# Supplementary material for: Transcriptomic and Proteomic Profiling of Rabbit Kidney Cells Infected with Equine Herpesvirus 8
Source: Viruses. 2025 Apr 29;17(5):647. doi: 10.3390/v17050647 (PMC12115596; doi:10.3390/v17050647)
Supplement: Supplementary file 1 [file viruses-17-00647-s001.zip]

Archive with 19 entries (16 files):
- viruses-3494223-supplementary/
- viruses-3494223-supplementary/Supplementary File S1/
- viruses-3494223-supplementary/Supplementary File S1/Annex 1-Primer and Antibody Information.docx
- viruses-3494223-supplementary/Supplementary File S1/Table 1-R2vsR1.xlsx
- viruses-3494223-supplementary/Supplementary File S1/Table 10-Statistical table of KEGG enrichment analysis of up proteome.xlsx
- viruses-3494223-supplementary/Supplementary File S1/Table 2-R3vsR1.xlsx
- viruses-3494223-supplementary/Supplementary File S1/Table 3-Transcriptome Common Rise and Fall Data Sheet.xls
- viruses-3494223-supplementary/Supplementary File S1/Table 4-D2vsD1.csv
- viruses-3494223-supplementary/Supplementary File S1/Table 5-D3vsD1.csv
- viruses-3494223-supplementary/Supplementary File S1/Table 6-Proteome Common Rise and Fall Data Sheet.xls
- viruses-3494223-supplementary/Supplementary File S1/Table 7-Statistical table of KEGG enrichment analysis of dowm transcriptome.xlsx
- viruses-3494223-supplementary/Supplementary File S1/Table 8-Statistical table of KEGG enrichment analysis of up transcriptome.xlsx
- viruses-3494223-supplementary/Supplementary File S1/Table 9-Statistical table for KEGG enrichment analysis of the dowm proteome.xlsx
- viruses-3494223-supplementary/Supplementary File S1/WB/
- viruses-3494223-supplementary/Supplementary File S1/WB/CXCL10.tif
- viruses-3494223-supplementary/Supplementary File S1/WB/Map3k8.tif
- viruses-3494223-supplementary/Supplementary File S1/WB/NF-κB2.tif
- viruses-3494223-supplementary/Supplementary File S1/WB/TNF-α.tif
- viruses-3494223-supplementary/Supplementary File S1/WB/β-Actin.tif
