# Supplementary material for: Transcriptomic and Proteomic Profiling of Rabbit Kidney Cells Infected with Equine Herpesvirus 8
Source: Viruses. 2025 Apr 29;17(5):647. doi: 10.3390/v17050647 (PMC12115596; doi:10.3390/v17050647)
Supplement: Supplementary file 1 [file viruses-17-00647-s001.zip › viruses-3494223-supplementary/Supplementary File S1/Table 1-R2vsR1.xlsx]

## Sheet: Table 1-R2vsR1 
Gene ID	Gene Name	Regulate	R2_tpm	R1_tpm
ENSOCUG00000000028	ZNF503	down	18.985	42.1975
ENSOCUG00000000031	PBK	up	1.88	0.59
ENSOCUG00000000061	FBXO5	up	1.085	0.39
ENSOCUG00000000065		up	8.94	4.18
ENSOCUG00000000068	FRMPD1	up	49.4425	2.315
ENSOCUG00000000080	PLEKHA2	up	8.285	1.56
ENSOCUG00000000091	SERPINF2	up	4.0375	0.34
ENSOCUG00000000108	ARL4A	up	12.59	5.3775
ENSOCUG00000000117	TM4SF20	down	10.175	47.41
ENSOCUG00000000134	NTNG2	down	0.81	1.9775
ENSOCUG00000000145	NFIL3	down	7.595	15.52
ENSOCUG00000000161	SH3BP2	down	3.1475	7.7475
ENSOCUG00000000170	NUP155	up	3.5075	1.4125
ENSOCUG00000000178	CYP26A1	down	1.0675	2.7725
ENSOCUG00000000184	NCKAP5	up	2.815	0.1125
ENSOCUG00000000191	YPEL4	down	0.255	1.065
ENSOCUG00000000201	COL25A1	up	14.1225	0.6425
ENSOCUG00000000213	NTM	up	3.745	0.4025
ENSOCUG00000000247	CHPF2	down	11.725	25.205
ENSOCUG00000000258		down	1.9275	4.1475
ENSOCUG00000000268	PCDH15	up	14.98	2.945
ENSOCUG00000000271	MAMDC2	up	3.19	0.3125
ENSOCUG00000000277	MICU3	up	7.75	1.035
ENSOCUG00000000285	LBR	up	6.4275	2.75
ENSOCUG00000000293		up	14.5175	1.08
ENSOCUG00000000333	THAP9	up	1.2625	0.5925
ENSOCUG00000000345	VXN	up	3.385	0.065
ENSOCUG00000000359	CLK2	down	5.06	12.8275
ENSOCUG00000000370	ADAMTS8	up	0.6625	0.24
ENSOCUG00000000374	ADAMTS15	down	0.1675	0.495
ENSOCUG00000000408		up	10.845	1.795
ENSOCUG00000000427	PM20D1	down	0.0325	0.1425
ENSOCUG00000000437	DTL	up	1.82	0.705
ENSOCUG00000000471	ARHGAP15	up	30.635	0.8275
ENSOCUG00000000483	CAPN9	up	6.7525	3.1625
ENSOCUG00000000486	SPATA5	up	34.9325	4.9425
ENSOCUG00000000489	TTC13	up	57.965	6.4
ENSOCUG00000000510	PPRC1	down	3.1225	7.14
ENSOCUG00000000540	KCNIP1	up	1.4975	0.155
ENSOCUG00000000565	DTX2	down	3.62	9.4125
ENSOCUG00000000576	ZNF84	up	21.46	4.075
ENSOCUG00000000593	ZFYVE26	down	3.35	1.705
ENSOCUG00000000611	FKBP10	up	1.34	0.4575
ENSOCUG00000000614	KLHL11	up	4.3675	1.33
ENSOCUG00000000630	BCL7A	down	0.84	1.7575
ENSOCUG00000000633		down	8.6125	16.46
ENSOCUG00000000657		up	38.2825	12.225
ENSOCUG00000000658	BMP3	up	3.59	0.685
ENSOCUG00000000707		up	0.9125	0.35
ENSOCUG00000000736	ADAM11	down	3.55	7.075
ENSOCUG00000000737	NR4A3	up	0.08	0
ENSOCUG00000000742	CCT8L2	up	0.6175	0.0075
ENSOCUG00000000761	NELL1	up	1.325	0.48
ENSOCUG00000000763	PLA2G7	up	6.1375	0.0925
ENSOCUG00000000777		down	0.61	1.8975
ENSOCUG00000000784	NR4A2	up	2.3925	0.355
ENSOCUG00000000788	GADL1	up	7.0575	1.02
ENSOCUG00000000790	NDUFS4	up	67.075	30.495
ENSOCUG00000000863	ASTN2	up	26.2825	3.31
ENSOCUG00000000888	GALNTL6	up	29.2725	1.845
ENSOCUG00000000901	SEZ6L2	down	0.115	0.5025
ENSOCUG00000000930	KIF15	up	1.45	0.475
ENSOCUG00000000934	LRRC4B	down	0.185	0.76
ENSOCUG00000000962	ORC1	up	5.2025	1.9525
ENSOCUG00000000963	PRPF38A	up	11.87	5.4675
ENSOCUG00000000973	CALN1	up	44.2825	10.31
ENSOCUG00000000977	ZMAT4	up	5.35	0.405
ENSOCUG00000000978	LOXL1	down	15.8025	32.3425
ENSOCUG00000000984	ESRRG	up	4.685	1.2225
ENSOCUG00000001001	NMI	up	3.585	1.5375
ENSOCUG00000001006	TACR1	up	12.3925	1.06
ENSOCUG00000001030	GEM	down	1.145	2.2825
ENSOCUG00000001033	OPRD1	up	3.1	0
ENSOCUG00000001039	SYNGAP1	down	0.0925	0.265
ENSOCUG00000001040	NEIL3	up	1.075	0.44
ENSOCUG00000001041	MELK	up	8.7825	4.4025
ENSOCUG00000001046	IBSP	up	0.485	0.055
ENSOCUG00000001073	GAN	up	1.9575	0.8575
ENSOCUG00000001085	ALK	up	2.5875	0.0025
ENSOCUG00000001171	NUF2	up	2.25	0.835
ENSOCUG00000001172	CCDC138	up	2.4225	0.935
ENSOCUG00000001178	FAM78B	up	6.495	1.55
ENSOCUG00000001201		down	0.195	0.995
ENSOCUG00000001205	RBFOX1	up	6.2425	0.15
ENSOCUG00000001207	ESRRB	up	5.9575	0.3775
ENSOCUG00000001264	CMYA5	up	6.9775	1.9725
ENSOCUG00000001265	DCK	up	4.0325	1.7525
ENSOCUG00000001269	NNT	up	15.2275	6.725
ENSOCUG00000001297	PLEKHG5	down	1.39	3.62
ENSOCUG00000001302		down	0.1175	0.27
ENSOCUG00000001309	ISM1	up	0.4675	0.1225
ENSOCUG00000001326	SEMA4A	down	0.1725	0.3975
ENSOCUG00000001336	ARHGAP27	down	2.24	5.09
ENSOCUG00000001351	CD96	up	52.5575	3.6225
ENSOCUG00000001366		up	1.9625	0.61
ENSOCUG00000001376	SCN11A	up	5.425	0.63
ENSOCUG00000001405	ABTB2	down	0.4175	1.625
ENSOCUG00000001407	MAGI2	up	18.3625	2.36
ENSOCUG00000001408	TYMP	down	0.3725	0.82
ENSOCUG00000001412	IGFBP6	down	17.2275	42.2175
ENSOCUG00000001428	PDE4A	down	0.8575	1.715
ENSOCUG00000001429	MAOA	up	8.935	1.1375
ENSOCUG00000001432		down	1.4575	4.1575
ENSOCUG00000001437	S1PR5	down	0.5475	1.755
ENSOCUG00000001443	KRBA1	down	0.9725	1.915
ENSOCUG00000001461	PLOD2	up	2.96	1.3675
ENSOCUG00000001510		up	0.9025	0.05
ENSOCUG00000001518	LCA5L	up	9.66	0.565
ENSOCUG00000001540	DUSP5	up	15.685	3.72
ENSOCUG00000001542	RIPK2	down	6.3225	11.195
ENSOCUG00000001573	PTPRT	up	7.2475	0.24
ENSOCUG00000001599	FLRT3	up	0.86	0.27
ENSOCUG00000001617	MTMR8	up	4.7625	1.3975
ENSOCUG00000001652	CCNB2	up	69.1875	21.86
ENSOCUG00000001718	UBQLN1	up	39.235	15.02
ENSOCUG00000001719	DIAPH3	up	9.645	1.37
ENSOCUG00000001725	PDGFRB	down	6.175	26.335
ENSOCUG00000001727	SLC19A1	down	2.3125	5.4725
ENSOCUG00000001739	CADM2	up	12.0325	1.0975
ENSOCUG00000001750	PRPF40B	down	0.225	0.7025
ENSOCUG00000001751	RND3	up	8.79	3.685
ENSOCUG00000001752	GPC3	up	7.0375	0.34
ENSOCUG00000001792	KPNA7	down	0.54	1.2625
ENSOCUG00000001811		up	8.8025	2.96
ENSOCUG00000001816	PLCE1	up	3.705	0.9625
ENSOCUG00000001836	ADGRL1	down	0.49	1.49
ENSOCUG00000001868	ELP1	up	3.875	1.4425
ENSOCUG00000001875	TSPAN12	up	4.2025	1.9275
ENSOCUG00000001903	NOS2	down	0.3575	3.22
ENSOCUG00000001907	TMEM63A	down	1.905	2.5675
ENSOCUG00000001910	ADGRL3	up	31.3775	3.5175
ENSOCUG00000001913	LDHD	down	2.2675	4.615
ENSOCUG00000001961	RAD51AP1	up	5.1025	1.7375
ENSOCUG00000001968		down	1.44	3.2125
ENSOCUG00000001969	RAB3B	up	7.125	0.1325
ENSOCUG00000001994	LRRC40	up	2.6675	0.4625
ENSOCUG00000002028	USH1C	up	7.28	0.6975
ENSOCUG00000002043	AIMP1	up	31.48	12.705
ENSOCUG00000002095	NR1H3	down	0.72	1.785
ENSOCUG00000002098	FCHSD1	down	1.4425	3.0925
ENSOCUG00000002103	STPG4	up	1.915	0.2275
ENSOCUG00000002107	CALM2	up	177.738	84.6175
ENSOCUG00000002123	GRM8	up	7.235	0.09
ENSOCUG00000002129		up	29.9725	14.2175
ENSOCUG00000002131	PSMB8	down	4.0975	10.1925
ENSOCUG00000002139		down	3.3125	14.655
ENSOCUG00000002204	IGLON5	down	0.1225	0.45
ENSOCUG00000002215	BEX5	down	12.2125	33.75
ENSOCUG00000002258	MAP3K2	up	0.62	0.19
ENSOCUG00000002263	MAU2	down	2.3325	4.7775
ENSOCUG00000002279	TMEM51	down	6.7075	15.4
ENSOCUG00000002284	DNAH17	up	6.555	1.03
ENSOCUG00000002296		up	3.7275	0.7525
ENSOCUG00000002310	TNFAIP3	down	0.6525	2.1475
ENSOCUG00000002318	NUAK2	down	17.305	38.21
ENSOCUG00000002320	PIK3IP1	down	2.0025	5.7925
ENSOCUG00000002322	TRIP4	up	5.515	2.43
ENSOCUG00000002334		up	59.9475	26.505
ENSOCUG00000002335	LRRC9	up	9.5925	2.42
ENSOCUG00000002337	PRR11	up	2.2125	0.64
ENSOCUG00000002344	SEMA3B	down	4.615	9.025
ENSOCUG00000002356	IGSF9	down	3.5575	5.1
ENSOCUG00000002358	ARHGAP30	down	0.0825	0.2275
ENSOCUG00000002367	NECTIN4	down	0.095	0.3575
ENSOCUG00000002407	MFAP5	up	11.7075	0.8625
ENSOCUG00000002411		up	0.35	0.0525
ENSOCUG00000002418	SAAL1	up	7.6125	3.5025
ENSOCUG00000002424		down	3438.59	49794.4
ENSOCUG00000002458	AUNIP	up	3.065	1.3925
ENSOCUG00000002466	STAT4	up	19.8525	2.3975
ENSOCUG00000002489		down	1.615	3.415
ENSOCUG00000002509	RMND1	up	3.83	1.4075
ENSOCUG00000002515		up	2.165	0.7675
ENSOCUG00000002537	ROBO1	up	33.87	3.7025
ENSOCUG00000002542	SLC22A2	down	1.2825	2.475
ENSOCUG00000002574	STEAP4	down	3.785	11.3625
ENSOCUG00000002617	YDJC	down	2.7075	5.215
ENSOCUG00000002620		down	0.2	0.51
ENSOCUG00000002655	HEPACAM	down	0.1575	0.4925
ENSOCUG00000002658	EYA2	up	10.4125	1.0475
ENSOCUG00000002663	GIGYF1	down	1.9275	6.1875
ENSOCUG00000002668	TMEM171	down	54.445	83.4775
ENSOCUG00000002672	ADAMTSL3	up	2.315	0
ENSOCUG00000002673	AKAP12	up	13.2375	3.185
ENSOCUG00000002682		up	53.0025	19.6225
ENSOCUG00000002685	ADCY8	up	7.63	0.6025
ENSOCUG00000002686	FAM162A	up	391.77	107.51
ENSOCUG00000002707	MID1IP1	down	0.415	1.39
ENSOCUG00000002745	S100A14	down	0.29	2.2775
ENSOCUG00000002751	SFXN3	down	7.965	15.175
ENSOCUG00000002752	S100A1	down	67.3825	320.848
ENSOCUG00000002760	HIP1	down	5.6475	12.855
ENSOCUG00000002789	F12	down	0.03	0.2325
ENSOCUG00000002802		up	7.1	2.1175
ENSOCUG00000002819	IRAK2	down	7.17	29.495
ENSOCUG00000002826		up	11.945	0.7775
ENSOCUG00000002875	STOX1	up	8.34	1.4775
ENSOCUG00000002878	SLX4IP	up	18.6225	2.08
ENSOCUG00000002909	GRB14	up	0.6525	0.27
ENSOCUG00000002913	BCORL1	down	2.84	1.8875
ENSOCUG00000002924	LGALS3	up	2.5625	0.325
ENSOCUG00000002926	DLGAP5	up	8.07	1.8125
ENSOCUG00000002929	CATSPER4	down	0.2625	0.5575
ENSOCUG00000002935		up	0.6475	0.1725
ENSOCUG00000002944	SLC34A2	down	14.0175	34.7725
ENSOCUG00000002956	CPNE4	up	24.9225	1.585
ENSOCUG00000002973	PTCH1	down	0.285	0.7375
ENSOCUG00000002983		up	4.9775	0.76
ENSOCUG00000002988	ATP1B2	down	1.9775	5.52
ENSOCUG00000002992	WDR38	up	2.1475	0.1425
ENSOCUG00000003010	TXNIP	down	7.065	30.5125
ENSOCUG00000003030	PARPBP	up	3.115	1.495
ENSOCUG00000003031	GGH	up	11.7875	3.015
ENSOCUG00000003032	ITGA10	up	15.53	0.85
ENSOCUG00000003034	PMCH	up	0.675	0
ENSOCUG00000003047	CDKN3	up	76.28	31.945
ENSOCUG00000003095	CIP2A	up	0.685	0.245
ENSOCUG00000003123		up	10.7525	1.235
ENSOCUG00000003155	PLAU	down	28.155	70.745
ENSOCUG00000003160	CAPN15	down	6.2225	12.46
ENSOCUG00000003168		down	13.345	28.1275
ENSOCUG00000003182	TMEM140	down	3.0575	6.165
ENSOCUG00000003185	CSPG4	down	0.4075	0.7125
ENSOCUG00000003186	HPRT1	up	42.9525	18.25
ENSOCUG00000003203	TPX2	up	10.085	2.91
ENSOCUG00000003257	THUMPD2	up	3.2975	1.35
ENSOCUG00000003263	SLCO5A1	up	4.6075	0.025
ENSOCUG00000003277		up	22.4075	6.3625
ENSOCUG00000003285	ELMO1	up	55.8225	3.1125
ENSOCUG00000003302		up	9.435	0
ENSOCUG00000003307	BIRC7	down	3.31	7.15
ENSOCUG00000003313	LOX	up	17.99	5.9975
ENSOCUG00000003316		down	0.02	0.1575
ENSOCUG00000003332		up	0.34	0
ENSOCUG00000003347	SEMA4C	down	1.6875	4.0925
ENSOCUG00000003359	ORC6	up	3.7875	1.5675
ENSOCUG00000003369	APOOL	up	11.3875	3.93
ENSOCUG00000003371	SELENBP1	down	10.5075	57.16
ENSOCUG00000003400	ZFP36	up	14.3325	6.265
ENSOCUG00000003458		up	13.8775	2.9
ENSOCUG00000003467	PSCA	down	26.2875	68.605
ENSOCUG00000003469		up	3.245	0.435
ENSOCUG00000003473	VIPR2	up	28.005	6.8125
ENSOCUG00000003477	PPP1R3B	down	0.7825	1.065
ENSOCUG00000003479	CD34	down	0.2375	0.9925
ENSOCUG00000003482	PLXNA2	down	1.4975	2.95
ENSOCUG00000003491	CCDC85A	up	15.8525	0.56
ENSOCUG00000003507	HAUS6	up	1.5225	0.6625
ENSOCUG00000003521	ANK3	up	49.1375	7.5525
ENSOCUG00000003531	B4GALNT2	up	13.185	1.285
ENSOCUG00000003533	RASGRF2	up	12.3175	3.565
ENSOCUG00000003535	CP	down	26.9175	29.085
ENSOCUG00000003576	TENM2	up	37.33	2.0925
ENSOCUG00000003584		down	471.465	903.975
ENSOCUG00000003587	ZMIZ1	down	8.27	12.8675
ENSOCUG00000003590	TMC5	down	0.0475	0.4025
ENSOCUG00000003616		down	4.3325	9.7975
ENSOCUG00000003626	KIAA2012	up	18.305	1.275
ENSOCUG00000003643	CBLIF	up	17.94	1.74
ENSOCUG00000003648	XPNPEP1	up	10.35	4.9675
ENSOCUG00000003682	HNF1B	down	20.515	54.28
ENSOCUG00000003684		up	6.0375	1.0325
ENSOCUG00000003692	ZPBP	up	11.13	0.7575
ENSOCUG00000003708	CFAP299	up	6.6375	2.935
ENSOCUG00000003737	ACRBP	down	0.065	0.31
ENSOCUG00000003752	PHTF1	up	5.45	1.29
ENSOCUG00000003760	KLHL2	up	10.3925	3.375
ENSOCUG00000003764		down	26.58	54.16
ENSOCUG00000003766	DPYSL3	up	18.8375	8.085
ENSOCUG00000003790	LITAF	down	9.29	21.24
ENSOCUG00000003804	FSIP1	up	5.545	0.4975
ENSOCUG00000003810	NYAP1	down	0.46	1.055
ENSOCUG00000003812	EPHB1	up	8.375	0.65
ENSOCUG00000003823	SYTL3	down	1.5375	3.1725
ENSOCUG00000003845	GRIK2	up	23.4825	1.3975
ENSOCUG00000003863	CD74	down	0.0425	0.31
ENSOCUG00000003876	FHDC1	down	0.3925	1.06
ENSOCUG00000003884	GSTCD	up	0.735	0.33
ENSOCUG00000003897		up	10.8725	3.575
ENSOCUG00000003898	IPO5	up	35.4825	15.395
ENSOCUG00000003903	CENPU	up	24.3225	6.455
ENSOCUG00000003917	COL24A1	up	31.8025	3.355
ENSOCUG00000003921	GLIPR1	up	2.74	0.97
ENSOCUG00000003924		down	0.975	4.4575
ENSOCUG00000003954	TMEM86A	down	0.575	1.2275
ENSOCUG00000003959		down	4.0025	7.83
ENSOCUG00000003968		down	16.3175	26.5775
ENSOCUG00000003986	CACNG3	up	3.4525	0.0975
ENSOCUG00000003991	DZIP1L	down	1.47	2.9
ENSOCUG00000004004	FAM135B	up	6.795	0.1375
ENSOCUG00000004013	LAMB3	down	0.9125	2.4175
ENSOCUG00000004015	ZNF407	down	0.3475	0.7425
ENSOCUG00000004023	G0S2	down	2.2925	13.05
ENSOCUG00000004026	CEP128	up	70.9475	6.6375
ENSOCUG00000004047	SKA3	up	1.75	0.5
ENSOCUG00000004072	TEAD3	down	1.375	2.6925
ENSOCUG00000004076	AGO4	up	31.3575	3.52
ENSOCUG00000004093	PUS7L	up	1.0275	0.3275
ENSOCUG00000004114	SLC25A37	down	3.93	7.4425
ENSOCUG00000004147	SP1	up	3.0475	1.265
ENSOCUG00000004160	FAM107A	down	33.635	94.91
ENSOCUG00000004161	IL1RN	down	2.095	4.15
ENSOCUG00000004165	IRF1	down	19.58	77.23
ENSOCUG00000004181	ADARB2	up	15.7875	2.5375
ENSOCUG00000004187	PAX8	down	29.9925	76.265
ENSOCUG00000004197		up	4.9925	2.1475
ENSOCUG00000004203	LIN7A	up	15.5275	0.47
ENSOCUG00000004217	STX17	up	11.15	2.4475
ENSOCUG00000004218	CD14	down	3.5075	8.16
ENSOCUG00000004230	SLC9A7	up	11.845	1.6575
ENSOCUG00000004232	ZBTB20	up	2.8075	0.955
ENSOCUG00000004245		down	0.24	1.965
ENSOCUG00000004247	SGCZ	up	7.34	0.7375
ENSOCUG00000004268	ECPAS	up	7.8975	3.255
ENSOCUG00000004275	SEMA5A	up	14.1425	1.7225
ENSOCUG00000004278	ROBO2	up	46.215	16.855
ENSOCUG00000004288	LIMD2	down	39.2175	91.68
ENSOCUG00000004302		up	5.605	2.665
ENSOCUG00000004307	EFNA1	down	18.78	51.5725
ENSOCUG00000004340		up	67.2975	26.9425
ENSOCUG00000004345	CD79B	down	0.145	1.025
ENSOCUG00000004357	ABCC10	down	0.495	1.305
ENSOCUG00000004389	RAB19	down	0.4075	1.0375
ENSOCUG00000004396	NQO1	down	55.925	121.105
ENSOCUG00000004404	MCTP2	up	24.465	3.0475
ENSOCUG00000004408	MARCHF11	up	1.44	0.03
ENSOCUG00000004447	ALPL	down	0.115	0.49
ENSOCUG00000004461	CDH9	up	3.69	0.22
ENSOCUG00000004472	PLPP1	down	24.77	56.5425
ENSOCUG00000004479	SLC38A9	up	1.665	0.7775
ENSOCUG00000004490	GUCY1A2	up	0.4575	0.145
ENSOCUG00000004492	KCNQ1	up	4.86	0.5325
ENSOCUG00000004503	SRRM4	up	9.455	2.24
ENSOCUG00000004505	CCDC77	up	0.895	0.375
ENSOCUG00000004554		down	23.78	46.4525
ENSOCUG00000004558	PCDHB5	down	0.19	0.4625
ENSOCUG00000004590		up	1.13	0.22
ENSOCUG00000004592	XYLT2	down	1.5775	3.4025
ENSOCUG00000004623	GALNT16	down	0.1125	0.4275
ENSOCUG00000004625		down	1.325	8.925
ENSOCUG00000004628	APOA5	down	0.175	0.95
ENSOCUG00000004632	CA12	up	2.23	0.895
ENSOCUG00000004642	ATP5F1C	up	346.137	141.09
ENSOCUG00000004655		down	6.8775	35.65
ENSOCUG00000004658	ZMAT3	up	5.0575	1.825
ENSOCUG00000004667	FUT8	up	0.2075	0.0375
ENSOCUG00000004676	JADE3	up	5.105	0.785
ENSOCUG00000004688	PKHD1L1	up	9.6425	1.0475
ENSOCUG00000004691	PROM2	down	0.505	1.7125
ENSOCUG00000004694	MINDY1	down	0.4175	1
ENSOCUG00000004728	SHFL	down	3.4575	7.3275
ENSOCUG00000004745	C14orf39	up	9.8475	0.2575
ENSOCUG00000004766		up	8.795	0.275
ENSOCUG00000004799	SPATA45	up	45.775	0.53
ENSOCUG00000004840	RBMS3	up	27.75	2.525
ENSOCUG00000004841	DKK3	down	1.8375	5.495
ENSOCUG00000004877	ZNF385B	up	19.87	2.1575
ENSOCUG00000004895	ADAMTSL1	up	7.9125	0.45
ENSOCUG00000004896	TRMT1L	up	6.27	2.9925
ENSOCUG00000004898	CDC6	up	2.695	0.735
ENSOCUG00000004905	PLEKHD1	down	0.025	0.27
ENSOCUG00000004915	PLEKHS1	down	0.0475	0.6425
ENSOCUG00000004927	BCAS1	up	17.1725	0.7775
ENSOCUG00000004932	E2F7	up	1.3775	0.0675
ENSOCUG00000004942	PRKAA2	up	0.35	0.1375
ENSOCUG00000004951	MEFV	down	1.265	1.305
ENSOCUG00000004975	CRAMP1	down	3.14	2.8525
ENSOCUG00000004987	WDHD1	up	19.1675	1.075
ENSOCUG00000005003	KNG1	up	16.99	2.315
ENSOCUG00000005009	PLK4	up	1.2425	0.4425
ENSOCUG00000005013	TENM1	up	7.495	0.8725
ENSOCUG00000005032		up	3.2425	0
ENSOCUG00000005038		up	1.4	0.2725
ENSOCUG00000005043	LIPH	up	53.7975	6.7375
ENSOCUG00000005048	SENP2	up	5.635	2.5375
ENSOCUG00000005054	RNF183	down	9.875	21.18
ENSOCUG00000005101	LAMB2	down	12.2925	24.725
ENSOCUG00000005105	FANCL	up	4.255	1.5675
ENSOCUG00000005133		up	3.5625	2.52
ENSOCUG00000005142	NPSR1	up	13.515	4.1
ENSOCUG00000005146	MYLK3	up	14.56	1.755
ENSOCUG00000005158		down	2.955	6.2725
ENSOCUG00000005159	ANLN	up	5.0575	1.535
ENSOCUG00000005161	RALGPS2	up	10.785	1.1675
ENSOCUG00000005203	PHTF2	up	27.455	2.3975
ENSOCUG00000005226	ZNF143	up	10.45	0.7475
ENSOCUG00000005237	PCDH17	up	10.785	0.89
ENSOCUG00000005243	LRRC73	down	0.365	0.7275
ENSOCUG00000005264	AGXT2	down	0.1725	0.5575
ENSOCUG00000005292	TRIM2	up	37.95	6.5875
ENSOCUG00000005294	RRAGD	up	3.715	0.25
ENSOCUG00000005310	PRMT8	up	5.4725	0.9425
ENSOCUG00000005315		down	3.1075	5.37
ENSOCUG00000005336	ABI3BP	down	8.325	17.945
ENSOCUG00000005346	TDRD15	up	7.4325	0.765
ENSOCUG00000005353	ANKDD1A	down	0.5825	1.455
ENSOCUG00000005368	AADAC	up	18.2625	1.36
ENSOCUG00000005388	UPRT	up	28.86	9.355
ENSOCUG00000005389	MTF1	up	4.0775	1.235
ENSOCUG00000005418	SLC35D3	up	5.505	0.5775
ENSOCUG00000005429	BCL6	down	2.715	6.94
ENSOCUG00000005443	SLC10A2	down	1.0525	2.3075
ENSOCUG00000005447	DENND2B	down	18.1625	14.0625
ENSOCUG00000005487	BRAF	up	2.1975	1.0175
ENSOCUG00000005491	CDKN2AIP	up	2.5425	0.8325
ENSOCUG00000005503	SPDL1	up	1.5525	0.7225
ENSOCUG00000005505	SRCIN1	down	0.43	3.24
ENSOCUG00000005507	GNA14	up	3.4075	0
ENSOCUG00000005533	SCN2A	up	0.1025	0.025
ENSOCUG00000005537	RSPH9	down	1.5975	3.8325
ENSOCUG00000005558	PXDNL	up	4.785	0.25
ENSOCUG00000005562	SLC44A5	up	4.4275	0.295
ENSOCUG00000005626	POLN	up	7.4375	0.975
ENSOCUG00000005631		down	14.24	32.08
ENSOCUG00000005640		down	0.5375	1.2325
ENSOCUG00000005655	SMC2	up	1.35	0.4975
ENSOCUG00000005680		up	12.945	4.8275
ENSOCUG00000005692	ST6GALNAC5	up	2.855	0.12
ENSOCUG00000005708	STC1	up	6.455	1.9625
ENSOCUG00000005716	SLC28A3	up	44.1075	16.16
ENSOCUG00000005722	CERS6	up	25.605	3.92
ENSOCUG00000005735	NFKB2	down	39.385	80.8275
ENSOCUG00000005747	COL16A1	down	0.35	0.3475
ENSOCUG00000005760	TMEM63C	down	1.11	2.775
ENSOCUG00000005764	FBXL15	down	5.2125	13.52
ENSOCUG00000005767	HMGCS2	down	0.9475	0.945
ENSOCUG00000005770	MFSD13A	down	2.155	5.24
ENSOCUG00000005774	ZNF521	up	16.1	2.3475
ENSOCUG00000005775	MYBL2	up	22.3375	7.6575
ENSOCUG00000005778	CPED1	up	2.0475	0
ENSOCUG00000005790	FAM81A	up	26.2625	12.5575
ENSOCUG00000005808	PDLIM3	up	2.4725	0
ENSOCUG00000005822		up	8.255	1.6175
ENSOCUG00000005826	PCDH10	up	0.2375	0.015
ENSOCUG00000005827		down	16.18	38.1725
ENSOCUG00000005851	MED12L	up	5.2525	0.4375
ENSOCUG00000005862	AFG1L	up	2.9875	1.4475
ENSOCUG00000005876		down	2.315	5.39
ENSOCUG00000005893	NFIA	up	7.6725	0.835
ENSOCUG00000005904		up	8.6625	0.715
ENSOCUG00000005910	IHO1	up	4.3075	0.1
ENSOCUG00000005930	ZFPM2	up	23.2875	2.5425
ENSOCUG00000005932	CCDC93	up	9.0725	2.5725
ENSOCUG00000005940	ARNTL	down	0.5275	0.9875
ENSOCUG00000005985	CLU	down	1226.02	2538.16
ENSOCUG00000005997	MEIOB	up	8.615	0.1225
ENSOCUG00000006016	SMS	up	52.6625	22.9275
ENSOCUG00000006022	MINDY4	down	3.8925	7.62
ENSOCUG00000006028	NEURL3	down	6.8425	35.8025
ENSOCUG00000006053	PEX5L	up	23.6025	4.685
ENSOCUG00000006056	MAP3K8	down	1.0325	2.7625
ENSOCUG00000006084	CMBL	up	11.305	4.6875
ENSOCUG00000006096	ANKRD50	up	10.7075	3.165
ENSOCUG00000006131	SPARCL1	up	7.0175	0.4575
ENSOCUG00000006144		up	23.0375	10.135
ENSOCUG00000006148	CALCR	up	27.2475	0.925
ENSOCUG00000006166	MDH1	up	198.71	96.99
ENSOCUG00000006186	CPXM1	up	9.34	1.6075
ENSOCUG00000006192	FOCAD	up	7.35	2.2025
ENSOCUG00000006194	KYNU	up	0.915	0
ENSOCUG00000006196	PFKFB4	down	1.815	4.0625
ENSOCUG00000006204	UBASH3A	up	11.23	0.3925
ENSOCUG00000006225	PROSER2	down	0.455	1.365
ENSOCUG00000006239	CSMD3	up	24.15	2.2925
ENSOCUG00000006243	WDFY4	up	17.1525	1.06
ENSOCUG00000006245	FKBPL	down	3.2975	7.6575
ENSOCUG00000006255	AGO3	up	2.21	0.22
ENSOCUG00000006270	RIPPLY1	down	0.4675	1.4875
ENSOCUG00000006288	NINL	down	2.96	3.39
ENSOCUG00000006303	TAF5	up	0.5125	0.2125
ENSOCUG00000006310	PPM1J	down	0.405	2.2225
ENSOCUG00000006341		up	1.4575	0.7825
ENSOCUG00000006372	KLHL28	up	4.215	0.4875
ENSOCUG00000006402		up	5.2025	1.035
ENSOCUG00000006426		up	2.1025	0.9525
ENSOCUG00000006463	PRKAG2	up	18.3775	5.965
ENSOCUG00000006497	PXDN	down	18.045	35.4975
ENSOCUG00000006508	PDE4B	down	0.9325	2.08
ENSOCUG00000006524	BMF	down	0.8675	7.08
ENSOCUG00000006527		up	11.155	4.25
ENSOCUG00000006556	OGFRL1	up	13.04	1.835
ENSOCUG00000006563	GLI3	up	82.1725	6.8
ENSOCUG00000006582		down	5.1825	29.7875
ENSOCUG00000006592		up	18.6775	5.98
ENSOCUG00000006594	ETFDH	up	15.0725	5.9175
ENSOCUG00000006596	CHST1	down	0.5125	1.5025
ENSOCUG00000006597	CLGN	up	0.88	0.0625
ENSOCUG00000006638	KCNK17	down	0.0975	0.48
ENSOCUG00000006657	GGA3	down	2.83	5.7175
ENSOCUG00000006661	TRIM47	down	7.8125	21.085
ENSOCUG00000006670	SLC19A3	up	4.3625	0.015
ENSOCUG00000006683	BRIP1	up	7.8575	0.45
ENSOCUG00000006684	SRSF3	up	155.292	67.995
ENSOCUG00000006694	TNLG1E	down	0.015	0.23
ENSOCUG00000006698	TNF	down	1.4025	17.7925
ENSOCUG00000006703	LTB	down	1.7275	13.21
ENSOCUG00000006715		up	4.125	1.6925
ENSOCUG00000006725	LMNTD1	up	0.8475	0.0125
ENSOCUG00000006729	GRK3	up	1.5575	0.01
ENSOCUG00000006744	CES5A	up	6.0825	0.635
ENSOCUG00000006770		up	0.11	0.0225
ENSOCUG00000006775		up	2.805	0
ENSOCUG00000006783	VWF	up	3.47	0.19
ENSOCUG00000006801	MCM10	up	0.52	0.2175
ENSOCUG00000006806	ZWINT	up	8.2875	3.305
ENSOCUG00000006829	ARHGEF37	up	4.335	0.28
ENSOCUG00000006839	PGBD5	up	7.33	1.38
ENSOCUG00000006856	NEDD4	up	3.765	0.58
ENSOCUG00000006888	CFAP157	down	0.4475	1.3075
ENSOCUG00000006898	GRM1	up	4.2275	0.275
ENSOCUG00000006938	CSDC2	down	0.0775	1.08
ENSOCUG00000006943	UNC5B	down	0.05	0.16
ENSOCUG00000006971	KATNAL2	up	42.815	2.575
ENSOCUG00000006989	RAG1	up	6.175	0.5325
ENSOCUG00000007017	SLC16A11	down	3.11	6.9
ENSOCUG00000007033	PAK3	up	4.575	0.155
ENSOCUG00000007041	ZBTB5	down	0.995	2.2125
ENSOCUG00000007088	USP12	up	9.37	4.48
ENSOCUG00000007089	PLK2	up	51.585	21.9975
ENSOCUG00000007097	ARNTL2	up	2.6025	0.935
ENSOCUG00000007103		up	37.8825	14.9925
ENSOCUG00000007108	GALNT17	up	18.3325	1.44
ENSOCUG00000007124	TTK	up	1.3925	0.4375
ENSOCUG00000007145	KIAA0586	up	6.37	1.865
ENSOCUG00000007160	C21orf62	down	0.36	1.045
ENSOCUG00000007182	GAS2L3	up	1.6225	0.305
ENSOCUG00000007243	ZRANB3	up	8.5425	1.845
ENSOCUG00000007250		up	16.9025	7.4
ENSOCUG00000007282	SVOPL	down	0.1725	1.335
ENSOCUG00000007324	ADGRG2	up	0.6325	0.225
ENSOCUG00000007333		up	1.4375	0.6275
ENSOCUG00000007339	PLCB1	up	24.125	4.37
ENSOCUG00000007351	SCML2	up	1.655	0.5625
ENSOCUG00000007353	PLLP	down	7.955	21.555
ENSOCUG00000007355	DSG2	up	3.8625	0.8925
ENSOCUG00000007383	CCNT1	up	7.475	1.53
ENSOCUG00000007420	TMIE	down	0.8025	2.08
ENSOCUG00000007421	DYRK3	down	3.6425	7.0725
ENSOCUG00000007424	PCYT1B	up	2.13	0.855
ENSOCUG00000007425	CADPS2	up	7.6125	1.2625
ENSOCUG00000007440	ITGAD	down	11.8025	26.11
ENSOCUG00000007445		up	3.265	0.085
ENSOCUG00000007449		up	0.6975	0.045
ENSOCUG00000007450		down	1.0125	2.72
ENSOCUG00000007471		up	5.8025	0.93
ENSOCUG00000007479	PDE3A	up	11.6925	2.4175
ENSOCUG00000007482	CX3CL1	down	13.8675	49.73
ENSOCUG00000007488	SUSD2	down	0.315	0.7675
ENSOCUG00000007493		up	3.605	1.185
ENSOCUG00000007502	ELF3	down	25.0525	68.91
ENSOCUG00000007503		down	0.6875	2.7575
ENSOCUG00000007535		up	61.37	23.2875
ENSOCUG00000007543	MAPK12	down	0.48	1.19
ENSOCUG00000007555	PGLYRP2	down	0.0075	0.59
ENSOCUG00000007581	FGF12	up	9.965	0.3225
ENSOCUG00000007602	HS3ST1	down	27.3675	65.265
ENSOCUG00000007603	CHST15	down	7.74	18.345
ENSOCUG00000007605	CCDC28B	down	5.36	15.3725
ENSOCUG00000007606	MAP2K6	up	0.5525	0.19
ENSOCUG00000007622	ADGRG1	down	33.43	66.7925
ENSOCUG00000007640	GNA13	up	10.79	1.7425
ENSOCUG00000007641	CCDC157	down	0.49	1.2475
ENSOCUG00000007642	DEPTOR	up	9.275	1.05
ENSOCUG00000007690		down	0.27	0.835
ENSOCUG00000007694	CNIH3	up	2.97	0.1075
ENSOCUG00000007703	SUSD6	down	3.835	8
ENSOCUG00000007731	PDZRN3	up	19.2825	2.015
ENSOCUG00000007742	CD22	down	0.0325	0.1575
ENSOCUG00000007759	USP2	down	0.1825	0.7475
ENSOCUG00000007768	HCRTR2	up	3.0075	0.3
ENSOCUG00000007775	RWDD2B	up	1.63	0.795
ENSOCUG00000007829	SLC17A9	down	0.9125	1.9975
ENSOCUG00000007832	CDH12	up	9.1225	0.87
ENSOCUG00000007864	EIF4E1B	down	0.95	3.7325
ENSOCUG00000007886	CYRIA	up	7.9125	1.5175
ENSOCUG00000007895	DNAH1	up	3.9425	0.1025
ENSOCUG00000007922	ST8SIA4	up	1.3125	0.625
ENSOCUG00000007927	SKA1	up	1.7225	0.5275
ENSOCUG00000007964	TBC1D4	up	3.56	0.535
ENSOCUG00000007969	SEMA3G	down	0.0075	0.0975
ENSOCUG00000007978	NRP2	down	16.785	5.565
ENSOCUG00000007980	VWA7	down	0.01	0.5325
ENSOCUG00000007993	ZBTB49	down	2.345	4.515
ENSOCUG00000008013		up	0.105	0.02
ENSOCUG00000008038		up	5.32	0
ENSOCUG00000008041	HASPIN	up	1.84	0.7875
ENSOCUG00000008043	ERC2	up	25.6025	4.035
ENSOCUG00000008077	POLQ	up	1.8725	0.07
ENSOCUG00000008086	LRRC15	up	0.1475	0.0075
ENSOCUG00000008107		up	5.555	0.3125
ENSOCUG00000008109	C8orf34	up	2.5075	0.1475
ENSOCUG00000008123	LRMDA	up	19.165	3.1625
ENSOCUG00000008124	MMADHC	up	24.105	10.825
ENSOCUG00000008127	CALD1	up	37.7425	4.73
ENSOCUG00000008131	TRIM62	down	0.99	2.245
ENSOCUG00000008134	CHN1	up	6.2025	2.4525
ENSOCUG00000008137	MLLT3	up	36.4425	5.325
ENSOCUG00000008181		up	99.985	40.78
ENSOCUG00000008183	HS6ST2	up	5.595	0.7375
ENSOCUG00000008197	PCDH8	up	0.0675	0
ENSOCUG00000008200	ALOX5AP	up	7.1475	1.065
ENSOCUG00000008243	MAD2L1	up	14.495	3.6775
ENSOCUG00000008246	slc4a10	up	7.1775	0.695
ENSOCUG00000008253	TFPI	up	7.4625	1.6925
ENSOCUG00000008259		up	4.0125	0.1325
ENSOCUG00000008282		down	1.5275	2.9725
ENSOCUG00000008291	BIN2	down	5.16	4.0975
ENSOCUG00000008307		up	10.5725	0.5775
ENSOCUG00000008317	PLCL2	up	40.6075	1.0025
ENSOCUG00000008338	TNFSF14	down	1.47	4.665
ENSOCUG00000008378	DPP10	up	23.475	5.0075
ENSOCUG00000008391	GFRA3	up	55.125	1.2425
ENSOCUG00000008417	SLC25A29	down	7.8725	20.1225
ENSOCUG00000008448	ARL15	up	84.87	5.1575
ENSOCUG00000008454	CEP112	up	3.9525	1.015
ENSOCUG00000008480	GABRA3	up	3.44	0.2225
ENSOCUG00000008481	RABEFLA2	up	3242.88	1301.92
ENSOCUG00000008497	TOX2	up	4.8825	0.5575
ENSOCUG00000008504	CD300LG	down	0.045	0.205
ENSOCUG00000008514	TBCK	up	1.05	0.66
ENSOCUG00000008523	FLT1	up	7.7075	1.615
ENSOCUG00000008534	DNA2	up	44.89	3.1875
ENSOCUG00000008560		up	0.855	0.3325
ENSOCUG00000008571	MYOM1	up	32.2975	4.77
ENSOCUG00000008578	DYNLRB2	down	30.76	121.562
ENSOCUG00000008599	DLX5	down	5.4925	25.3
ENSOCUG00000008610	DPYD	up	22.6675	0.6925
ENSOCUG00000008639	BNIP5	down	0.0075	0.345
ENSOCUG00000008673	ATG9B	down	0.06	0.3725
ENSOCUG00000008721	HLA-DPB1	up	4.5525	0.3425
ENSOCUG00000008724	ERCC6L	up	1.98	0.8225
ENSOCUG00000008728		down	13.6475	21.4675
ENSOCUG00000008740	TTI2	up	2.98	1.6575
ENSOCUG00000008748	NT5DC4	down	7.245	16.4975
ENSOCUG00000008754	CAMKV	down	0.8525	2.13
ENSOCUG00000008765	CKAP2L	up	6.465	1.7825
ENSOCUG00000008768		down	1.1675	5.27
ENSOCUG00000008784	NALCN	up	7.8375	0.6
ENSOCUG00000008796	TENT5A	up	0.1825	0.0225
ENSOCUG00000008846	THAP3	down	2.6525	5.135
ENSOCUG00000008858	CORIN	up	7.0375	0.4825
ENSOCUG00000008859	KCNH5	up	12.5425	0.3475
ENSOCUG00000008865	THSD7A	up	12.615	1.86
ENSOCUG00000008892	RAPSN	up	1.1775	0.415
ENSOCUG00000008904	RNASEH2B	up	5.255	2.29
ENSOCUG00000008905		up	2.6625	1.1125
ENSOCUG00000008909		down	0.93	2.2625
ENSOCUG00000008914	AHDC1	down	0.945	3.135
ENSOCUG00000008926		up	3.155	0.12
ENSOCUG00000009019	ZNF821	down	5.6175	11.5975
ENSOCUG00000009050		up	17.74	1.3975
ENSOCUG00000009052	EYA1	up	15.2225	2.275
ENSOCUG00000009074	CHDH	up	9.445	1.83
ENSOCUG00000009162	NADK2	up	9.21	2.865
ENSOCUG00000009174	CDHR4	down	0.01	0.1225
ENSOCUG00000009218	PDE10A	up	3.265	1.3075
ENSOCUG00000009229	IRF2	down	1.82	3.67
ENSOCUG00000009230	ATPAF1	up	6.0125	2.3275
ENSOCUG00000009231	OXCT1	up	7.3425	2.805
ENSOCUG00000009234	USP45	up	20.1875	1.835
ENSOCUG00000009244	THBS4	down	0.39	0.8475
ENSOCUG00000009245	TRPC5	up	2.2925	0.22
ENSOCUG00000009269	NLGN1	up	10.025	0.9925
ENSOCUG00000009285	C11orf53	up	3.14	0.37
ENSOCUG00000009317		up	3.3475	1.775
ENSOCUG00000009340	ARAP3	down	1.465	3.1025
ENSOCUG00000009346	CHRM3	up	4.96	0.1175
ENSOCUG00000009356	PKDREJ	up	0.455	0.125
ENSOCUG00000009376	MAML3	up	2.7725	0.27
ENSOCUG00000009395	CNTN1	up	5.82	0.1325
ENSOCUG00000009399		down	1.3125	4.0925
ENSOCUG00000009405		down	1.845	3.85
ENSOCUG00000009408		down	0.2	0.925
ENSOCUG00000009419	APPBP2	up	3.4425	1.5925
ENSOCUG00000009447	OSBPL7	down	1.2175	2.46
ENSOCUG00000009450	ARHGAP18	up	2.2075	0.8075
ENSOCUG00000009453	LRRC46	down	2.105	5.0525
ENSOCUG00000009455	FRRS1	up	0.5125	0.1775
ENSOCUG00000009464	ADGRB3	up	7.8675	1.2
ENSOCUG00000009484	ECT2	up	2.1975	0.7025
ENSOCUG00000009489		up	2.0825	0.735
ENSOCUG00000009492	POGLUT1	up	8.65	3.9625
ENSOCUG00000009514	CRACDL	down	0.02	0.1225
ENSOCUG00000009517	SLIT2	down	0.26	0.2475
ENSOCUG00000009525	KANK3	up	1.085	0.2375
ENSOCUG00000009532	AFF3	up	9.6375	0.365
ENSOCUG00000009543	KCNMA1	up	13.8175	3.86
ENSOCUG00000009555	ARHGAP22	up	13.105	3.8325
ENSOCUG00000009559	SANBR	up	45.2875	7.3525
ENSOCUG00000009580	WNT10B	down	1.6025	3.7375
ENSOCUG00000009581	TACR3	down	0.495	1.295
ENSOCUG00000009586	TTC27	up	3.97	1.63
ENSOCUG00000009613	NKAP	up	12.1525	1.6725
ENSOCUG00000009636		up	131.545	54.2025
ENSOCUG00000009648	CXorf58	up	10.3825	1.3575
ENSOCUG00000009655	LAMA4	up	58.9125	8.3325
ENSOCUG00000009664	GUCY2F	up	6.4375	1.095
ENSOCUG00000009699	KIF5C	up	5.2625	0.5225
ENSOCUG00000009705	TSPOAP1	down	0.8325	2.03
ENSOCUG00000009715	NEK2	up	21.09	8.7675
ENSOCUG00000009728	THRA	down	1.015	2.5675
ENSOCUG00000009739	P4HA1	up	28.8225	13.26
ENSOCUG00000009751	HCK	up	7.6375	0.8125
ENSOCUG00000009764	GPD2	up	1.07	0.4425
ENSOCUG00000009781	SNX31	up	9.235	1.015
ENSOCUG00000009790	ERBB4	up	22.745	2.0125
ENSOCUG00000009800	JADE2	down	1.755	3.765
ENSOCUG00000009813	KLF7	up	0.2525	0.0725
ENSOCUG00000009833	SLC24A3	up	6.915	0.73
ENSOCUG00000009862	SMC1B	up	12.25	1.125
ENSOCUG00000009880	DUSP14	down	24.6325	46.96
ENSOCUG00000009890	DPY19L2	up	37.4525	1.11
ENSOCUG00000009897	ADM	down	11.04	25.4825
ENSOCUG00000009906	MEIS2	up	16.3575	3.82
ENSOCUG00000009911	SLC9A9	up	7.8825	2.1575
ENSOCUG00000009917	DNAH3	up	8.47	2.4075
ENSOCUG00000009950	ADK	up	35.68	11.8575
ENSOCUG00000009952	NDST3	up	5.64	0.51
ENSOCUG00000009962	OTOP2	down	0.0775	0.4275
ENSOCUG00000009997	HDGFL3	up	30.015	8.9225
ENSOCUG00000010012		up	11.45	3.785
ENSOCUG00000010024		down	14.01	29.43
ENSOCUG00000010082	CFAP221	up	23.3875	4.49
ENSOCUG00000010085		up	0.7375	0.105
ENSOCUG00000010089		up	658.832	311.305
ENSOCUG00000010142	PTX3	down	2.615	6.8925
ENSOCUG00000010159	FADS6	down	1.4675	3.7275
ENSOCUG00000010162		up	21.4	10.5025
ENSOCUG00000010178	IMMT	up	35.105	14.15
ENSOCUG00000010198	Tpm2	down	2.4775	4.9775
ENSOCUG00000010200		up	36.1775	18.1475
ENSOCUG00000010209	CLDN15	down	0.565	1.13
ENSOCUG00000010210		up	23.03	2.175
ENSOCUG00000010231	CHRNE	up	0.6125	0.205
ENSOCUG00000010236	LGR6	up	35.3075	2.905
ENSOCUG00000010244		down	1.905	4.2625
ENSOCUG00000010260	RASSF4	down	24.9775	18.8125
ENSOCUG00000010264	DGKI	up	10.75	2.0975
ENSOCUG00000010266	MYO3B	up	33.9575	1.3475
ENSOCUG00000010284	DISC1	up	6.07	0.3825
ENSOCUG00000010287	SAPCD2	up	52.85	20.625
ENSOCUG00000010300	LGALS12	down	2.2	5.5325
ENSOCUG00000010331	CIBAR1	up	27.415	13.455
ENSOCUG00000010335	DSCAML1	up	27.6975	4.5575
ENSOCUG00000010404	KCNJ4	down	0.1875	0.8775
ENSOCUG00000010416	KCNJ2	up	0.4075	0.1125
ENSOCUG00000010438	KLHL5	up	6.995	2.0725
ENSOCUG00000010446	ATG16L2	down	4.5775	10.1125
ENSOCUG00000010453	MLIP	up	4.075	0.1175
ENSOCUG00000010458	NECTIN1	down	0.605	1.28
ENSOCUG00000010496		down	11.71	23.945
ENSOCUG00000010513	CEP55	up	2.795	0.8725
ENSOCUG00000010528	PDE6C	up	3.055	0.125
ENSOCUG00000010532	OTC	up	5.3475	0.34
ENSOCUG00000010534	DLG2	up	101.25	8.66
ENSOCUG00000010550	B3GALT4	up	0.5	0.2125
ENSOCUG00000010563	TAPBP	down	9.56	25.765
ENSOCUG00000010614		up	5.77	2.9175
ENSOCUG00000010631	PIK3CA	up	9.1225	0.8125
ENSOCUG00000010633	HMOX1	down	95.4875	297.915
ENSOCUG00000010663	MAPK10	up	19.695	1.97
ENSOCUG00000010681	PAPLN	down	0.9775	2.83
ENSOCUG00000010701		up	1.73	0
ENSOCUG00000010721	LRRC71	down	3.3375	6.7575
ENSOCUG00000010725	FIGNL1	up	2.19	0.9425
ENSOCUG00000010729	RASL12	down	0.3225	0.725
ENSOCUG00000010753		down	0.6775	4.08
ENSOCUG00000010755	PLCB4	up	17.95	0.98
ENSOCUG00000010756	DLL4	down	0.385	0.8625
ENSOCUG00000010759	LRRC38	down	0.125	0.4925
ENSOCUG00000010769	KCNH7	up	8.4025	0.91
ENSOCUG00000010784	RPGRIP1	up	5.9625	0.445
ENSOCUG00000010808	HINFP	down	0.8075	1.9375
ENSOCUG00000010839	ATG4A	up	8.065	3.42
ENSOCUG00000010844	ARHGEF15	down	0.1475	0.4075
ENSOCUG00000010856	ZC3H12A	down	24.1425	57.915
ENSOCUG00000010871	DNALI1	up	1.9175	0.0925
ENSOCUG00000010933	POU3F3	down	12.145	22.9325
ENSOCUG00000010955	HSPG2	down	18.25	46.81
ENSOCUG00000010962	GREB1L	up	12.9	0.28
ENSOCUG00000010972		down	0.98	2.605
ENSOCUG00000011016		down	0.1225	0.555
ENSOCUG00000011025	CNTN4	up	1.225	0
ENSOCUG00000011027	CHIT1	down	0.235	0.8325
ENSOCUG00000011034	STAT3	down	9.8225	19.6475
ENSOCUG00000011052	PITRM1	up	15.925	2.945
ENSOCUG00000011053	TEPP	up	2.4875	0.1875
ENSOCUG00000011055	SLC9A3	down	0.1475	0.465
ENSOCUG00000011058	ZNF319	down	1.4325	2.9825
ENSOCUG00000011082	EPHA1	down	0.0275	0.1675
ENSOCUG00000011085	CTSS	up	3.64	1.57
ENSOCUG00000011097	BMP4	down	3.105	7.72
ENSOCUG00000011100	RANBP17	up	8.08	1
ENSOCUG00000011118	CC2D2B	up	4.34	0.0825
ENSOCUG00000011123		down	3.4125	7.1675
ENSOCUG00000011128	GLI1	down	0.1275	1.0425
ENSOCUG00000011139	PLA2G4F	down	0.2425	0.545
ENSOCUG00000011152		down	2	3.9475
ENSOCUG00000011159	KCTD16	up	13.3925	1.5625
ENSOCUG00000011167		up	12.66	2.7475
ENSOCUG00000011172	OPCML	up	16.325	3.4025
ENSOCUG00000011176		up	22.3425	2.665
ENSOCUG00000011230	MMP16	up	13.3875	0.625
ENSOCUG00000011279	MARCHF1	up	16.3125	2.24
ENSOCUG00000011301	FAM167A	down	2.4575	5.2675
ENSOCUG00000011308	MASTL	up	0.5525	0.2275
ENSOCUG00000011337	AURKC	up	83.5575	5.1775
ENSOCUG00000011360	SLC4A3	down	2.89	6.1725
ENSOCUG00000011389		up	0.38	0.1725
ENSOCUG00000011390	ADGRL4	up	37.7475	4.025
ENSOCUG00000011392	ENKUR	down	0.5875	1.225
ENSOCUG00000011394		up	3.03	0.3275
ENSOCUG00000011397		down	1.595	6.6275
ENSOCUG00000011421	IFT43	down	23.245	46.1275
ENSOCUG00000011440	GRID2	up	64.9875	6.565
ENSOCUG00000011473	PRKG1	up	31.375	3.5575
ENSOCUG00000011479	SOX5	up	13.1225	5.19
ENSOCUG00000011484	TNFAIP2	down	55.9375	148.865
ENSOCUG00000011488	FANCI	up	1.86	0.795
ENSOCUG00000011505		down	0.5225	1
ENSOCUG00000011508		up	6.8	0.985
ENSOCUG00000011512	B3GNT7	down	7.3475	15.98
ENSOCUG00000011569	GLRA2	up	4.3025	0.305
ENSOCUG00000011583	MCMDC2	up	49.95	2.765
ENSOCUG00000011584	GABRG3	up	6.9675	0.4975
ENSOCUG00000011586	LMBR1L	down	2.28	4.9125
ENSOCUG00000011599	CACNA1C	up	5.0575	0.2125
ENSOCUG00000011611	SLC2A9	down	1.4575	1.8975
ENSOCUG00000011619		up	4.9375	1.925
ENSOCUG00000011656	ACTL7A	up	0.1225	0
ENSOCUG00000011665	ARHGAP26	up	21.6775	1.265
ENSOCUG00000011671		up	1.9325	0.1225
ENSOCUG00000011689	PDE4D	up	23.41	3.4375
ENSOCUG00000011712	AFAP1L2	down	5.84	14.585
ENSOCUG00000011721	MTIF3	up	2.22	0.935
ENSOCUG00000011729	BRINP3	up	24.51	3.57
ENSOCUG00000011730	RYBP	up	2.38	0.5725
ENSOCUG00000011745	HSPA2	down	0.62	1.345
ENSOCUG00000011746	NR4A1	up	4.95	0.7525
ENSOCUG00000011766	B3GALT5	up	19.1075	1.3575
ENSOCUG00000011768	FRMPD2	up	2.0875	0.105
ENSOCUG00000011778		down	0.705	3.335
ENSOCUG00000011801	RNF165	up	2.6425	0
ENSOCUG00000011825	ZDHHC1	down	5.6225	11.97
ENSOCUG00000011827	RASSF6	down	0.3425	0.6
ENSOCUG00000011835	CXCL8	down	191.357	466.065
ENSOCUG00000011858	TPD52L1	up	9.3025	0.54
ENSOCUG00000011869	ELMOD1	up	5.3025	0.53
ENSOCUG00000011884	LMAN1L	down	3.0025	10.305
ENSOCUG00000011929		up	4.305	0.1775
ENSOCUG00000011934	EPHX1	down	8.14	26.675
ENSOCUG00000011944	ENPP6	up	15.13	2.81
ENSOCUG00000011953	CENPI	up	23.2675	3.5675
ENSOCUG00000011956	CDHR2	down	0.0875	0.2475
ENSOCUG00000011960	ECE1	down	1.4325	3.5625
ENSOCUG00000012011	TRAF6	up	2.6625	1.31
ENSOCUG00000012016	SEMA3D	up	2.9425	0.0975
ENSOCUG00000012028	PIM1	down	1.4175	4.8725
ENSOCUG00000012038	SLCO3A1	up	15.5	1.295
ENSOCUG00000012044	EML6	down	4.735	1.5075
ENSOCUG00000012099	ETFRF1	up	10.51	4.74
ENSOCUG00000012137		down	0.8875	2.06
ENSOCUG00000012166		up	49.8375	23.515
ENSOCUG00000012173	MEF2D	down	1.915	3.7175
ENSOCUG00000012184	NCAM2	up	8.905	0.925
ENSOCUG00000012203	SGSM1	up	10.765	0.815
ENSOCUG00000012207	NEBL	up	21.315	3
ENSOCUG00000012213	DYNC1I1	down	5.54	13.21
ENSOCUG00000012226	SRP72	up	24.9125	10.8
ENSOCUG00000012228	TRPV1	up	8.8325	0.81
ENSOCUG00000012233	GGT5	down	0.615	2.5675
ENSOCUG00000012252	DPP6	up	39.2325	10.335
ENSOCUG00000012254		up	0.56	0.06
ENSOCUG00000012271	TNLG7A	up	1.1375	0.03
ENSOCUG00000012278		up	5.9275	0.2125
ENSOCUG00000012279	ARMH4	up	9.6625	0.355
ENSOCUG00000012306	CDKN2B	down	11.5625	25.2275
ENSOCUG00000012340	TBC1D8B	up	9.5175	1.005
ENSOCUG00000012344	KHDRBS2	up	5.07	0.5425
ENSOCUG00000012372	LPIN3	down	0.1025	0.59
ENSOCUG00000012376	SUCLG2	up	52.065	23.4875
ENSOCUG00000012407	MID2	up	1.7125	0.8475
ENSOCUG00000012411	UHMK1	up	1.335	0.2175
ENSOCUG00000012413	CATIP	down	0.62	2.3775
ENSOCUG00000012426	PRKAR2A	up	14.97	5.5625
ENSOCUG00000012427	TMED5	up	14.9825	6.36
ENSOCUG00000012433	ME2	up	1.41	0.5825
ENSOCUG00000012443	FAM189A1	up	12.285	2.7475
ENSOCUG00000012489	PTCH2	down	0.065	0.235
ENSOCUG00000012498	METTL1	down	2.495	5.385
ENSOCUG00000012513	USP37	up	7.4575	2.48
ENSOCUG00000012516	LIN54	up	125.325	21.355
ENSOCUG00000012540	CATSPERE	up	50.925	2.4025
ENSOCUG00000012544	KIRREL3	up	4.9175	0.4275
ENSOCUG00000012557	SOX6	up	24.3025	1.11
ENSOCUG00000012569		down	1.835	3.63
ENSOCUG00000012589	SMPDL3B	down	1.25	3.4375
ENSOCUG00000012592	ASB5	up	0.7025	0.19
ENSOCUG00000012601	MARCHF10	up	2.0575	0.0375
ENSOCUG00000012629	CLDN2	down	22.9875	56.485
ENSOCUG00000012677	ENTPD1	up	4.1975	0.2175
ENSOCUG00000012702	SIGLEC1	down	0.6825	1.7575
ENSOCUG00000012709	CTNND2	up	2.8225	0.1175
ENSOCUG00000012713		up	19.3825	1.45
ENSOCUG00000012738	JAZF1	up	0.21	0
ENSOCUG00000012747	PRKAR2B	up	5.0525	1.5575
ENSOCUG00000012750	BRSK1	down	0.66	1.375
ENSOCUG00000012768	KMT2B	down	5.3875	10.5225
ENSOCUG00000012783	DAGLA	down	0.6525	1.31
ENSOCUG00000012794	SFR1	up	1.11	0.295
ENSOCUG00000012800	DGKE	up	8.255	1.685
ENSOCUG00000012804		down	3.49	1.8375
ENSOCUG00000012811	SMOC1	up	27.765	2.475
ENSOCUG00000012821		up	18.16	1.49
ENSOCUG00000012833	SYT14	up	22.69	2.8675
ENSOCUG00000012839	ALS2CL	down	1.195	3.315
ENSOCUG00000012840	NOD2	down	1.23	3.0375
ENSOCUG00000012856	ICAM2	down	0.4925	1.3025
ENSOCUG00000012879	PCMTD2	down	1.01	2.1525
ENSOCUG00000012887	PAGR1	down	3.135	8.14
ENSOCUG00000012919	DIXDC1	up	2.63	0.4725
ENSOCUG00000012963	SCAI	up	1.1925	0.0725
ENSOCUG00000012979	NPTX1	up	0.2575	0.02
ENSOCUG00000012980	KLHL41	up	8.9875	0.4775
ENSOCUG00000012983	NXPH1	up	9.3375	0.59
ENSOCUG00000012993	PCGF5	up	1.19	0.5825
ENSOCUG00000013011	CDC42EP3	down	1.19	2.9925
ENSOCUG00000013013	L3MBTL4	up	10.5575	0
ENSOCUG00000013025	NAGS	down	0.2425	0.6825
ENSOCUG00000013106	VIPR1	up	11.755	0.13
ENSOCUG00000013125	ACSS1	down	0.58	1.1375
ENSOCUG00000013134	ST8SIA1	up	92.5825	12.0825
ENSOCUG00000013152	ATP8A1	up	3.385	0.9025
ENSOCUG00000013168	TSPAN33	down	2.27	2.53
ENSOCUG00000013195	SNPH	up	105.528	50.13
ENSOCUG00000013245	BIN3	down	4.63	10.4825
ENSOCUG00000013304		down	3.0225	10
ENSOCUG00000013305	DNAH8	up	11.08	0.69
ENSOCUG00000013308		up	1.1475	0.5225
ENSOCUG00000013309	TRHDE	up	2.7825	0.3575
ENSOCUG00000013312	KCNH4	down	0.1825	0.92
ENSOCUG00000013326	EIF4G2	up	69.4075	25.73
ENSOCUG00000013327	ABRAXAS1	up	2.035	0.945
ENSOCUG00000013330	LARP1B	up	3.32	0.8625
ENSOCUG00000013369	ITGA5	down	3.5425	8.74
ENSOCUG00000013403	L3HYPDH	down	1.5025	2.9975
ENSOCUG00000013412		down	0.185	1.55
ENSOCUG00000013416		down	0.345	3.15
ENSOCUG00000013420	ADGRA2	down	0.4725	0.3675
ENSOCUG00000013427	DPEP2	up	10.28	2.315
ENSOCUG00000013439	BRF2	down	1.325	2.9275
ENSOCUG00000013452	PRTFDC1	up	3.5575	0.375
ENSOCUG00000013453	HMCN1	up	16.9925	1.985
ENSOCUG00000013454	PRDM5	up	3.035	0.7175
ENSOCUG00000013473		up	22.645	0.595
ENSOCUG00000013488		down	61.1425	162.852
ENSOCUG00000013506	TCAIM	up	2.88	1.24
ENSOCUG00000013520	NR2F2	down	4.625	10.3
ENSOCUG00000013525	CRYGN	down	0.7375	2.53
ENSOCUG00000013533	IGHM	up	12.05	1.25
ENSOCUG00000013544	ATP6V0A4	down	0.03	0.275
ENSOCUG00000013558	CCDC172	up	9.885	0.595
ENSOCUG00000013561	GFM1	up	7.855	3.5875
ENSOCUG00000013577		down	2.5075	5.3675
ENSOCUG00000013586	STIL	up	2.25	0.7275
ENSOCUG00000013587	IL10RA	down	4.0125	10.6525
ENSOCUG00000013623	GDF2	up	3.295	0.345
ENSOCUG00000013633	DAB2IP	down	4.23	9.0325
ENSOCUG00000013635	AFF4	up	32.805	7.1775
ENSOCUG00000013642	DOCK11	up	2.77	4.6625
ENSOCUG00000013647	SORBS1	up	22.6975	3.1425
ENSOCUG00000013658		up	0.6875	0.135
ENSOCUG00000013672	EGR2	up	1.095	0.495
ENSOCUG00000013676	GSN	down	65.6	127.73
ENSOCUG00000013712	EFHB	up	16.6425	1.53
ENSOCUG00000013726	EFNB1	down	5.54	13.14
ENSOCUG00000013753	SYTL2	up	10.8675	2.1475
ENSOCUG00000013763	DLGAP1	up	106.522	21.93
ENSOCUG00000013772	TUBD1	up	1.1175	0.4625
ENSOCUG00000013789	C1orf112	up	4.46	1.8725
ENSOCUG00000013792	KNTC1	up	6.0125	1.0075
ENSOCUG00000013801	SHCBP1	up	5.2275	1.37
ENSOCUG00000013807		up	6.955	1.3875
ENSOCUG00000013819	RPS6KL1	up	0.2675	0.0625
ENSOCUG00000013832		up	26.97	10.8075
ENSOCUG00000013839	KIAA0100	up	13.4425	6.46
ENSOCUG00000013852	KLHL32	up	116.297	18.52
ENSOCUG00000013853	NCBP1	up	19.7275	8.365
ENSOCUG00000013867	PNLDC1	up	1.175	0.065
ENSOCUG00000013880	SORCS3	up	20.105	4.3925
ENSOCUG00000013887	MYADML2	up	0.5325	0.11
ENSOCUG00000013892	TACSTD2	down	132.755	366.882
ENSOCUG00000013916	PRKCB	up	21.23	1.745
ENSOCUG00000013917	CFAP54	down	4.575	6.97
ENSOCUG00000013921	NXPH3	down	3.9975	12.08
ENSOCUG00000013923	FBXO47	up	24.0775	2.3225
ENSOCUG00000013926		up	2.3775	0.055
ENSOCUG00000013948	ARHGAP20	up	17.0525	1.68
ENSOCUG00000013965	KCNT2	up	23.2125	2.445
ENSOCUG00000013978	PLCL1	up	56.9475	28.745
ENSOCUG00000013979	BOLL	up	13.2475	1.115
ENSOCUG00000013992	TSPAN15	down	21.57	53.98
ENSOCUG00000014000	TAF7	up	29.1775	12.145
ENSOCUG00000014003	BUB1	up	5.1375	1.5325
ENSOCUG00000014011	GRIP1	up	15.08	1.82
ENSOCUG00000014016		up	0.2575	0.0975
ENSOCUG00000014031	TGM6	up	4.4	0.9525
ENSOCUG00000014052	LSAMP	up	11.0075	2.43
ENSOCUG00000014076	DGKB	up	14.76	0.9325
ENSOCUG00000014078	TMC2	up	35.2675	1.3125
ENSOCUG00000014081	ALG12	down	3.0575	7.2825
ENSOCUG00000014083	LZTS1	down	0.1175	0.3425
ENSOCUG00000014086	RFX3	up	5.48	0.575
ENSOCUG00000014106	STX7	up	3.545	1.3675
ENSOCUG00000014109	CDCA2	up	1.4225	0.51
ENSOCUG00000014119	HOXD3	down	0.17	0.5075
ENSOCUG00000014121	B4GALNT1	down	0.4025	0.8375
ENSOCUG00000014127	TNFRSF1B	down	4.6525	8.555
ENSOCUG00000014184	HEATR3	up	19.0325	6.88
ENSOCUG00000014189	ANXA8	up	423.31	153.053
ENSOCUG00000014193	TRPM3	up	27.9375	3.235
ENSOCUG00000014205	AKAP6	up	2.5675	0
ENSOCUG00000014211	SNTB2	up	14.6625	1.3575
ENSOCUG00000014223	UVRAG	down	37.1625	53.47
ENSOCUG00000014225	SLCO2B1	down	0.21	1.3575
ENSOCUG00000014254	SPACA9	down	6.105	13.9575
ENSOCUG00000014263	BATF2	down	0.5475	1.2075
ENSOCUG00000014285	SPAG16	up	27.6875	4.2775
ENSOCUG00000014302	VWC2L	up	6.64	1.1825
ENSOCUG00000014305		down	2.01	6.2425
ENSOCUG00000014333	SLC25A21	up	6.055	0.565
ENSOCUG00000014337		down	0.9175	2.8
ENSOCUG00000014345	NHSL2	up	6.5675	0.6225
ENSOCUG00000014346	C1orf116	down	0.57	2.35
ENSOCUG00000014349	YOD1	up	1.245	0.595
ENSOCUG00000014360		up	3.155	1.2475
ENSOCUG00000014367	SGK1	up	6.57	2.2175
ENSOCUG00000014369		up	0.8025	0.1725
ENSOCUG00000014373	C4BPA	up	30.255	8.1775
ENSOCUG00000014374	C12orf56	up	4.65	1.0125
ENSOCUG00000014389	PRSS53	down	1.955	5.87
ENSOCUG00000014414	MYOT	up	55.7675	8.22
ENSOCUG00000014435	CFAP126	down	2.135	5.61
ENSOCUG00000014444	HDAC9	up	16.3	1.7225
ENSOCUG00000014447		up	4.2325	0.885
ENSOCUG00000014464	GAS2	up	0.7375	0.86
ENSOCUG00000014480	C1R	down	1.165	2.455
ENSOCUG00000014482	PLXDC2	up	1.7375	0.1675
ENSOCUG00000014499	CLSTN3	down	5.34	5.65
ENSOCUG00000014513	IL27RA	down	0.6675	1.765
ENSOCUG00000014515	CAV2	up	8.64	4.0175
ENSOCUG00000014522		up	9.115	1.5125
ENSOCUG00000014528	CDK19	up	5.0675	0.7375
ENSOCUG00000014537	ZNF133	down	1.08	2.155
ENSOCUG00000014548	EVPL	down	0.1825	0.5375
ENSOCUG00000014552	TIPRL	up	59.45	9.805
ENSOCUG00000014574	SUPT3H	up	36.1725	2.55
ENSOCUG00000014614		down	0.6325	7.6425
ENSOCUG00000014627		up	8.5475	1.13
ENSOCUG00000014660	CNKSR2	up	21.44	1.03
ENSOCUG00000014665	REPS2	up	2.24	0.055
ENSOCUG00000014669	TRMT6	up	6.585	2.68
ENSOCUG00000014696		down	1.6625	3.29
ENSOCUG00000014710		up	35.165	1.5075
ENSOCUG00000014719	PGD	down	10.0275	19.625
ENSOCUG00000014729	CUL2	up	10.05	3.995
ENSOCUG00000014733		up	1.625	0.47
ENSOCUG00000014738	TBPL2	up	4.83	0.34
ENSOCUG00000014749	AGBL3	up	24.565	2.6225
ENSOCUG00000014768	NRCAM	up	6.465	2.3525
ENSOCUG00000014788	TDRD9	down	1.5925	3.155
ENSOCUG00000014789	AMZ2	up	4.645	2.1475
ENSOCUG00000014790	DARS1	up	13.795	5.0025
ENSOCUG00000014794	ATP2A3	down	0.0775	0.2175
ENSOCUG00000014798	B3GLCT	up	1.6175	0.4
ENSOCUG00000014828	BDKRB2	down	0.635	1.8875
ENSOCUG00000014857	COL5A3	up	1.5925	0.405
ENSOCUG00000014916	SEMA4B	down	3.395	6.885
ENSOCUG00000014917	PDE2A	down	0.1325	0.575
ENSOCUG00000014953	SYNE3	down	0.135	0.3
ENSOCUG00000014994	UNK	down	2.2025	4.4775
ENSOCUG00000015044		up	0.875	0.2575
ENSOCUG00000015047	CNTN5	up	62.7975	8.365
ENSOCUG00000015054	UNC5C	up	4.9575	0.825
ENSOCUG00000015070	ULK1	down	2.405	4.7
ENSOCUG00000015090	SUV39H2	up	1.4825	0.7575
ENSOCUG00000015129	DBR1	up	3.21	1.3225
ENSOCUG00000015136	NIBAN1	down	1.44	2.9775
ENSOCUG00000015164	KLHL1	up	8.7	0.825
ENSOCUG00000015209	POLA1	up	24.0525	3.62
ENSOCUG00000015211	ATP8A2	up	21.0425	1.87
ENSOCUG00000015241	C3orf49	down	0.3725	1.0125
ENSOCUG00000015250		up	3.7275	0.2675
ENSOCUG00000015280		up	22.865	2.405
ENSOCUG00000015314		down	0.3325	1.6175
ENSOCUG00000015329	MMP7	down	7.61	22.0725
ENSOCUG00000015360	ATXN1	up	17.32	3.1075
ENSOCUG00000015370	SLC22A15	up	31.105	4.91
ENSOCUG00000015379	SMYD2	up	8.6225	3.135
ENSOCUG00000015410	NDC80	up	1.0225	0.4225
ENSOCUG00000015436	ADAM22	up	4.145	0.435
ENSOCUG00000015444	RASSF5	down	1.185	3.09
ENSOCUG00000015475	USP43	down	1.2475	0.6225
ENSOCUG00000015480	POLE2	up	2.2825	0.905
ENSOCUG00000015484	CRNKL1	up	4.5825	2.0075
ENSOCUG00000015506	CFAP61	up	5.265	1.14
ENSOCUG00000015509	NCAPG2	up	19.36	19.835
ENSOCUG00000015518	CAMP	down	1.7875	7.1175
ENSOCUG00000015524	PAPPA2	up	5.7	0.6775
ENSOCUG00000015539		up	27.4575	4.4025
ENSOCUG00000015547	LIMCH1	up	18.5725	2.0875
ENSOCUG00000015594	EDA	up	15.1925	2.0375
ENSOCUG00000015626		down	0.05	0.4675
ENSOCUG00000015642	NFKBIA	down	59.2325	262.783
ENSOCUG00000015681	RACGAP1	up	11.44	5.06
ENSOCUG00000015723	SLC15A3	down	1.9225	4.4375
ENSOCUG00000015752	ACSS3	up	6.05	1.0075
ENSOCUG00000015756	KNL1	up	2.1675	0.3075
ENSOCUG00000015769	RADIL	up	5.9125	0.915
ENSOCUG00000015772	CHI3L2	down	14.975	43.4775
ENSOCUG00000015782	ACTL7B	up	0.4575	0.05
ENSOCUG00000015790	KIF20A	up	11.12	4.2175
ENSOCUG00000015829	FGD3	down	1.5875	5.6675
ENSOCUG00000015833	SAMSN1	up	9.03	0.655
ENSOCUG00000015837		down	6.315	10.195
ENSOCUG00000015846		down	2.865	7.8325
ENSOCUG00000015858	SMAP2	up	120.498	17.6475
ENSOCUG00000015877	SFRP4	down	0.225	0.7075
ENSOCUG00000015881	SDCCAG8	up	8.6875	0.72
ENSOCUG00000015887	WSCD2	up	3.58	0.765
ENSOCUG00000015893	PCSK2	up	32.775	2.4375
ENSOCUG00000015898	SERINC2	down	10.2075	20.02
ENSOCUG00000015913		up	92.0475	38.59
ENSOCUG00000015920	SLC4A9	down	0.9525	1.9275
ENSOCUG00000015928	WNK4	down	0.145	0.3475
ENSOCUG00000015930	ENTPD6	down	4.5275	9.275
ENSOCUG00000015981	DGKH	up	11.8325	3.1975
ENSOCUG00000016001	PPA1	up	145.827	69.28
ENSOCUG00000016004	ANAPC4	up	11.6825	4.0225
ENSOCUG00000016017	SLC35F3	up	14.8225	1.105
ENSOCUG00000016050	TMEM131L	down	1.7025	3.4375
ENSOCUG00000016051	SNN	down	0.715	3.755
ENSOCUG00000016083	TGFBR3	up	4.2825	0.4025
ENSOCUG00000016101	MMP9	down	1.3425	6.3975
ENSOCUG00000016114	AFAP1L1	up	7.48	0
ENSOCUG00000016117	AMBRA1	down	3.88	5.07
ENSOCUG00000016151	TMEM45A	up	1.8475	0.6075
ENSOCUG00000016157	EXO1	up	1.185	0.44
ENSOCUG00000016164	CYP1B1	down	0.46	1.1975
ENSOCUG00000016177	EPB41L4B	up	9.7975	0.6175
ENSOCUG00000016180		down	2.3775	5.01
ENSOCUG00000016195	MTBP	up	30.465	2.075
ENSOCUG00000016215	NSMAF	up	6.52	2.765
ENSOCUG00000016219	FSTL5	up	6.59	0.7775
ENSOCUG00000016231	SLC16A5	down	12.9975	27.7675
ENSOCUG00000016238	MSH4	up	0.7275	0.14
ENSOCUG00000016281	MKLN1	up	39.215	6.0175
ENSOCUG00000016284	SHOC1	up	15.525	2.155
ENSOCUG00000016313	TDG	up	5.6725	2.5175
ENSOCUG00000016320		down	1.6675	3.58
ENSOCUG00000016324	CIT	up	12.7025	2.6525
ENSOCUG00000016326	SMURF1	down	7.7325	15.3775
ENSOCUG00000016341	RAB37	down	5.4825	4.005
ENSOCUG00000016344	GPRIN3	down	0.2125	0.65
ENSOCUG00000016382	ZNF106	up	0.965	0.45
ENSOCUG00000016394	NDRG1	up	405.235	140.745
ENSOCUG00000016478	RAD54B	up	4.65	0.615
ENSOCUG00000016480	GLIS1	up	11.35	1.255
ENSOCUG00000016491	KIF14	up	0.3475	0.145
ENSOCUG00000016496	MLPH	down	0.01	0.25
ENSOCUG00000016497	COL11A2	down	0.035	0.1275
ENSOCUG00000016504	ZNF704	up	11.4625	2.0125
ENSOCUG00000016506	PLXNB3	down	1.1925	4.15
ENSOCUG00000016522	PDE1A	up	16.2725	1.7125
ENSOCUG00000016535	RAP1GDS1	up	3.6	1.19
ENSOCUG00000016555	DCDC1	up	42.94	6.69
ENSOCUG00000016566	KATNIP	down	1.3175	2.6125
ENSOCUG00000016573	CPVL	down	1.225	2.8875
ENSOCUG00000016625		up	0.1425	0.005
ENSOCUG00000016629	SSC4D	down	2.8675	1.6825
ENSOCUG00000016631		down	0.165	0.475
ENSOCUG00000016650	DEPDC1B	up	2.045	0.655
ENSOCUG00000016663		up	9.375	0.775
ENSOCUG00000016704	GXYLT2	up	34.245	2.44
ENSOCUG00000016706	KIF11	up	8.1675	3.45
ENSOCUG00000016729	PRIM2	up	4.5625	1.445
ENSOCUG00000016736	MAP7D2	up	4.975	0
ENSOCUG00000016738	GRIN3A	up	14.2125	1.265
ENSOCUG00000016751		down	1.5125	2.75
ENSOCUG00000016764	MYT1L	down	1.3075	3.155
ENSOCUG00000016769	RIPOR3	down	2.7425	1.375
ENSOCUG00000016800	CDC14A	up	7.915	0.8825
ENSOCUG00000016822	PDCD4	down	1.335	3.075
ENSOCUG00000016874	FAM53B	down	0.8725	3.2025
ENSOCUG00000016881	RHEBL1	down	1.945	3.83
ENSOCUG00000016890	PLVAP	down	0.695	1.53
ENSOCUG00000016904		up	11.5725	0.91
ENSOCUG00000016909	RAD51	up	11.72	3.4675
ENSOCUG00000016921	MSH3	up	1.075	0.15
ENSOCUG00000016923	PCDH1	down	1.43	3.4825
ENSOCUG00000016937	PDZD3	down	0.6625	1.54
ENSOCUG00000016941	PCDH12	down	0.0775	0.435
ENSOCUG00000016946	KRCC1	up	16.9175	6.3975
ENSOCUG00000016947	CCDC153	down	0.1625	0.87
ENSOCUG00000016966	UNC80	up	23.8575	1.875
ENSOCUG00000016969	AMMECR1	up	3.8925	0.5375
ENSOCUG00000016970	DNHD1	down	0	0.0225
ENSOCUG00000016983	TMPRSS4	down	0.2325	1.46
ENSOCUG00000016992	MTMR9	up	18.4575	2.5725
ENSOCUG00000017002	MDGA2	up	13.4325	1.71
ENSOCUG00000017009		down	5.57	13.625
ENSOCUG00000017017	CARNMT1	up	3.3725	1.2175
ENSOCUG00000017021		down	0.245	0.7975
ENSOCUG00000017054	TEX33	down	0.0325	0.7775
ENSOCUG00000017068	ZNF608	down	4.475	7.34
ENSOCUG00000017081	RNGTT	up	13.045	1.6025
ENSOCUG00000017083	MGME1	up	1.7825	0.8725
ENSOCUG00000017084	HCN1	up	13.195	1.38
ENSOCUG00000017111	KIF4A	up	7.1375	5.7725
ENSOCUG00000017135	SLC30A9	up	19.52	3.9675
ENSOCUG00000017150	HNRNPH1	up	55.6	25.18
ENSOCUG00000017162		down	0.115	0.315
ENSOCUG00000017168	FUT1	down	2.0575	4.45
ENSOCUG00000017169		up	14.88	1.4425
ENSOCUG00000017170		down	0.5025	0.9075
ENSOCUG00000017199	CCT2	up	82.09	37.7925
ENSOCUG00000017200	PDZD4	up	0.31	0.0625
ENSOCUG00000017209		down	0.08	0.415
ENSOCUG00000017211	HMBOX1	up	22.2375	5.2625
ENSOCUG00000017236	LRRC2	down	0.15	0.77
ENSOCUG00000017248	TAL1	down	1.51	3.81
ENSOCUG00000017251	GBP1	down	15.4775	38.9125
ENSOCUG00000017282	LMTK2	down	3.5325	7.88
ENSOCUG00000017302	SLIT3	up	4.895	0.575
ENSOCUG00000017306	STX1A	down	7.6125	22.7225
ENSOCUG00000017333	MRS2	up	6.3475	2.92
ENSOCUG00000017347	LEPR	up	7.615	0.2725
ENSOCUG00000017362	NETO2	up	0.89	0.3125
ENSOCUG00000017377	MATN2	up	2.445	0.295
ENSOCUG00000017379	ZNF365	up	5.4225	0.4925
ENSOCUG00000017387	CLSPN	up	8.865	0.9825
ENSOCUG00000017402	ARSG	up	56.16	11.595
ENSOCUG00000017411	ADGRV1	up	13.415	2.0475
ENSOCUG00000017412	RHCG	up	0.4775	0.1475
ENSOCUG00000017422	ITGAX	down	0.6175	1.405
ENSOCUG00000017432	SELL	up	7.3575	0.145
ENSOCUG00000017453		down	2.675	7.9325
ENSOCUG00000017458	NEB	up	12.35	0.96
ENSOCUG00000017476	EPHX4	up	2.9175	1.3125
ENSOCUG00000017489	PRR15L	down	1.8125	3.835
ENSOCUG00000017494		down	0.3475	0.79
ENSOCUG00000017524	AGBL2	up	1.4625	0.13
ENSOCUG00000017545	NUP160	up	2.615	1.1625
ENSOCUG00000017564	ENTPD8	down	7.9575	17.88
ENSOCUG00000017565	KCP	down	1.63	3.565
ENSOCUG00000017588	KLHDC8B	down	1.52	3.495
ENSOCUG00000017593	CCDC71	down	5.7625	13.165
ENSOCUG00000017615	SLC13A3	down	0.805	2.05
ENSOCUG00000017620		down	18.6725	356.277
ENSOCUG00000017622	NOVA1	up	10.855	0
ENSOCUG00000017654	KATNBL1	up	1.825	0.7475
ENSOCUG00000017658		up	7.255	1.14
ENSOCUG00000017716	CPS1	up	2.9	0.1525
ENSOCUG00000017723	CAVIN2	up	0.2875	0.0375
ENSOCUG00000017729	SCN7A	up	3.425	0
ENSOCUG00000017815	CWH43	up	5.175	0.3675
ENSOCUG00000017821	GATA3	down	0.36	0.6725
ENSOCUG00000017841	OSBP2	up	10.3225	1.9325
ENSOCUG00000017851		down	0.5425	1.6875
ENSOCUG00000017865	CAMK2A	down	2.22	4.73
ENSOCUG00000017867	FRAS1	up	17.3175	0.795
ENSOCUG00000017881	MAPK15	down	1.7775	3.6375
ENSOCUG00000017894	NFKBIE	down	9.9325	22.6025
ENSOCUG00000017909	MGMT	up	3.6275	0
ENSOCUG00000017934	ACVR1B	down	2.635	5.725
ENSOCUG00000017938		down	0.3575	1.3775
ENSOCUG00000017949	HAO2	up	2.88	1.21
ENSOCUG00000017952	DSCC1	up	5.325	1.8075
ENSOCUG00000017956	ABCC1	down	3.6	7.24
ENSOCUG00000018262	U6	up	5.025	0.875
ENSOCUG00000018650	SNORA24	down	12.775	29.92
ENSOCUG00000018778	ocu-mir-146a	down	1.375	3.6975
ENSOCUG00000019513	SNORD7	down	2.295	4.9625
ENSOCUG00000020936	RPH3A	up	10.6775	1.09
ENSOCUG00000020947		down	0.5025	1.7375
ENSOCUG00000020952		up	5.2775	0.34
ENSOCUG00000020989		down	5.86	14.795
ENSOCUG00000021068	U5	up	5.265	17.15
ENSOCUG00000021090		up	0.15	0.05
ENSOCUG00000021131	SMUG1	down	7.775	14.9375
ENSOCUG00000021148	SHISA9	up	1.8725	0.0925
ENSOCUG00000021202	ADGB	up	4.55	0.635
ENSOCUG00000021211	WNT9B	down	0.3425	2.0825
ENSOCUG00000021250	TRPA1	up	4.645	0
ENSOCUG00000021251	USP49	up	6.6525	1.305
ENSOCUG00000021257	MATN3	up	3.075	0.4025
ENSOCUG00000021261		up	0.21	0
ENSOCUG00000021273		down	14.615	45.695
ENSOCUG00000021290	TTC29	up	10.3675	0.7525
ENSOCUG00000021306		up	2.7025	0.3175
ENSOCUG00000021313	C11orf96	up	3.46	0.5075
ENSOCUG00000021327	STARD10	down	6.255	16.4
ENSOCUG00000021335	HMGB1	up	315.702	129.7
ENSOCUG00000021388	P2RX1	down	0.09	1.1825
ENSOCUG00000021411	TSKU	down	40.0625	76.53
ENSOCUG00000021480	FOXS1	down	15.3425	31.2725
ENSOCUG00000021502	LZTS2	down	9.47	20.3025
ENSOCUG00000021506	FOS	up	139.107	41.9625
ENSOCUG00000021508	INAVA	down	6.4475	13.4875
ENSOCUG00000021597		up	1.09	0.0125
ENSOCUG00000021605		down	9.92	20.8575
ENSOCUG00000021619	MAFB	up	2.125	0.0275
ENSOCUG00000021637		down	0.59	1.635
ENSOCUG00000021666	CXCL17	up	0.62	0.035
ENSOCUG00000021679	CASTOR1	down	4.815	11.535
ENSOCUG00000021686		up	14.4175	1.3375
ENSOCUG00000021700		up	7.3225	1.2525
ENSOCUG00000021710	CCL2	down	325.415	1705.95
ENSOCUG00000021712	NFKB1	down	5.195	12.535
ENSOCUG00000021745	LHFPL2	down	13.3775	27.195
ENSOCUG00000021770		up	7.905	3.595
ENSOCUG00000021776	POU2F2	down	3.2525	1.4625
ENSOCUG00000021801	EML2	down	26.4625	62.04
ENSOCUG00000021847		up	1.0625	0.4325
ENSOCUG00000021849		up	1.735	0.76
ENSOCUG00000021850	PRSS48	up	5.265	0.2575
ENSOCUG00000021870	ZSCAN10	down	0.1375	0.5175
ENSOCUG00000021880	GSG1L	up	16.84	1.0625
ENSOCUG00000021891		down	298.945	2373.69
ENSOCUG00000021904	RGS21	up	5.1075	0.91
ENSOCUG00000021920	NEU4	up	0.6975	0.335
ENSOCUG00000021938		down	4.59	13.925
ENSOCUG00000021942		up	7.7675	3.21
ENSOCUG00000021947	SLC1A3	up	10.4225	1.635
ENSOCUG00000021965	TMEM150C	up	6.9675	1.305
ENSOCUG00000021977	FAM167B	down	0.0375	0.835
ENSOCUG00000022009		down	0.215	0.66
ENSOCUG00000022033	ITLN1	down	1.7375	6.7925
ENSOCUG00000022051	U2	up	11.33	0
ENSOCUG00000022080	CSRNP1	up	8.7275	4.205
ENSOCUG00000022123		down	18.2075	46.2275
ENSOCUG00000022126	HMMR	up	0.7875	0.3875
ENSOCUG00000022161		down	4.7425	20.855
ENSOCUG00000022194		up	2.3925	0.8825
ENSOCUG00000022288	EDARADD	down	2.125	4.5
ENSOCUG00000022293	COL26A1	up	3.1425	0.345
ENSOCUG00000022314		down	0.2525	1.6
ENSOCUG00000022340		down	0.275	3.0825
ENSOCUG00000022399		up	233.982	96.8175
ENSOCUG00000022410		up	7.54	2.3675
ENSOCUG00000022440		up	0.83	0.0625
ENSOCUG00000022496		down	0.1025	0.7475
ENSOCUG00000022509		up	5.0875	1.0225
ENSOCUG00000022517		down	14.0675	25.9525
ENSOCUG00000022536	SPP1	up	59.4875	27.88
ENSOCUG00000022552		up	116.81	51.285
ENSOCUG00000022565		up	4.665	0.66
ENSOCUG00000022573	HLA-DMA	down	0.235	0.76
ENSOCUG00000022585	PRKD1	up	1.0975	0.39
ENSOCUG00000022596	AK5	up	14.4175	0.365
ENSOCUG00000022624	SLC26A9	down	0.0075	0.27
ENSOCUG00000022631	ZNF536	up	1.9525	0.1025
ENSOCUG00000022632	TMEM170B	up	2.605	1.04
ENSOCUG00000022637		up	3.325	1.425
ENSOCUG00000022666		down	0.855	2.1775
ENSOCUG00000022679	PSD3	up	45.615	2.1225
ENSOCUG00000022710		up	5.965	1.74
ENSOCUG00000022713		up	43.2975	4.6825
ENSOCUG00000022756	UPK2	down	0.215	1.205
ENSOCUG00000022840		up	0.8525	0.38
ENSOCUG00000022848	SNX33	down	3.6775	10.665
ENSOCUG00000022860		up	19.1875	3.91
ENSOCUG00000022871	C12orf76	down	6.0425	14.915
ENSOCUG00000022890		up	21.9425	7.9425
ENSOCUG00000022891	NOVA2	down	0.6625	1.74
ENSOCUG00000022892	TSTD1	down	74.235	183.917
ENSOCUG00000022907	RORC	down	0.3925	1.7875
ENSOCUG00000022950	PHLDA1	up	7.025	2.305
ENSOCUG00000022951		down	4.4975	20.6225
ENSOCUG00000022961		up	19.9675	9.565
ENSOCUG00000022996		up	0.3475	0
ENSOCUG00000023019	FOSB	up	57.1225	7.0925
ENSOCUG00000023033		up	9.145	1.9275
ENSOCUG00000023070	ZYG11A	up	6.045	0.31
ENSOCUG00000023078		down	3.8725	9.285
ENSOCUG00000023082		up	2.235	0.62
ENSOCUG00000023102		down	5.04	11.77
ENSOCUG00000023112	XYLB	down	3.5125	8.42
ENSOCUG00000023136		up	7.7625	1.2975
ENSOCUG00000023146	KCNH3	down	0.175	0.4075
ENSOCUG00000023299		up	2.875	0.025
ENSOCUG00000023300	MSANTD1	down	0.405	1.32
ENSOCUG00000023301		down	0	144.665
ENSOCUG00000023317	ACTN3	up	1.14	0.485
ENSOCUG00000023337	HOXB3	down	0.3125	0.9925
ENSOCUG00000023363	EXOC3L4	down	2.3	10.1725
ENSOCUG00000023398		down	2.8125	6.825
ENSOCUG00000023409	RAPGEFL1	down	0.0825	0.2375
ENSOCUG00000023461	UBXN2B	up	1.5925	0.7575
ENSOCUG00000023484		down	0.115	0.35
ENSOCUG00000023521	AIF1	down	0.6925	9.36
ENSOCUG00000023535		up	8	1.9125
ENSOCUG00000023547		up	6.505	1.465
ENSOCUG00000023560	MTFR2	up	7.4775	2.4575
ENSOCUG00000023579		down	1.4275	4.2325
ENSOCUG00000023582	TOMM40	up	6.185	0.4875
ENSOCUG00000023590		down	0.175	0.6025
ENSOCUG00000023597	BANP	down	10.785	25.0225
ENSOCUG00000023638	KCNIP3	down	0.6575	2.065
ENSOCUG00000023694		up	3.6975	0
ENSOCUG00000023708		down	0.3425	1.6975
ENSOCUG00000023717	CNKSR1	down	1.5875	3.1925
ENSOCUG00000023733	SLC6A9	down	0.245	1.0725
ENSOCUG00000023758		down	2.48	8.65
ENSOCUG00000023778		down	17.2375	35.9075
ENSOCUG00000023803	CENPL	up	1.13	0.5175
ENSOCUG00000023825	SNCA	up	40.4725	4.67
ENSOCUG00000023831		up	4.6125	1.7575
ENSOCUG00000023870		up	16.0075	0.715
ENSOCUG00000023873		down	3.54	6.56
ENSOCUG00000023877	DDIT3	up	32.82	22.4775
ENSOCUG00000023899	YPEL3	down	13.895	30.505
ENSOCUG00000023928		up	1.505	0.05
ENSOCUG00000023933	CKAP2	up	2.27	0.7225
ENSOCUG00000023941		down	8.46	17.5775
ENSOCUG00000023957	MUC1	down	26.4275	83.51
ENSOCUG00000023977		up	11.765	1.565
ENSOCUG00000024007	WNT6	down	0.905	3.06
ENSOCUG00000024036		up	3.1425	0.1425
ENSOCUG00000024055	MCAM	down	15.465	31.0825
ENSOCUG00000024091	SLC22A6	down	0.08	0.6975
ENSOCUG00000024121		up	0.485	0.095
ENSOCUG00000024150	SYN1	up	16.6675	0.94
ENSOCUG00000024153	U1	up	24.9925	34.975
ENSOCUG00000024188	TNKS1BP1	down	9.17	19.205
ENSOCUG00000024211	JRKL	down	0.78	1.6075
ENSOCUG00000024229	SOWAHD	down	0.4625	1.9875
ENSOCUG00000024252		up	207.245	29.26
ENSOCUG00000024269		down	0.0125	0.4125
ENSOCUG00000024298	NINJ1	down	81.1575	166.135
ENSOCUG00000024303	ATP6V1B1	down	0.26	0.8925
ENSOCUG00000024334	AP1M2	down	1.195	2.915
ENSOCUG00000024376	5S_rRNA	up	413.505	126.45
ENSOCUG00000024399	NAB2	down	2.5525	5.7825
ENSOCUG00000024425		down	27.175	64.605
ENSOCUG00000024441		up	0.405	0
ENSOCUG00000024452		down	9.775	19.62
ENSOCUG00000024457	CLIP3	down	3.775	5.595
ENSOCUG00000024485	RAP1GAP	down	3.255	8.18
ENSOCUG00000024492	ETV7	down	1.6075	4.0425
ENSOCUG00000024517		up	0.2375	0.065
ENSOCUG00000024550	TFAP4	down	3.7175	8.6525
ENSOCUG00000024614		up	1.15	0.0025
ENSOCUG00000024634		down	3.685	7.6325
ENSOCUG00000024657		up	6.915	2.4025
ENSOCUG00000024659	BBS4	down	1.7175	3.1025
ENSOCUG00000024702		up	11.2425	5.02
ENSOCUG00000024703	ENPP7	down	0.38	2.0525
ENSOCUG00000024741	TMPRSS2	down	1.3175	6.96
ENSOCUG00000024755	TYROBP	down	19.4625	67.43
ENSOCUG00000024772		down	119.565	285.805
ENSOCUG00000024957		down	0.07	0.445
ENSOCUG00000024992	RAB3C	up	6.2925	0.13
ENSOCUG00000024997	TUBB4A	up	148.123	64.365
ENSOCUG00000025013	SLC45A3	down	2.835	6.42
ENSOCUG00000025015	EDAR	down	0.375	1.125
ENSOCUG00000025022	NUPR1	down	3.905	6.7
ENSOCUG00000025029	CSF1	down	17.225	48.17
ENSOCUG00000025049		down	1.0525	3.055
ENSOCUG00000025094		up	5.46	0.5225
ENSOCUG00000025096	SH3TC2	up	109.84	7.4
ENSOCUG00000025097	PACS1	up	11.325	1.1
ENSOCUG00000025107	MARCHF4	up	10.11	2.735
ENSOCUG00000025135		down	185.905	463.598
ENSOCUG00000025148		down	6.475	12.665
ENSOCUG00000025176		up	13.0525	4.075
ENSOCUG00000025190	LRRC58	up	1.8225	0.725
ENSOCUG00000025201		up	2.0875	0.025
ENSOCUG00000025215		down	0.925	3.3675
ENSOCUG00000025268	CST7	down	3.7425	11.5
ENSOCUG00000025291	ST6GALNAC1	down	1.19	2.545
ENSOCUG00000025336	PCBP4	down	2.2	5.565
ENSOCUG00000025352		up	3.3725	1.13
ENSOCUG00000025378		down	0.0225	0.2925
ENSOCUG00000025405		up	13.155	6.075
ENSOCUG00000025433	CRY2	down	0.845	1.7825
ENSOCUG00000025449	CPT1B	down	0.7725	1.72
ENSOCUG00000025483		down	12.12	23.0075
ENSOCUG00000025484	E4F1	down	1.435	3.535
ENSOCUG00000025508	RELL2	down	1.93	4.285
ENSOCUG00000025550	TFAP2D	up	7.665	2.065
ENSOCUG00000025563		up	6.7975	2.9175
ENSOCUG00000025598	LYSMD2	down	4.64	9.7375
ENSOCUG00000025617	CDH13	up	22.135	2.995
ENSOCUG00000025659		up	3.67	0.4
ENSOCUG00000025674	SPTY2D1	up	2.5	1.1425
ENSOCUG00000025694	RALYL	up	60.885	4.09
ENSOCUG00000025697	PHF13	down	3.3225	6.84
ENSOCUG00000025750		up	4.8075	0.72
ENSOCUG00000025772	DLG4	down	0.6175	1.365
ENSOCUG00000025815	GMEB2	down	5.5325	11.4725
ENSOCUG00000025866	AK8	down	2.025	4.2575
ENSOCUG00000025903		down	1.5	3.485
ENSOCUG00000025918	H2AC18	up	9.865	3.9
ENSOCUG00000025957	U1	up	65.735	26.2275
ENSOCUG00000026012		down	1.2225	3.1775
ENSOCUG00000026061		up	5.0525	0.6275
ENSOCUG00000026081	NIT2	up	11.03	4.925
ENSOCUG00000026155		up	5.9425	0.12
ENSOCUG00000026159	KIAA1755	down	0.075	0.27
ENSOCUG00000026231		down	0.025	0.38
ENSOCUG00000026233	PLAAT2	down	3.7975	8.7125
ENSOCUG00000026271	RAB3IL1	down	0.165	0.62
ENSOCUG00000026308		down	0.8275	7.3025
ENSOCUG00000026331		down	0.14	1.9875
ENSOCUG00000026333	PER1	down	0.9425	2.515
ENSOCUG00000026362		up	1.2025	0.2675
ENSOCUG00000026363	SPSB2	down	12.33	40.1975
ENSOCUG00000026370		up	8.6425	2.975
ENSOCUG00000026379	TRMT12	up	1.3525	0.5775
ENSOCUG00000026383	AKR1B10	down	471.21	1654.82
ENSOCUG00000026384	HR	down	0.2725	1.775
ENSOCUG00000026396	WEE2	up	5.0375	0.615
ENSOCUG00000026456		up	1.8225	0.1
ENSOCUG00000026462	LUZP2	up	3.3925	0.1575
ENSOCUG00000026468	BDKRB1	down	7	13.71
ENSOCUG00000026479	SERPING1	down	4.565	10.085
ENSOCUG00000026532	SCARA5	up	2.715	0
ENSOCUG00000026533		down	4.64	9.9775
ENSOCUG00000026551	LPAR5	down	1.4575	2.8925
ENSOCUG00000026567		down	0.885	5.91
ENSOCUG00000026569		up	9.04	1.39
ENSOCUG00000026591	CRPPA	up	2.55	1.16
ENSOCUG00000026608		up	59.0325	27.3075
ENSOCUG00000026619	MYO7B	down	0.32	0.8325
ENSOCUG00000026640	SESN3	up	1.335	0.565
ENSOCUG00000026717		up	1.34	0.065
ENSOCUG00000026736	SGCA	down	5.235	12.165
ENSOCUG00000026761		up	6.6625	0.865
ENSOCUG00000026792		up	9.27	1.165
ENSOCUG00000026844	CPLX3	down	0.695	1.5575
ENSOCUG00000026883	DNASE1L2	down	0.3175	1.475
ENSOCUG00000026897		down	1.0875	3.185
ENSOCUG00000026922	ADAMTS7	down	2.5025	6.3375
ENSOCUG00000026939		up	3.8	0.01
ENSOCUG00000026988	CHI3L1	down	1.3775	5.145
ENSOCUG00000026992		up	52.76	17.765
ENSOCUG00000027002		up	7.3775	3.2275
ENSOCUG00000027003		up	11.5375	3.7575
ENSOCUG00000027014	MFRP	down	0.605	1.2525
ENSOCUG00000027040	LOXL3	down	2.94	6.0175
ENSOCUG00000027066		up	9.785	1.44
ENSOCUG00000027074		up	97.86	3.135
ENSOCUG00000027079		up	22.5525	9.97
ENSOCUG00000027083	CLEC19A	up	6.22	0.2425
ENSOCUG00000027142	DOC2A	down	0.5525	1.165
ENSOCUG00000027166		up	1787.32	812.64
ENSOCUG00000027184		down	43.2675	128.847
ENSOCUG00000027198	SLC38A4	down	0.8225	2.355
ENSOCUG00000027233		down	0.455	1.26
ENSOCUG00000027266	KCTD21	down	1.0825	2.0775
ENSOCUG00000027272	GPR3	up	0.4725	0.115
ENSOCUG00000027277	LCT	up	26.9825	6.0025
ENSOCUG00000027285		up	4.48	0.34
ENSOCUG00000027315		up	11.5575	2.7025
ENSOCUG00000027343		up	11.025	0.8325
ENSOCUG00000027366		up	56.2025	6.445
ENSOCUG00000027371	KIF2C	up	10.7875	3.1375
ENSOCUG00000027407		up	1.225	0.275
ENSOCUG00000027409		down	51.0075	114.94
ENSOCUG00000027416		down	14.29	41.4725
ENSOCUG00000027445	TCIM	up	56.3275	13.16
ENSOCUG00000027465	CILK1	up	6.2725	0.8125
ENSOCUG00000027507	VDR	down	0.1375	0.3575
ENSOCUG00000027538		down	0.9125	2.325
ENSOCUG00000027560	CACFD1	down	1.76	4.515
ENSOCUG00000027563	IQCM	up	17.06	3.965
ENSOCUG00000027585	BCL9L	down	4.0125	9.6425
ENSOCUG00000027637		down	0.5775	1.925
ENSOCUG00000027657	GRB7	down	5.9025	19.915
ENSOCUG00000027681		down	1.78	3.515
ENSOCUG00000027694		up	8.5725	1.61
ENSOCUG00000027740		down	2.95	6.3375
ENSOCUG00000027746		up	13.71	5.6825
ENSOCUG00000027758		down	0.825	1.6725
ENSOCUG00000027774		up	17.6725	3.0775
ENSOCUG00000027801		up	22.2375	0.885
ENSOCUG00000027803	SH3GL3	up	3.795	0.785
ENSOCUG00000027812		up	1602.91	779.293
ENSOCUG00000027817	PPP1R16B	down	1.04	0.5025
ENSOCUG00000027832		up	3.32	0.54
ENSOCUG00000027846	DNAJB5	down	1.1	3.0525
ENSOCUG00000027930		up	4.445	0
ENSOCUG00000027940	HSPA4L	up	37.2175	2.4275
ENSOCUG00000027943	C19orf38	down	0.4725	1.33
ENSOCUG00000028010		up	4.05	0.2875
ENSOCUG00000028042		up	12.0525	4.54
ENSOCUG00000028133		down	0.34	0.7525
ENSOCUG00000028137	IHH	down	2.945	6.34
ENSOCUG00000028175	QRSL1	up	3.055	1.35
ENSOCUG00000028182		down	1.9675	6.1325
ENSOCUG00000028224	FAM110B	down	12.295	26.24
ENSOCUG00000028228	RFX4	up	30.3375	3.3375
ENSOCUG00000028350		up	5.4025	0.7625
ENSOCUG00000028991		up	79.45	12.3675
ENSOCUG00000028994	LRRC69	up	3.75	0.1425
ENSOCUG00000029000		up	11.205	0.75
ENSOCUG00000029028	WDR88	up	7.2275	0.325
ENSOCUG00000029037		down	4.4625	6.455
ENSOCUG00000029054	ZNF782	up	13.015	1.0275
ENSOCUG00000029070	ZNF385D	up	4.88	0
ENSOCUG00000029096	COX1	down	28791.7	56437.4
ENSOCUG00000029103	COX3	up	902.308	14.11
ENSOCUG00000029112	ND5	down	1400.3	2795.81
ENSOCUG00000029113	ND6	down	256.145	524.393
ENSOCUG00000029119	ZNF454	down	0.5925	3.1275
ENSOCUG00000029147	KIAA1549L	up	5.265	0.515
ENSOCUG00000029204	ZNF565	up	13.2275	1.575
ENSOCUG00000029216		down	0.77	3.5175
ENSOCUG00000029222	MEIKIN	up	7.4875	0.5225
ENSOCUG00000029236		up	1.8525	0
ENSOCUG00000029252	HFM1	up	4.4125	0.225
ENSOCUG00000029262		down	0.295	0.8975
ENSOCUG00000029295	FBP1	up	4.085	0.28
ENSOCUG00000029302		down	4.3475	8.5175
ENSOCUG00000029350		up	21.235	1.1775
ENSOCUG00000029358	CRISPLD2	down	2.0825	8.545
ENSOCUG00000029379		down	0.06	0.7275
ENSOCUG00000029427		up	9.12	1.4475
ENSOCUG00000029457		up	11.905	1.385
ENSOCUG00000029470		up	32.825	5.335
ENSOCUG00000029505		up	11.1775	5.1725
ENSOCUG00000029510	ANKS1B	up	8.7425	0.5825
ENSOCUG00000029519	EPHA6	up	46.2625	7.54
ENSOCUG00000029529		up	0.2925	0.035
ENSOCUG00000029530	CENPH	up	17.5175	6.41
ENSOCUG00000029541	ZNF157	up	6.265	0.5425
ENSOCUG00000029560	STPG2	up	3.12	0
ENSOCUG00000029576	CTNNA2	up	24.47	3.645
ENSOCUG00000029588	CXCL9	down	2.695	8.01
ENSOCUG00000029601	SMAD3	down	1.915	4.7225
ENSOCUG00000029602	PNLIP	up	3.2275	0.14
ENSOCUG00000029603	ZNF74	down	0.8	2.235
ENSOCUG00000029611	IL7	down	3.4	11.8375
ENSOCUG00000029626		down	0.1425	1.05
ENSOCUG00000029639		up	0.28	0
ENSOCUG00000029640		up	0.1325	0.0075
ENSOCUG00000029644	ICAM1	down	64.965	132.765
ENSOCUG00000029667	CUBN	up	7.4025	0.5175
ENSOCUG00000029681	NRXN3	up	8.965	0.94
ENSOCUG00000029682		down	2.175	4.4525
ENSOCUG00000029701		up	9.815	2.8575
ENSOCUG00000029710		up	0.625	0.1825
ENSOCUG00000029731		down	0.6375	2.7625
ENSOCUG00000029737		up	2.67	0.16
ENSOCUG00000029795		up	3.57	0.155
ENSOCUG00000029846		down	10.4575	36.015
ENSOCUG00000029874		down	25.9425	49.685
ENSOCUG00000029875		up	7.88	1.37
ENSOCUG00000029910		up	6.27	0.84
ENSOCUG00000029956		up	0.4725	0.06
ENSOCUG00000029974		up	2.91	0.92
ENSOCUG00000030018		up	0.4475	0
ENSOCUG00000030038		up	2.8075	0
ENSOCUG00000030081		up	3	0.1325
ENSOCUG00000030095		up	13.9275	1.715
ENSOCUG00000030129		up	0.885	0
ENSOCUG00000030210		up	10.4325	3.025
ENSOCUG00000030233		up	5.895	0.745
ENSOCUG00000030235	HTD2	down	3.445	7.41
ENSOCUG00000030255		up	17.2025	1.2325
ENSOCUG00000030256	TET1	up	5.4425	0.9925
ENSOCUG00000030274		up	2.1725	0
ENSOCUG00000030308		up	3.865	0
ENSOCUG00000030344		up	12.6425	3.9
ENSOCUG00000030352		up	0.6825	0.05
ENSOCUG00000030380		up	0.225	0.01
ENSOCUG00000030418		up	0.26	0.02
ENSOCUG00000030451		up	9.2475	3.36
ENSOCUG00000030478		down	1.53	2.8775
ENSOCUG00000030482		up	2.0025	0.875
ENSOCUG00000030496		up	7.4075	1.7175
ENSOCUG00000030507		down	0.285	0.7025
ENSOCUG00000030519		up	13.4375	1.145
ENSOCUG00000030620		up	0.88	0.285
ENSOCUG00000030635		down	1.04	2.22
ENSOCUG00000030666		up	26.855	0.1125
ENSOCUG00000030705	GPR162	down	1.215	2.745
ENSOCUG00000030712		up	0.22	0.0225
ENSOCUG00000030724		up	1.6025	0.075
ENSOCUG00000030743		up	2.295	0.09
ENSOCUG00000030774		up	0.595	0.1625
ENSOCUG00000030778		down	0.4675	1.02
ENSOCUG00000030808		up	5.6825	0
ENSOCUG00000030828		down	0.6325	1.36
ENSOCUG00000030847		up	11.87	0.8475
ENSOCUG00000030854		up	6.9625	0.8075
ENSOCUG00000030880		up	3.845	0.27
ENSOCUG00000030883		up	15.2425	4.7525
ENSOCUG00000030941		up	0.215	0.0125
ENSOCUG00000030943		up	8.045	0.7875
ENSOCUG00000030957		down	0.26	1.725
ENSOCUG00000030974		up	1.4025	0.4475
ENSOCUG00000030979		up	0.495	0.165
ENSOCUG00000030984		up	3.4525	0.0125
ENSOCUG00000030999		up	0.5725	0.215
ENSOCUG00000031027		down	0.1025	1.3575
ENSOCUG00000031061	CACNG5	down	0.015	0.1875
ENSOCUG00000031095		up	12.555	4.2325
ENSOCUG00000031097		up	3.075	0.27
ENSOCUG00000031112		up	1.24	0
ENSOCUG00000031151		up	3.1875	0.51
ENSOCUG00000031153		up	6.405	0.1275
ENSOCUG00000031169		up	0.315	0.035
ENSOCUG00000031174		up	5.9675	1
ENSOCUG00000031176		up	0.2825	0.0375
ENSOCUG00000031183		up	0.2825	0.005
ENSOCUG00000031227		up	0.365	0.0475
ENSOCUG00000031236		up	0.6325	0.245
ENSOCUG00000031238		up	3.7275	0.1275
ENSOCUG00000031262		up	4.4075	3.0075
ENSOCUG00000031286		up	6.4	0
ENSOCUG00000031320		up	0.495	0.005
ENSOCUG00000031331		up	19.155	2.6575
ENSOCUG00000031377		up	0.1	0.0125
ENSOCUG00000031405		down	0	0.055
ENSOCUG00000031411		up	0.6375	0.0225
ENSOCUG00000031415		up	0.535	0.105
ENSOCUG00000031444		down	30.43	111.325
ENSOCUG00000031446		up	0.2725	0.0575
ENSOCUG00000031449		up	0.16	0
ENSOCUG00000031481		down	0.75	1.5125
ENSOCUG00000031517		up	50.3775	8.295
ENSOCUG00000031529	Metazoa_SRP	down	3.79	65.5725
ENSOCUG00000031537	MACROD2	up	22.1125	2.4125
ENSOCUG00000031564		up	0.2375	0.03
ENSOCUG00000031584		up	1.805	0.0325
ENSOCUG00000031588		up	1.1875	0.045
ENSOCUG00000031599		down	2.1425	4.1975
ENSOCUG00000031606		down	0	23.76
ENSOCUG00000031616		up	3.1325	0.2125
ENSOCUG00000031625		up	12.6475	1.0275
ENSOCUG00000031651	MEI4	up	66.64	7.465
ENSOCUG00000031764		up	0.5025	0.125
ENSOCUG00000031787		up	11.3775	0.945
ENSOCUG00000031804		down	4.7675	9.89
ENSOCUG00000031861		up	2.6225	0.09
ENSOCUG00000031877		up	0.44	0.0825
ENSOCUG00000031927		up	0.13	0
ENSOCUG00000031939		up	0.49	0.0875
ENSOCUG00000031941		up	0.23	0
ENSOCUG00000031945	FAF1	up	13.57	5.79
ENSOCUG00000031964		down	3.2575	16.2625
ENSOCUG00000031974		up	21.715	1.375
ENSOCUG00000031987		up	0.2475	0
ENSOCUG00000031988		up	10.255	0
ENSOCUG00000032007		down	1.5075	3.665
ENSOCUG00000032022		down	0.0325	0.165
ENSOCUG00000032064		down	5.7825	9.19
ENSOCUG00000032097	CPA3	up	3.0675	0.2725
ENSOCUG00000032107		up	35.385	15.7575
ENSOCUG00000032112		up	0.1	0.0125
ENSOCUG00000032126		down	0.2475	0.7775
ENSOCUG00000032137		up	0.04	0.0025
ENSOCUG00000032146		up	5.8825	1.3075
ENSOCUG00000032156		up	0.295	0.0125
ENSOCUG00000032162		down	22.6425	61.625
ENSOCUG00000032188		down	4.8675	21.7525
ENSOCUG00000032195		up	0.1525	0.0075
ENSOCUG00000032210		up	3.2275	0
ENSOCUG00000032227		up	14.9125	0.66
ENSOCUG00000032261		down	0.0475	0.245
ENSOCUG00000032265	RHOB	up	81.7	31.9575
ENSOCUG00000032298		up	6.3575	0.4425
ENSOCUG00000032371		up	1.7275	0.8075
ENSOCUG00000032380		up	3.6675	0.4125
ENSOCUG00000032390		up	6.3375	0.155
ENSOCUG00000032394		up	14.6375	0.78
ENSOCUG00000032435		up	16.9025	0.505
ENSOCUG00000032452		up	0.4625	0.1475
ENSOCUG00000032501		down	1.88	3.6675
ENSOCUG00000032502		down	5.825	12.165
ENSOCUG00000032508		down	1.24	2.575
ENSOCUG00000032526		up	9.6125	0.7775
ENSOCUG00000032558		up	0.3	0.025
ENSOCUG00000032581		up	0.41	0.025
ENSOCUG00000032596		down	0.0525	0.875
ENSOCUG00000032617		up	3.63	0
ENSOCUG00000032624		down	0.475	1.1775
ENSOCUG00000032682	PHGR1	down	1.1925	5.4275
ENSOCUG00000032687		up	2.575	1.1225
ENSOCUG00000032724	TEX45	up	19.6	3.7925
ENSOCUG00000032745		up	10.31	3.2275
ENSOCUG00000032761		up	6.94	2.7575
ENSOCUG00000032790		up	5.57	1.01
ENSOCUG00000032871		down	1.1075	1.94
ENSOCUG00000032885		up	2.06	0.0175
ENSOCUG00000032886		up	10.4425	1.51
ENSOCUG00000032949		up	0.2075	0
ENSOCUG00000032999		up	0.8525	0.0825
ENSOCUG00000033009		up	0.26	0.0575
ENSOCUG00000033095		down	2.4325	5.415
ENSOCUG00000033096		up	10.465	0.6825
ENSOCUG00000033136		up	17.1925	1.16
ENSOCUG00000033141		up	0.1175	0
ENSOCUG00000033157		up	8.2925	0.8175
ENSOCUG00000033202		up	5.5075	0.4725
ENSOCUG00000033253		up	2.9125	0
ENSOCUG00000033277		up	3.0625	1.2525
ENSOCUG00000033289		up	0.86	0.24
ENSOCUG00000033311		down	6.0325	13.16
ENSOCUG00000033314		down	0.185	0.465
ENSOCUG00000033316		up	0.6975	0.13
ENSOCUG00000033324		down	8.915	19.3125
ENSOCUG00000033338		up	0.6225	0.15
ENSOCUG00000033342	CNTNAP2	up	37.515	11.2175
ENSOCUG00000033344		up	3.56	0
ENSOCUG00000033373		down	0.03	0.1475
ENSOCUG00000033394		up	2.17	0.045
ENSOCUG00000033404	CCDC188	down	0.87	2.8525
ENSOCUG00000033407		up	0.51	0.025
ENSOCUG00000033465		down	2.49	10.405
ENSOCUG00000033475		up	4.26	0.9525
ENSOCUG00000033476		down	0.0175	0.2975
ENSOCUG00000033517	SMIM22	down	0.07	0.9525
ENSOCUG00000033551		up	7.6075	1.925
ENSOCUG00000033561		up	0.8225	0.0475
ENSOCUG00000033610		up	29.715	4.385
ENSOCUG00000033611		up	19.4075	2.095
ENSOCUG00000033613	PON3	up	6.0425	2.815
ENSOCUG00000033616		up	2.205	0
ENSOCUG00000033621		up	0.415	0.1625
ENSOCUG00000033649		down	0.03	0.3325
ENSOCUG00000033680		down	6.5275	13.415
ENSOCUG00000033684		up	32.6475	3.52
ENSOCUG00000033746		up	0.1875	0.01
ENSOCUG00000033754		up	5.64	0.71
ENSOCUG00000033764		down	0.1975	0.6575
ENSOCUG00000033791		down	2.065	4.825
ENSOCUG00000033799		down	0.49	1.1975
ENSOCUG00000033837	COQ3	up	1.73	1.1025
ENSOCUG00000033843		up	0.1575	0.015
ENSOCUG00000033862		up	3.685	0.0975
ENSOCUG00000033869		up	0.24	0.03
ENSOCUG00000033871		up	1.3575	0.445
ENSOCUG00000033895		down	0.15	0.9625
ENSOCUG00000033898		up	0.59	0.1425
ENSOCUG00000033905		up	0.6	0.0675
ENSOCUG00000033908		up	4.87	2.2425
ENSOCUG00000033925		up	6.4175	1.3825
ENSOCUG00000033930		up	3.9475	0.8575
ENSOCUG00000033935		up	18.07	5.8525
ENSOCUG00000033942		down	0.0175	0.4025
ENSOCUG00000033977		up	2.37	0
ENSOCUG00000033983		up	1.4175	0.15
ENSOCUG00000033994		up	12.9	1.14
ENSOCUG00000034046		up	0.22	0.0825
ENSOCUG00000034070		up	1.4725	0.6475
ENSOCUG00000034080		up	5.145	0.335
ENSOCUG00000034094	EIF4EBP3	down	1.17	3.345
ENSOCUG00000034112		up	4.96	0.17
ENSOCUG00000034143		up	1.9025	0.0225
ENSOCUG00000034171		up	15.8975	0.4775
ENSOCUG00000034260		up	7.3975	0.605
ENSOCUG00000034276		up	7.0475	0.29
ENSOCUG00000034278	FBXL2	up	8.62	1.04
ENSOCUG00000034280		down	0.1675	0.5125
ENSOCUG00000034284		up	0.6675	0.125
ENSOCUG00000034293		up	0.9325	0.01
ENSOCUG00000034313		up	7.4025	0
ENSOCUG00000034334	API5	up	6.7375	3.27
ENSOCUG00000034414		up	3.935	0.1575
ENSOCUG00000034426		up	5.835	0.3
ENSOCUG00000034428		down	1.31	3.0525
ENSOCUG00000034447		up	2.245	0.01
ENSOCUG00000034448		down	2.0775	7.3025
ENSOCUG00000034454		up	65.5325	10.4125
ENSOCUG00000034494		up	3.74	0.2025
ENSOCUG00000034496		up	6.8475	2.185
ENSOCUG00000034497		down	36.92	113.132
ENSOCUG00000034529		up	1072.17	438.275
ENSOCUG00000034571		up	6.0925	2.835
ENSOCUG00000034605		up	2.88	0.5875
ENSOCUG00000034608	REELD1	up	4.1525	0.4
ENSOCUG00000034641		down	0	0.075
ENSOCUG00000034694		up	1.8175	0
ENSOCUG00000034696	C8orf89	up	3.3825	0.155
ENSOCUG00000034702		up	0.3475	0.03
ENSOCUG00000034729		up	0.69	0.0075
ENSOCUG00000034732		up	2.1775	0.2725
ENSOCUG00000034764		up	6.6775	1.185
ENSOCUG00000034776		up	0.2125	0.01
ENSOCUG00000034793		up	0.415	0.055
ENSOCUG00000034863		up	3.97	0.05
ENSOCUG00000034874		up	8.7275	1.17
ENSOCUG00000034890		up	1.4675	0.02
ENSOCUG00000034921		up	1.8325	0.72
ENSOCUG00000034927		down	221.845	928.045
ENSOCUG00000034950		up	5.2675	0.1175
ENSOCUG00000034989		up	6.5325	1.2625
ENSOCUG00000034995		up	10.36	1.5175
ENSOCUG00000035004		up	17.84	0.665
ENSOCUG00000035016		up	13.7225	0.6475
ENSOCUG00000035017		down	3.3375	9.6625
ENSOCUG00000035036		up	4.5175	0.5825
ENSOCUG00000035040		up	0.2075	0.04
ENSOCUG00000035044		up	7.045	0.26
ENSOCUG00000035075		up	5.4775	0.1275
ENSOCUG00000035113		down	0.185	0.575
ENSOCUG00000035118		up	9.1675	0.3875
ENSOCUG00000035130		up	20.68	2.21
ENSOCUG00000035174		up	0.285	0.03
ENSOCUG00000035182		up	3.86	0
ENSOCUG00000035196		up	4.19	0.475
ENSOCUG00000035210		up	3.2325	0.31
ENSOCUG00000035212		up	5.7125	0.18
ENSOCUG00000035230		up	0.95	0.2975
ENSOCUG00000035233		up	1.3125	0.025
ENSOCUG00000035234		up	0.9525	0.0975
ENSOCUG00000035242		up	0.1375	0.0075
ENSOCUG00000035247		up	4.0375	0.425
ENSOCUG00000035254		up	0.835	0.185
ENSOCUG00000035281		down	0.5025	3.14
ENSOCUG00000035343		up	0.18	0
ENSOCUG00000035381		up	0.5975	0.0325
ENSOCUG00000035392		up	0.175	0.0125
ENSOCUG00000035417		up	1.1125	0.27
ENSOCUG00000035418		up	75.3775	19.35
ENSOCUG00000035450		up	1.9825	0.36
ENSOCUG00000035469		down	0.4275	1.2525
ENSOCUG00000035484		up	6.285	2.7275
ENSOCUG00000035504		up	4.5375	0.6175
ENSOCUG00000035512		up	0.17	0.0425
ENSOCUG00000035519		up	12.3175	4.315
ENSOCUG00000035533		up	37.2	3.055
ENSOCUG00000035561		down	0.3575	0.84
ENSOCUG00000035586		up	3.3125	1.58
ENSOCUG00000035633		down	3.4075	9.2625
ENSOCUG00000035642		up	12.4875	0.9625
ENSOCUG00000035658		up	0.7475	0.0225
ENSOCUG00000035695		down	1.165	1.51
ENSOCUG00000035699		down	6.405	40.9725
ENSOCUG00000035701		up	1.72	0.1475
ENSOCUG00000035704		down	0.14	1.1525
ENSOCUG00000035712		down	0.785	0.6125
ENSOCUG00000035756		down	0.09	0.6925
ENSOCUG00000035768		up	1.1475	0.135
ENSOCUG00000035776		up	5.245	0.6725
ENSOCUG00000035778		down	1.2525	3.6625
ENSOCUG00000035785		up	0.8275	0.1125
ENSOCUG00000035792		up	0.5975	0.11
ENSOCUG00000035813		up	1.5575	0.7325
ENSOCUG00000035822		up	13.7075	1.7575
ENSOCUG00000035831		down	1.2775	2.79
ENSOCUG00000035849	ASXL1	down	3.1525	6.8975
ENSOCUG00000035877		up	5.79	1.05
ENSOCUG00000035892		up	14.68	2.22
ENSOCUG00000035910		up	3.055	0
ENSOCUG00000035917		up	0.365	0
ENSOCUG00000035972		down	2.79	5.6575
ENSOCUG00000035987		down	1.525	3.2175
ENSOCUG00000036008		down	0.415	2.995
ENSOCUG00000036011		up	0.6975	0.0975
ENSOCUG00000036017		up	0.5125	0.02
ENSOCUG00000036024		up	9.635	0.915
ENSOCUG00000036089		up	8.6625	0.57
ENSOCUG00000036112		up	9.6275	1.2925
ENSOCUG00000036119		up	0.245	0.03
ENSOCUG00000036121		up	0.24	0.08
ENSOCUG00000036153		up	0.71	0.2625
ENSOCUG00000036170		up	1.82	0.52
ENSOCUG00000036192		down	0.5	1.205
ENSOCUG00000036261		up	17.85	2.5125
ENSOCUG00000036282		up	0.095	0
ENSOCUG00000036287		up	0.5925	0
ENSOCUG00000036300		up	2.075	0.125
ENSOCUG00000036319		up	0.635	0.1275
ENSOCUG00000036340		up	1.625	0.16
ENSOCUG00000036353		down	1.5975	5.505
ENSOCUG00000036367		up	12.765	1.815
ENSOCUG00000036389		up	6.38	0.295
ENSOCUG00000036390		down	0.765	1.55
ENSOCUG00000036433		up	3.3975	0.1275
ENSOCUG00000036448		up	5.9325	0
ENSOCUG00000036454		down	0.7325	2.01
ENSOCUG00000036476		up	7.02	0.475
ENSOCUG00000036535		up	1.475	0.5725
ENSOCUG00000036551		up	0.6725	0.0275
ENSOCUG00000036564		up	0.2875	0.02
ENSOCUG00000036572		down	0.895	2.7375
ENSOCUG00000036594		down	0.345	1.13
ENSOCUG00000036612		down	1.1825	4.45
ENSOCUG00000036624		up	12.5075	1.3625
ENSOCUG00000036640		down	1.18	2.3125
ENSOCUG00000036668		up	3.2675	0.9325
ENSOCUG00000036684		up	10.5825	1.625
ENSOCUG00000036699		down	14.615	36.6025
ENSOCUG00000036723		up	0.28	0.04
ENSOCUG00000036730	U2	up	19.69	1.9125
[truncated: 119 more rows]
