# Supplementary material for: Transcriptomic and Proteomic Profiling of Rabbit Kidney Cells Infected with Equine Herpesvirus 8
Source: Viruses. 2025 Apr 29;17(5):647. doi: 10.3390/v17050647 (PMC12115596; doi:10.3390/v17050647)
Supplement: Supplementary file 1 [file viruses-17-00647-s001.zip › viruses-3494223-supplementary/Supplementary File S1/Table 10-Statistical table of KEGG enrichment analysis of up proteome.xlsx]

## Sheet: KEGG富集分析统计表 (3)
Protein Number	Pathway_ID	KEGG Description	Database	Ratio_in_study	Ratio_in_pop	P_value_uncorrected	P_value_corrected
15	ocu03030	DNA replication	KEGG PATHWAY	15/213	36/5434	1.30583978114E-12	3.26459945285E-10
20	ocu05171	Coronavirus disease - COVID-19	KEGG PATHWAY	20/213	181/5434	2.20880129298E-5	0.00552200323245
16	ocu05164	Influenza A	KEGG PATHWAY	16/213	157/5434	0.000385093677126	0.0962734192815
7	ocu00240	Pyrimidine metabolism	KEGG PATHWAY	7/213	39/5434	0.000679063300938	0.169766
12	ocu04110	Cell cycle	KEGG PATHWAY	12/213	106/5434	0.000819832130444	0.204958
14	ocu04218	Cellular senescence	KEGG PATHWAY	14/213	157/5434	0.00319951586479	0.799879
7	ocu05219	Bladder cancer	KEGG PATHWAY	7/213	52/5434	0.00383699603123	0.959249
6	ocu03460	Fanconi anemia pathway	KEGG PATHWAY	6/213	42/5434	0.00544118144585	1
13	ocu05160	Hepatitis C	KEGG PATHWAY	13/213	159/5434	0.0091480840691	1
11	ocu03010	Ribosome	KEGG PATHWAY	11/213	128/5434	0.0112617615594	1
6	ocu03420	Nucleotide excision repair	KEGG PATHWAY	6/213	52/5434	0.0152813081781	1
9	ocu01522	Endocrine resistance	KEGG PATHWAY	9/213	101/5434	0.0169272859063	1
9	ocu05220	Chronic myeloid leukemia	KEGG PATHWAY	9/213	102/5434	0.0179547239913	1
11	ocu05162	Measles	KEGG PATHWAY	11/213	138/5434	0.0189563240486	1
8	ocu04668	TNF signaling pathway	KEGG PATHWAY	8/213	91/5434	0.0255113	1
8	ocu05212	Pancreatic cancer	KEGG PATHWAY	8/213	93/5434	0.0286190759521	1
13	ocu05166	Human T-cell leukemia virus 1 infection	KEGG PATHWAY	13/213	187/5434	0.0312021308753	1
6	ocu05218	Melanoma	KEGG PATHWAY	6/213	62/5434	0.0334821869636	1
8	ocu05224	Breast cancer	KEGG PATHWAY	8/213	102/5434	0.045843	1
6	ocu04620	Toll-like receptor signaling pathway	KEGG PATHWAY	6/213	70/5434	0.0553664639602	1
2	ocu04061	Viral protein interaction with cytokine and cytokine receptor	KEGG PATHWAY	2/213	10/5434	0.0559311567086	1
13	ocu04010	MAPK signaling pathway	KEGG PATHWAY	13/213	204/5434	0.0562251440782	1
10	ocu04068	FoxO signaling pathway	KEGG PATHWAY	10/213	145/5434	0.0574970058486	1
7	ocu05230	Central carbon metabolism in cancer	KEGG PATHWAY	7/213	89/5434	0.0590206301434	1
3	ocu05321	Inflammatory bowel disease	KEGG PATHWAY	3/213	23/5434	0.0590527269789	1
3	ocu03430	Mismatch repair	KEGG PATHWAY	3/213	23/5434	0.0590527269789	1
5	ocu00983	Drug metabolism - other enzymes	KEGG PATHWAY	5/213	54/5434	0.0590550688104	1
16	ocu05165	Human papillomavirus infection	KEGG PATHWAY	16/213	269/5434	0.0614268	1
7	ocu03008	Ribosome biogenesis in eukaryotes	KEGG PATHWAY	7/213	91/5434	0.0650082232678	1
8	ocu05231	Choline metabolism in cancer	KEGG PATHWAY	8/213	110/5434	0.0659381005116	1
15	ocu05132	Salmonella infection	KEGG PATHWAY	15/213	251/5434	0.0665966	1
9	ocu04072	Phospholipase D signaling pathway	KEGG PATHWAY	9/213	134/5434	0.0791306	1
8	ocu05215	Prostate cancer	KEGG PATHWAY	8/213	115/5434	0.0808984935656	1
7	ocu04914	Progesterone-mediated oocyte maturation	KEGG PATHWAY	7/213	96/5434	0.0815363389778	1
12	ocu05206	MicroRNAs in cancer	KEGG PATHWAY	12/213	200/5434	0.0923873352497	1
11	ocu05161	Hepatitis B	KEGG PATHWAY	11/213	181/5434	0.0974433520564	1
7	ocu05223	Non-small cell lung cancer	KEGG PATHWAY	7/213	101/5434	0.100282	1
3	ocu03410	Base excision repair	KEGG PATHWAY	3/213	29/5434	0.102946	1
12	ocu05417	Lipid and atherosclerosis	KEGG PATHWAY	12/213	204/5434	0.103159	1
10	ocu04014	Ras signaling pathway	KEGG PATHWAY	10/213	163/5434	0.105722	1
12	ocu05163	Human cytomegalovirus infection	KEGG PATHWAY	12/213	205/5434	0.105965	1
4	ocu05216	Thyroid cancer	KEGG PATHWAY	4/213	47/5434	0.110868	1
12	ocu05169	Epstein-Barr virus infection	KEGG PATHWAY	12/213	210/5434	0.12067	1
9	ocu05207	Chemical carcinogenesis - receptor activation	KEGG PATHWAY	9/213	147/5434	0.12197	1
7	ocu04666	Fc gamma R-mediated phagocytosis	KEGG PATHWAY	7/213	108/5434	0.13014	1
9	ocu05225	Hepatocellular carcinoma	KEGG PATHWAY	9/213	150/5434	0.133359	1
9	ocu05167	Kaposi sarcoma-associated herpesvirus infection	KEGG PATHWAY	9/213	152/5434	0.141252	1
2	ocu04060	Cytokine-cytokine receptor interaction	KEGG PATHWAY	2/213	17/5434	0.141623	1
5	ocu04064	NF-kappa B signaling pathway	KEGG PATHWAY	5/213	71/5434	0.144595	1
9	ocu05135	Yersinia infection	KEGG PATHWAY	9/213	153/5434	0.145288	1
1	ocu00232	Caffeine metabolism	KEGG PATHWAY	1/213	4/5434	0.147849	1
8	ocu04062	Chemokine signaling pathway	KEGG PATHWAY	8/213	133/5434	0.149926	1
7	ocu05145	Toxoplasmosis	KEGG PATHWAY	7/213	113/5434	0.153904	1
7	ocu04114	Oocyte meiosis	KEGG PATHWAY	7/213	113/5434	0.153904	1
6	ocu05214	Glioma	KEGG PATHWAY	6/213	93/5434	0.156644	1
8	ocu04621	NOD-like receptor signaling pathway	KEGG PATHWAY	8/213	135/5434	0.158981	1
15	ocu04144	Endocytosis	KEGG PATHWAY	15/213	291/5434	0.167013	1
6	ocu04380	Osteoclast differentiation	KEGG PATHWAY	6/213	95/5434	0.16791	1
7	ocu05226	Gastric cancer	KEGG PATHWAY	7/213	116/5434	0.169066	1
2	ocu04080	Neuroactive ligand-receptor interaction	KEGG PATHWAY	2/213	19/5434	0.16943	1
6	ocu04540	Gap junction	KEGG PATHWAY	6/213	96/5434	0.173668	1
7	ocu04066	HIF-1 signaling pathway	KEGG PATHWAY	7/213	118/5434	0.179528	1
5	ocu04726	Serotonergic synapse	KEGG PATHWAY	5/213	78/5434	0.189962	1
7	ocu04217	Necroptosis	KEGG PATHWAY	7/213	120/5434	0.190258	1
5	ocu04928	Parathyroid hormone synthesis, secretion and action	KEGG PATHWAY	5/213	79/5434	0.196827	1
6	ocu05235	PD-L1 expression and PD-1 checkpoint pathway in cancer	KEGG PATHWAY	6/213	100/5434	0.197486	1
4	ocu05140	Leishmaniasis	KEGG PATHWAY	4/213	59/5434	0.199545	1
4	ocu04961	Endocrine and other factor-regulated calcium reabsorption	KEGG PATHWAY	4/213	59/5434	0.199545	1
9	ocu04140	Autophagy - animal	KEGG PATHWAY	9/213	166/5434	0.20276	1
3	ocu04962	Vasopressin-regulated water reabsorption	KEGG PATHWAY	3/213	40/5434	0.205649	1
10	ocu04141	Protein processing in endoplasmic reticulum	KEGG PATHWAY	10/213	190/5434	0.210794	1
3	ocu04216	Ferroptosis	KEGG PATHWAY	3/213	41/5434	0.215951	1
6	ocu04934	Cushing syndrome	KEGG PATHWAY	6/213	103/5434	0.216109	1
5	ocu05221	Acute myeloid leukemia	KEGG PATHWAY	5/213	82/5434	0.217919	1
5	ocu01524	Platinum drug resistance	KEGG PATHWAY	5/213	84/5434	0.232356	1
4	ocu05133	Pertussis	KEGG PATHWAY	4/213	64/5434	0.241429	1
5	ocu05211	Renal cell carcinoma	KEGG PATHWAY	5/213	86/5434	0.24706	1
4	ocu04350	TGF-beta signaling pathway	KEGG PATHWAY	4/213	65/5434	0.250044	1
2	ocu01523	Antifolate resistance	KEGG PATHWAY	2/213	25/5434	0.256611	1
2	ocu04913	Ovarian steroidogenesis	KEGG PATHWAY	2/213	25/5434	0.256611	1
5	ocu05034	Alcoholism	KEGG PATHWAY	5/213	89/5434	0.269549	1
5	ocu04912	GnRH signaling pathway	KEGG PATHWAY	5/213	89/5434	0.269549	1
2	ocu00590	Arachidonic acid metabolism	KEGG PATHWAY	2/213	26/5434	0.271357	1
1	ocu00740	Riboflavin metabolism	KEGG PATHWAY	1/213	8/5434	0.273926	1
4	ocu04213	Longevity regulating pathway - multiple species	KEGG PATHWAY	4/213	68/5434	0.276257	1
4	ocu04917	Prolactin signaling pathway	KEGG PATHWAY	4/213	69/5434	0.285098	1
2	ocu05204	Chemical carcinogenesis - DNA adducts	KEGG PATHWAY	2/213	27/5434	0.286094	1
17	ocu05200	Pathways in cancer	KEGG PATHWAY	17/213	373/5434	0.292479	1
10	ocu04151	PI3K-Akt signaling pathway	KEGG PATHWAY	10/213	208/5434	0.298113	1
5	ocu05134	Legionellosis	KEGG PATHWAY	5/213	93/5434	0.300184	1
5	ocu04935	Growth hormone synthesis, secretion and action	KEGG PATHWAY	5/213	94/5434	0.307934	1
4	ocu00230	Purine metabolism	KEGG PATHWAY	4/213	72/5434	0.311848	1
3	ocu04929	GnRH secretion	KEGG PATHWAY	3/213	51/5434	0.322979	1
5	ocu01521	EGFR tyrosine kinase inhibitor resistance	KEGG PATHWAY	5/213	96/5434	0.323518	1
8	ocu05168	Herpes simplex virus 1 infection	KEGG PATHWAY	8/213	166/5434	0.325509	1
7	ocu04150	mTOR signaling pathway	KEGG PATHWAY	7/213	143/5434	0.328341	1
4	ocu05213	Endometrial cancer	KEGG PATHWAY	4/213	74/5434	0.329816	1
4	ocu04664	Fc epsilon RI signaling pathway	KEGG PATHWAY	4/213	74/5434	0.329816	1
1	ocu00591	Linoleic acid metabolism	KEGG PATHWAY	1/213	10/5434	0.329817	1
5	ocu04012	ErbB signaling pathway	KEGG PATHWAY	5/213	98/5434	0.33919	1
3	ocu04622	RIG-I-like receptor signaling pathway	KEGG PATHWAY	3/213	54/5434	0.355575	1
3	ocu04340	Hedgehog signaling pathway	KEGG PATHWAY	3/213	54/5434	0.355575	1
4	ocu04750	Inflammatory mediator regulation of TRP channels	KEGG PATHWAY	4/213	77/5434	0.356865	1
6	ocu04613	Neutrophil extracellular trap formation	KEGG PATHWAY	6/213	124/5434	0.358684	1
4	ocu04725	Cholinergic synapse	KEGG PATHWAY	4/213	78/5434	0.365886	1
4	ocu04211	Longevity regulating pathway	KEGG PATHWAY	4/213	78/5434	0.365886	1
4	ocu04137	Mitophagy - animal	KEGG PATHWAY	4/213	79/5434	0.374903	1
2	ocu04979	Cholesterol metabolism	KEGG PATHWAY	2/213	34/5434	0.387378	1
4	ocu04370	VEGF signaling pathway	KEGG PATHWAY	4/213	81/5434	0.392902	1
4	ocu04115	p53 signaling pathway	KEGG PATHWAY	4/213	82/5434	0.401875	1
7	ocu05152	Tuberculosis	KEGG PATHWAY	7/213	155/5434	0.406145	1
4	ocu05146	Amoebiasis	KEGG PATHWAY	4/213	84/5434	0.419749	1
2	ocu00513	Various types of N-glycan biosynthesis	KEGG PATHWAY	2/213	37/5434	0.428952	1
4	ocu04550	Signaling pathways regulating pluripotency of stem cells	KEGG PATHWAY	4/213	86/5434	0.437499	1
3	ocu04659	Th17 cell differentiation	KEGG PATHWAY	3/213	62/5434	0.440998	1
3	ocu04916	Melanogenesis	KEGG PATHWAY	3/213	62/5434	0.440998	1
2	ocu00510	N-Glycan biosynthesis	KEGG PATHWAY	2/213	38/5434	0.442482	1
3	ocu04657	IL-17 signaling pathway	KEGG PATHWAY	3/213	63/5434	0.451403	1
9	ocu05203	Viral carcinogenesis	KEGG PATHWAY	9/213	212/5434	0.45223	1
4	ocu04662	B cell receptor signaling pathway	KEGG PATHWAY	4/213	88/5434	0.455095	1
2	ocu00980	Metabolism of xenobiotics by cytochrome P450	KEGG PATHWAY	2/213	39/5434	0.455834	1
3	ocu04730	Long-term depression	KEGG PATHWAY	3/213	64/5434	0.46173	1
2	ocu05323	Rheumatoid arthritis	KEGG PATHWAY	2/213	40/5434	0.469002	1
5	ocu04660	T cell receptor signaling pathway	KEGG PATHWAY	5/213	115/5434	0.472252	1
5	ocu04915	Estrogen signaling pathway	KEGG PATHWAY	5/213	115/5434	0.472252	1
1	ocu03450	Non-homologous end-joining	KEGG PATHWAY	1/213	16/5434	0.47307	1
1	ocu00790	Folate biosynthesis	KEGG PATHWAY	1/213	16/5434	0.47307	1
4	ocu04270	Vascular smooth muscle contraction	KEGG PATHWAY	4/213	91/5434	0.481141	1
4	ocu03018	RNA degradation	KEGG PATHWAY	4/213	91/5434	0.481141	1
3	ocu04721	Synaptic vesicle cycle	KEGG PATHWAY	3/213	66/5434	0.482127	1
6	ocu04910	Insulin signaling pathway	KEGG PATHWAY	6/213	142/5434	0.485506	1
1	ocu00563	Glycosylphosphatidylinositol (GPI)-anchor biosynthesis	KEGG PATHWAY	1/213	17/5434	0.493785	1
15	ocu05014	Amyotrophic lateral sclerosis	KEGG PATHWAY	15/213	372/5434	0.494224	1
2	ocu04610	Complement and coagulation cascades	KEGG PATHWAY	2/213	42/5434	0.49476	1
6	ocu04210	Apoptosis	KEGG PATHWAY	6/213	144/5434	0.499243	1
2	ocu04658	Th1 and Th2 cell differentiation	KEGG PATHWAY	2/213	43/5434	0.50734	1
2	ocu00480	Glutathione metabolism	KEGG PATHWAY	2/213	43/5434	0.50734	1
2	ocu00140	Steroid hormone biosynthesis	KEGG PATHWAY	2/213	43/5434	0.50734	1
1	ocu00100	Steroid biosynthesis	KEGG PATHWAY	1/213	18/5434	0.51369	1
1	ocu02010	ABC transporters	KEGG PATHWAY	1/213	18/5434	0.51369	1
1	ocu03020	RNA polymerase	KEGG PATHWAY	1/213	18/5434	0.51369	1
6	ocu04919	Thyroid hormone signaling pathway	KEGG PATHWAY	6/213	147/5434	0.519609	1
2	ocu04612	Antigen processing and presentation	KEGG PATHWAY	2/213	44/5434	0.519716	1
5	ocu04310	Wnt signaling pathway	KEGG PATHWAY	5/213	122/5434	0.524912	1
2	ocu00564	Glycerophospholipid metabolism	KEGG PATHWAY	2/213	45/5434	0.531884	1
5	ocu04145	Phagosome	KEGG PATHWAY	5/213	123/5434	0.532255	1
1	ocu00760	Nicotinate and nicotinamide metabolism	KEGG PATHWAY	1/213	19/5434	0.532816	1
5	ocu04071	Sphingolipid signaling pathway	KEGG PATHWAY	5/213	124/5434	0.539548	1
8	ocu05170	Human immunodeficiency virus 1 infection	KEGG PATHWAY	8/213	203/5434	0.546238	1
1	ocu05217	Basal cell carcinoma	KEGG PATHWAY	1/213	20/5434	0.551192	1
1	ocu00670	One carbon pool by folate	KEGG PATHWAY	1/213	20/5434	0.551192	1
5	ocu01240	Biosynthesis of cofactors	KEGG PATHWAY	5/213	127/5434	0.561108	1
5	ocu04152	AMPK signaling pathway	KEGG PATHWAY	5/213	128/5434	0.568183	1
1	ocu00450	Selenocompound metabolism	KEGG PATHWAY	1/213	21/5434	0.56885	1
3	ocu04720	Long-term potentiation	KEGG PATHWAY	3/213	75/5434	0.568952	1
4	ocu05210	Colorectal cancer	KEGG PATHWAY	4/213	103/5434	0.579702	1
4	ocu05222	Small cell lung cancer	KEGG PATHWAY	4/213	104/5434	0.587431	1
2	ocu04713	Circadian entrainment	KEGG PATHWAY	2/213	50/5434	0.589525	1
4	ocu03013	Nucleocytoplasmic transport	KEGG PATHWAY	4/213	105/5434	0.595079	1
1	ocu03060	Protein export	KEGG PATHWAY	1/213	23/5434	0.602116	1
4	ocu04926	Relaxin signaling pathway	KEGG PATHWAY	4/213	106/5434	0.602642	1
5	ocu04024	cAMP signaling pathway	KEGG PATHWAY	5/213	134/5434	0.609371	1
3	ocu05142	Chagas disease	KEGG PATHWAY	3/213	80/5434	0.613169	1
7	ocu04810	Regulation of actin cytoskeleton	KEGG PATHWAY	7/213	189/5434	0.616577	1
4	ocu04520	Adherens junction	KEGG PATHWAY	4/213	108/5434	0.617513	1
1	ocu05143	African trypanosomiasis	KEGG PATHWAY	1/213	24/5434	0.617779	1
5	ocu05418	Fluid shear stress and atherosclerosis	KEGG PATHWAY	5/213	137/5434	0.629103	1
1	ocu04966	Collecting duct acid secretion	KEGG PATHWAY	1/213	25/5434	0.632827	1
2	ocu00380	Tryptophan metabolism	KEGG PATHWAY	2/213	55/5434	0.641752	1
1	ocu00030	Pentose phosphate pathway	KEGG PATHWAY	1/213	26/5434	0.647286	1
2	ocu03050	Proteasome	KEGG PATHWAY	2/213	57/5434	0.661135	1
1	ocu00051	Fructose and mannose metabolism	KEGG PATHWAY	1/213	27/5434	0.661178	1
1	ocu04710	Circadian rhythm	KEGG PATHWAY	1/213	28/5434	0.674526	1
1	ocu05032	Morphine addiction	KEGG PATHWAY	1/213	28/5434	0.674526	1
7	ocu04530	Tight junction	KEGG PATHWAY	7/213	200/5434	0.67568	1
3	ocu04650	Natural killer cell mediated cytotoxicity	KEGG PATHWAY	3/213	89/5434	0.684826	1
1	ocu04974	Protein digestion and absorption	KEGG PATHWAY	1/213	29/5434	0.687349	1
1	ocu00982	Drug metabolism - cytochrome P450	KEGG PATHWAY	1/213	29/5434	0.687349	1
4	ocu04371	Apelin signaling pathway	KEGG PATHWAY	4/213	120/5434	0.69922	1
11	ocu05016	Huntington disease	KEGG PATHWAY	11/213	315/5434	0.69965	1
3	ocu05100	Bacterial invasion of epithelial cells	KEGG PATHWAY	3/213	92/5434	0.706407	1
1	ocu00250	Alanine, aspartate and glutamate metabolism	KEGG PATHWAY	1/213	31/5434	0.711508	1
1	ocu05144	Malaria	KEGG PATHWAY	1/213	31/5434	0.711508	1
16	ocu05022	Pathways of neurodegeneration - multiple diseases	KEGG PATHWAY	16/213	455/5434	0.714859	1
8	ocu05205	Proteoglycans in cancer	KEGG PATHWAY	8/213	236/5434	0.715117	1
4	ocu04022	cGMP-PKG signaling pathway	KEGG PATHWAY	4/213	123/5434	0.717578	1
1	ocu04927	Cortisol synthesis and secretion	KEGG PATHWAY	1/213	32/5434	0.722881	1
1	ocu03440	Homologous recombination	KEGG PATHWAY	1/213	32/5434	0.722881	1
2	ocu04724	Glutamatergic synapse	KEGG PATHWAY	2/213	65/5434	0.730363	1
4	ocu04722	Neurotrophin signaling pathway	KEGG PATHWAY	4/213	126/5434	0.735105	1
4	ocu04921	Oxytocin signaling pathway	KEGG PATHWAY	4/213	129/5434	0.751807	1
3	ocu04922	Glucagon signaling pathway	KEGG PATHWAY	3/213	99/5434	0.752354	1
1	ocu04623	Cytosolic DNA-sensing pathway	KEGG PATHWAY	1/213	35/5434	0.754391	1
1	ocu00330	Arginine and proline metabolism	KEGG PATHWAY	1/213	35/5434	0.754391	1
1	ocu00561	Glycerolipid metabolism	KEGG PATHWAY	1/213	35/5434	0.754391	1
3	ocu04625	C-type lectin receptor signaling pathway	KEGG PATHWAY	3/213	101/5434	0.764378	1
3	ocu04933	AGE-RAGE signaling pathway in diabetic complications	KEGG PATHWAY	3/213	101/5434	0.764378	1
2	ocu04972	Pancreatic secretion	KEGG PATHWAY	2/213	70/5434	0.767277	1
1	ocu04392	Hippo signaling pathway - multiple species	KEGG PATHWAY	1/213	37/5434	0.77339	1
1	ocu00630	Glyoxylate and dicarboxylate metabolism	KEGG PATHWAY	1/213	37/5434	0.77339	1
3	ocu03015	mRNA surveillance pathway	KEGG PATHWAY	3/213	103/5434	0.775926	1
2	ocu04723	Retrograde endocannabinoid signaling	KEGG PATHWAY	2/213	72/5434	0.780774	1
1	ocu04930	Type II diabetes mellitus	KEGG PATHWAY	1/213	38/5434	0.782334	1
1	ocu00260	Glycine, serine and threonine metabolism	KEGG PATHWAY	1/213	38/5434	0.782334	1
1	ocu00520	Amino sugar and nucleotide sugar metabolism	KEGG PATHWAY	1/213	39/5434	0.790926	1
4	ocu05202	Transcriptional misregulation in cancer	KEGG PATHWAY	4/213	137/5434	0.792404	1
4	ocu04360	Axon guidance	KEGG PATHWAY	4/213	137/5434	0.792404	1
2	ocu04070	Phosphatidylinositol signaling system	KEGG PATHWAY	2/213	75/5434	0.799736	1
1	ocu04330	Notch signaling pathway	KEGG PATHWAY	1/213	41/5434	0.80711	1
1	ocu04136	Autophagy - other	KEGG PATHWAY	1/213	42/5434	0.814729	1
1	ocu04215	Apoptosis - multiple species	KEGG PATHWAY	1/213	43/5434	0.822047	1
2	ocu04728	Dopaminergic synapse	KEGG PATHWAY	2/213	79/5434	0.822761	1
10	ocu05010	Alzheimer disease	KEGG PATHWAY	10/213	326/5434	0.832514	1
1	ocu04727	GABAergic synapse	KEGG PATHWAY	1/213	45/5434	0.835833	1
3	ocu04390	Hippo signaling pathway	KEGG PATHWAY	3/213	117/5434	0.844343	1
1	ocu04970	Salivary secretion	KEGG PATHWAY	1/213	47/5434	0.848555	1
1	ocu05031	Amphetamine addiction	KEGG PATHWAY	1/213	49/5434	0.860295	1
5	ocu04510	Focal adhesion	KEGG PATHWAY	5/213	186/5434	0.861671	1
1	ocu00270	Cysteine and methionine metabolism	KEGG PATHWAY	1/213	50/5434	0.865821	1
1	ocu00830	Retinol metabolism	KEGG PATHWAY	1/213	50/5434	0.865821	1
3	ocu04120	Ubiquitin mediated proteolysis	KEGG PATHWAY	3/213	125/5434	0.874724	1
1	ocu04976	Bile secretion	KEGG PATHWAY	1/213	52/5434	0.876229	1
2	ocu04020	Calcium signaling pathway	KEGG PATHWAY	2/213	92/5434	0.882087	1
4	ocu04015	Rap1 signaling pathway	KEGG PATHWAY	4/213	161/5434	0.883135	1
1	ocu00071	Fatty acid degradation	KEGG PATHWAY	1/213	55/5434	0.890353	1
1	ocu04920	Adipocytokine signaling pathway	KEGG PATHWAY	1/213	58/5434	0.902872	1
1	ocu00562	Inositol phosphate metabolism	KEGG PATHWAY	1/213	58/5434	0.902872	1
1	ocu04960	Aldosterone-regulated sodium reabsorption	KEGG PATHWAY	1/213	59/5434	0.90672	1
1	ocu05416	Viral myocarditis	KEGG PATHWAY	1/213	60/5434	0.910416	1
3	ocu04932	Non-alcoholic fatty liver disease	KEGG PATHWAY	3/213	137/5434	0.91051	1
1	ocu04260	Cardiac muscle contraction	KEGG PATHWAY	1/213	62/5434	0.917378	1
1	ocu00620	Pyruvate metabolism	KEGG PATHWAY	1/213	64/5434	0.9238	1
2	ocu04142	Lysosome	KEGG PATHWAY	2/213	109/5434	0.9322	1
2	ocu04670	Leukocyte transendothelial migration	KEGG PATHWAY	2/213	110/5434	0.934413	1
1	ocu01230	Biosynthesis of amino acids	KEGG PATHWAY	1/213	68/5434	0.935193	1
2	ocu04931	Insulin resistance	KEGG PATHWAY	2/213	111/5434	0.936556	1
6	ocu05020	Prion disease	KEGG PATHWAY	6/213	253/5434	0.937924	1
4	ocu03040	Spliceosome	KEGG PATHWAY	4/213	187/5434	0.94067	1
27	ocu01100	Metabolic pathways	KEGG PATHWAY	27/213	883/5434	0.941569	1
1	ocu04630	JAK-STAT signaling pathway	KEGG PATHWAY	1/213	71/5434	0.942609	1
1	ocu05412	Arrhythmogenic right ventricular cardiomyopathy	KEGG PATHWAY	1/213	72/5434	0.944888	1
2	ocu04611	Platelet activation	KEGG PATHWAY	2/213	119/5434	0.951474	1
4	ocu04714	Thermogenesis	KEGG PATHWAY	4/213	195/5434	0.952314	1
2	ocu01200	Carbon metabolism	KEGG PATHWAY	2/213	126/5434	0.961733	1
3	ocu05017	Spinocerebellar ataxia	KEGG PATHWAY	3/213	166/5434	0.962048	1
4	ocu05415	Diabetic cardiomyopathy	KEGG PATHWAY	4/213	204/5434	0.96289	1
4	ocu05208	Chemical carcinogenesis - reactive oxygen species	KEGG PATHWAY	4/213	208/5434	0.966858	1
5	ocu05012	Parkinson disease	KEGG PATHWAY	5/213	250/5434	0.971818	1
1	ocu04146	Peroxisome	KEGG PATHWAY	1/213	95/5434	0.978348	1
1	ocu04261	Adrenergic signaling in cardiomyocytes	KEGG PATHWAY	1/213	109/5434	0.987764	1
