# Supplementary material for: Transcriptomic and Proteomic Profiling of Rabbit Kidney Cells Infected with Equine Herpesvirus 8
Source: Viruses. 2025 Apr 29;17(5):647. doi: 10.3390/v17050647 (PMC12115596; doi:10.3390/v17050647)
Supplement: Supplementary file 1 [file viruses-17-00647-s001.zip › viruses-3494223-supplementary/Supplementary File S1/Table 2-R3vsR1.xlsx]

## Sheet: Table 2-R3vsR1
Gene ID	Gene Name	Regulate	R3_fpkm	R1_fpkm
ENSOCUG00000000004	FGD1	down	2.0275	7.7675
ENSOCUG00000000006	INPP1	down	8.735	27.8925
ENSOCUG00000000008	CCIN	down	0.0975	1.6975
ENSOCUG00000000009	CLTA	up	444.947	217.752
ENSOCUG00000000010	GNE	up	249.93	12.5
ENSOCUG00000000012		down	10.4025	52.195
ENSOCUG00000000013	RAD18	up	12.0475	4.005
ENSOCUG00000000016		up	12.3875	0.0775
ENSOCUG00000000020	SMCHD1	up	314.38	2.5625
ENSOCUG00000000028	ZNF503	down	9.565	62.09
ENSOCUG00000000031	PBK	up	2.9825	0.8675
ENSOCUG00000000034	ELP3	up	29.28	1.9925
ENSOCUG00000000038	CREBRF	up	0.4575	0.1875
ENSOCUG00000000059		down	2.22	8.21
ENSOCUG00000000063		up	3.2175	1.485
ENSOCUG00000000065		up	22.21	6.155
ENSOCUG00000000068	FRMPD1	up	1053.89	3.4275
ENSOCUG00000000071	ZNF567	down	6.3025	18.1875
ENSOCUG00000000073	INPP5K	down	2.8925	14.6525
ENSOCUG00000000074		up	147.405	57.975
ENSOCUG00000000076	SLC43A2	down	1.78	8.51
ENSOCUG00000000077	RILP	down	1.03	2.6675
ENSOCUG00000000090	WDR81	down	1.1575	3.975
ENSOCUG00000000091	SERPINF2	up	67.58	0.5025
ENSOCUG00000000094		up	0.815	0.055
ENSOCUG00000000095	RBBP5	down	1.11	5.8975
ENSOCUG00000000097	DSTYK	down	0.4	1.7525
ENSOCUG00000000098	SLC16A10	up	144.838	3.1575
ENSOCUG00000000102	BBS9	up	64.27	1.645
ENSOCUG00000000104	ERG	up	59.445	0.0175
ENSOCUG00000000108	ARL4A	up	16.8275	7.91
ENSOCUG00000000109	ADAMTS9	down	1.5125	6
ENSOCUG00000000111	COL4A3	up	89.7725	5.2075
ENSOCUG00000000117	TM4SF20	down	6.805	69.5275
ENSOCUG00000000119	SLC51A	down	8.5725	29.425
ENSOCUG00000000133	NFKBIZ	down	1.9025	10.11
ENSOCUG00000000134	NTNG2	down	0.0725	2.9075
ENSOCUG00000000141	ACTR6	down	0.645	2.1975
ENSOCUG00000000144		up	52.1525	0.6625
ENSOCUG00000000148	CDO1	up	8.5025	3.48
ENSOCUG00000000155	NSRP1	up	59.1925	1.76
ENSOCUG00000000161	SH3BP2	down	1.3475	11.3875
ENSOCUG00000000162	LRRC51	down	0.485	2.94
ENSOCUG00000000164	LAMTOR1	down	39.4775	122.925
ENSOCUG00000000172	VAV3	down	0.245	0.8025
ENSOCUG00000000174	EXOC6	up	635.418	19.9775
ENSOCUG00000000178	CYP26A1	down	0.2875	4.0875
ENSOCUG00000000179		up	13054	5225.57
ENSOCUG00000000184	NCKAP5	up	121.757	0.1625
ENSOCUG00000000186		up	43.175	0.5025
ENSOCUG00000000191	YPEL4	down	0.14	1.5775
ENSOCUG00000000199	DEUP1	up	112.855	24.845
ENSOCUG00000000201	COL25A1	up	370.363	0.9475
ENSOCUG00000000213	NTM	up	111.475	0.5875
ENSOCUG00000000214	ELP6	up	78.7625	5.7375
ENSOCUG00000000219		up	9.8275	6.1275
ENSOCUG00000000220	MBNL2	down	1.3975	4.6875
ENSOCUG00000000230	KBTBD3	down	1.99	5.285
ENSOCUG00000000231	AASDHPPT	up	7.65	3.2075
ENSOCUG00000000234	RAPGEF1	up	427.685	8.91
ENSOCUG00000000237	TRIM45	down	1.2175	4.8725
ENSOCUG00000000243	INS	down	0.825	13.42
ENSOCUG00000000247	CHPF2	down	4.815	37.055
ENSOCUG00000000249	SMARCD3	down	1.485	4.4275
ENSOCUG00000000251		down	281.125	13.5175
ENSOCUG00000000256	PTPDC1	up	2.29	1.015
ENSOCUG00000000258		down	2.26	6.1
ENSOCUG00000000264	UBR4	down	0.52	2.4575
ENSOCUG00000000268	PCDH15	up	336.217	4.325
ENSOCUG00000000269		up	245.005	5.265
ENSOCUG00000000271	MAMDC2	up	31.8475	0.455
ENSOCUG00000000272	EMC1	down	1.1825	6.2275
ENSOCUG00000000276	MOV10	down	3.425	5.2375
ENSOCUG00000000277	MICU3	up	86.32	1.5275
ENSOCUG00000000285	LBR	up	13.785	4.0425
ENSOCUG00000000286	EFCAB7	down	0.4875	1.4425
ENSOCUG00000000292	SPTB	down	0.0875	1.1725
ENSOCUG00000000293		up	272.473	1.59
ENSOCUG00000000301	NDE1	up	18.11	8.28
ENSOCUG00000000310	IGDCC3	up	97.285	1.08
ENSOCUG00000000321	DOLK	down	0.4775	8.2875
ENSOCUG00000000324	PSTPIP2	up	53.94	2.4675
ENSOCUG00000000329		down	2.6725	11.7825
ENSOCUG00000000333	THAP9	up	1.7725	0.8725
ENSOCUG00000000334	TOX4	up	17.7575	9.1125
ENSOCUG00000000341	RGS6	up	6.82	0
ENSOCUG00000000342	CEP126	up	81.325	0.37
ENSOCUG00000000345	VXN	up	51.8175	0.0975
ENSOCUG00000000347		down	149.8	743.915
ENSOCUG00000000348	GPLD1	down	0.4825	1.27
ENSOCUG00000000349	TRIM46	down	1.4875	8.3425
ENSOCUG00000000356	GBA	down	3.2275	12.795
ENSOCUG00000000357	RPP25L	down	11.3725	32.37
ENSOCUG00000000358	DCTN3	down	67.495	307.762
ENSOCUG00000000359	CLK2	down	5.715	18.86
ENSOCUG00000000365	RCHY1	up	190.415	24.4375
ENSOCUG00000000371		down	2.7725	4.585
ENSOCUG00000000374	ADAMTS15	down	0.0475	0.7225
ENSOCUG00000000375	C5orf22	up	8.535	4.2125
ENSOCUG00000000378	SPO11	up	161.873	2.5975
ENSOCUG00000000380	WNT5A	down	10.445	25.73
ENSOCUG00000000381	NIPAL3	up	244.192	6.6025
ENSOCUG00000000384	DCC	up	184.102	39.92
ENSOCUG00000000391	WFIKKN2	down	0.65	2.41
ENSOCUG00000000397	KALRN	up	414.353	84.09
ENSOCUG00000000398	UNC5A	up	45.845	1.39
ENSOCUG00000000405	S100PBP	up	135.373	5.4925
ENSOCUG00000000406	UIMC1	up	122.44	5.6875
ENSOCUG00000000408		up	25.9125	2.6425
ENSOCUG00000000412	UMPS	up	41.305	13.765
ENSOCUG00000000425	PRPF4B	down	1.1	2.8175
ENSOCUG00000000427	PM20D1	down	0.02	0.2125
ENSOCUG00000000432	COPB1	down	3.2425	13.855
ENSOCUG00000000437	DTL	up	3.1125	1.04
ENSOCUG00000000439	PSMA1	up	133.077	72.725
ENSOCUG00000000442		up	40.4525	1.585
ENSOCUG00000000445		down	7.5975	19.805
ENSOCUG00000000451	EOMES	up	0.5775	0.1325
ENSOCUG00000000462	OXR1	up	25.7975	1.6625
ENSOCUG00000000467	RPA3	up	354.91	155.575
ENSOCUG00000000468	PINX1	down	0.025	0.42
ENSOCUG00000000471	ARHGAP15	up	432.49	1.21
ENSOCUG00000000472	COG2	down	1.795	6.0975
ENSOCUG00000000475	KCTD10	down	5.4375	25.2125
ENSOCUG00000000478	AGT	down	13.6	143.625
ENSOCUG00000000479		down	23.0125	59.0525
ENSOCUG00000000486	SPATA5	up	426.69	7.2975
ENSOCUG00000000487	OGFOD2	down	6.845	31.7125
ENSOCUG00000000488	FAM83C	up	1.5925	0.4175
ENSOCUG00000000489	TTC13	up	1437.84	9.4125
ENSOCUG00000000491	TDRD5	up	35.9075	0.175
ENSOCUG00000000500		up	39.0475	24.8875
ENSOCUG00000000501	KRT82	down	0.9925	4.325
ENSOCUG00000000502	LRP11	up	2.01	0.78
ENSOCUG00000000503	TRAPPC12	down	0.915	9.5775
ENSOCUG00000000506		up	0.6725	0.1725
ENSOCUG00000000507	FRS3	down	0.835	2.1475
ENSOCUG00000000510	PPRC1	down	1.1575	10.505
ENSOCUG00000000540	KCNIP1	up	39.095	0.2275
ENSOCUG00000000541	SLC35F4	up	12.78	4.28
ENSOCUG00000000543	RNF144B	down	1.5675	8.24
ENSOCUG00000000548	CCNDBP1	down	5.665	16.2125
ENSOCUG00000000553	TCEAL1	down	1.2525	10.97
ENSOCUG00000000562	PABPC4	up	105.343	63.9025
ENSOCUG00000000565	DTX2	down	1.82	13.845
ENSOCUG00000000569	TERB1	up	30.405	0
ENSOCUG00000000573	NAE1	up	22.06	10.455
ENSOCUG00000000576	ZNF84	up	241.583	6.02
ENSOCUG00000000580		down	20.77	126.588
ENSOCUG00000000581	NAGLU	down	2.7875	17.825
ENSOCUG00000000583	PIGH	down	1.535	15.11
ENSOCUG00000000586	VTI1B	up	83.93	37.57
ENSOCUG00000000587	DNAJC13	down	0.355	1.89
ENSOCUG00000000588		up	624.227	336.755
ENSOCUG00000000592	RDH12	down	1.425	4.5375
ENSOCUG00000000593	ZFYVE26	up	112.118	2.505
ENSOCUG00000000598	HDAC2	up	113.812	17.8125
ENSOCUG00000000604		down	28.22	174.825
ENSOCUG00000000614	KLHL11	up	10.9125	1.9525
ENSOCUG00000000621	INHBA	down	2.595	22.3375
ENSOCUG00000000630	BCL7A	down	0.71	2.59
ENSOCUG00000000633		down	1.7275	24.2125
ENSOCUG00000000634	ERI1	up	8.3425	2.51
ENSOCUG00000000635	EYA4	up	8.6175	0.025
ENSOCUG00000000636	GRK7	up	18.72	0.195
ENSOCUG00000000637	MYL9	down	266.517	716.452
ENSOCUG00000000638	GLI2	up	239.64	2.3475
ENSOCUG00000000651	LDLR	down	5.74	15.5225
ENSOCUG00000000653	NDRG2	up	36.4375	8.92
ENSOCUG00000000655	HHAT	down	0.685	3.4175
ENSOCUG00000000657		up	293.772	18.035
ENSOCUG00000000658	BMP3	up	35.9125	0.9975
ENSOCUG00000000664	FRMD5	up	16.075	0.0175
ENSOCUG00000000671	KIAA0319	down	0.04	0.335
ENSOCUG00000000676	VPS41	down	3.175	12.7625
ENSOCUG00000000681	TXLNG	up	45.84	1.7925
ENSOCUG00000000684	TARS1	up	50.1375	11.0475
ENSOCUG00000000689	MRPS12	down	43.185	161.675
ENSOCUG00000000694	BDH2	down	17.4975	83.785
ENSOCUG00000000695	NOL9	down	4.595	14.5175
ENSOCUG00000000706	FHOD3	up	20.8975	12.145
ENSOCUG00000000708	CDS2	down	7.8975	15.0575
ENSOCUG00000000711	KIAA1328	up	24.0925	0.43
ENSOCUG00000000714	RARB	up	95.6625	5.5075
ENSOCUG00000000717	TOP2B	down	1	6.54
ENSOCUG00000000727	NECTIN3	up	6.37	3.7875
ENSOCUG00000000728	GMNN	up	48.26	23.6425
ENSOCUG00000000731		up	52.09	0.565
ENSOCUG00000000732	FGF9	up	0.565	0
ENSOCUG00000000736	ADAM11	down	1.6425	10.4
ENSOCUG00000000737	NR4A3	up	0.16	0
ENSOCUG00000000740	CTSA	down	7.9675	39.1725
ENSOCUG00000000741	ERCC6	down	0.5725	1.4575
ENSOCUG00000000742	CCT8L2	up	0.41	0.01
ENSOCUG00000000743	KHDRBS3	up	146.298	34.9125
ENSOCUG00000000750	PRMT3	up	352.815	10.455
ENSOCUG00000000751	RXFP2	up	32.365	0.58
ENSOCUG00000000754	CYP39A1	up	1.765	0.93
ENSOCUG00000000756		up	17.9575	1.21
ENSOCUG00000000761	NELL1	up	15.765	0.705
ENSOCUG00000000763	PLA2G7	up	144.613	0.1325
ENSOCUG00000000765	HACL1	up	11.5225	7.1875
ENSOCUG00000000774	PCDH9	up	97.5475	2.0075
ENSOCUG00000000777		down	0.695	2.7975
ENSOCUG00000000778	DENND5B	up	129.475	3.1625
ENSOCUG00000000784	NR4A2	up	2.245	0.52
ENSOCUG00000000788	GADL1	up	104.858	1.5
ENSOCUG00000000790	NDUFS4	up	185.787	44.9025
ENSOCUG00000000791		up	4208.92	2313.66
ENSOCUG00000000792	EPS8	up	17.33	1.95
ENSOCUG00000000803	ATXN7	up	25.2375	0.875
ENSOCUG00000000804	SCRN1	up	71.91	1.555
ENSOCUG00000000806	TTC14	down	0.89	2.555
ENSOCUG00000000807	PLEKHA8	up	21.0875	15.835
ENSOCUG00000000810	PRICKLE2	up	43.42	0.0225
ENSOCUG00000000811	ZFPL1	down	6.2	25.605
ENSOCUG00000000819	ABHD17B	down	1.2025	3.05
ENSOCUG00000000820	NSMCE4A	up	12.9125	10.165
ENSOCUG00000000828	FLNB	down	3.7975	16.2625
ENSOCUG00000000833	PXK	up	22.8975	1.3325
ENSOCUG00000000835	SPR	down	1.635	6.8275
ENSOCUG00000000848	SUPT6H	down	1.4575	4.8425
ENSOCUG00000000850	NECAB3	up	31.195	12.895
ENSOCUG00000000851		up	18572.8	9677.32
ENSOCUG00000000853	TLCD1	down	11.3025	51.3675
ENSOCUG00000000855	NEK8	down	1.8125	5.26
ENSOCUG00000000859	TRAF4	down	21.47	65.78
ENSOCUG00000000861	CD82	up	2.4825	0.3875
ENSOCUG00000000863	ASTN2	up	355.762	4.8625
ENSOCUG00000000864	CADM1	down	2.495	9.8875
ENSOCUG00000000874	XAB2	down	3.1775	13.99
ENSOCUG00000000875	FAM124A	up	1.0425	0.6
ENSOCUG00000000881	ANO4	up	21.5875	0
ENSOCUG00000000884	POLR3B	up	201.82	4.8175
ENSOCUG00000000887		up	9.605	5.7375
ENSOCUG00000000888	GALNTL6	up	246.275	2.72
ENSOCUG00000000895	PTGER4	down	1.5875	4.5675
ENSOCUG00000000897	PRKAA1	down	0.7325	2.7775
ENSOCUG00000000898	GPHN	up	236.435	2.8025
ENSOCUG00000000901	SEZ6L2	down	0.0325	0.74
ENSOCUG00000000921	MYO19	up	399.465	9.475
ENSOCUG00000000923	TVP23A	down	0.0525	0.49
ENSOCUG00000000931	GNB4	up	159.498	8.65
ENSOCUG00000000932	UBE2U	up	11.3175	6.7075
ENSOCUG00000000934	LRRC4B	down	0.1725	1.1175
ENSOCUG00000000942	RBBP4	up	60.24	34.7425
ENSOCUG00000000944	PLPP7	down	1.085	3.385
ENSOCUG00000000947	PM20D2	up	110.515	1.745
ENSOCUG00000000962	ORC1	up	81.4375	2.875
ENSOCUG00000000966		down	8.4375	26.63
ENSOCUG00000000973	CALN1	up	703.875	15.17
ENSOCUG00000000977	ZMAT4	up	142.045	0.5975
ENSOCUG00000000978	LOXL1	down	11.4475	47.58
ENSOCUG00000000980	TNRC18	down	2.1275	5.265
ENSOCUG00000000982	DMAC1	down	12.5025	54.5075
ENSOCUG00000000983	PLSCR3	down	5.115	20.2625
ENSOCUG00000000984	ESRRG	up	82.655	1.8
ENSOCUG00000000988	SEC31B	up	34.7125	0.1675
ENSOCUG00000000989		down	295.225	1077.75
ENSOCUG00000000996	CLASP2	up	3.8325	1.34
ENSOCUG00000000998	CDK2	up	12.145	8.18
ENSOCUG00000001002	ZCCHC7	up	169.032	4.7825
ENSOCUG00000001005	NUP214	down	9.865	5.77
ENSOCUG00000001006	TACR1	up	114.392	1.56
ENSOCUG00000001009	NFE2L2	down	13.72	35.3525
ENSOCUG00000001013	ATP6V1B2	down	4.305	32.2975
ENSOCUG00000001016		up	651.36	8.875
ENSOCUG00000001018		up	77.0325	2.2225
ENSOCUG00000001020	GNAI1	up	2.2475	1.2475
ENSOCUG00000001023	PPP1CB	up	34.405	22.1375
ENSOCUG00000001028	MFSD2A	up	2.46	0.2575
ENSOCUG00000001031	HAUS5	up	12.73	7.4675
ENSOCUG00000001033	OPRD1	up	181.257	0
ENSOCUG00000001034	PTPN3	up	1965.11	288.438
ENSOCUG00000001039	SYNGAP1	down	0.1325	0.3875
ENSOCUG00000001040	NEIL3	up	1.78	0.65
ENSOCUG00000001041	MELK	up	67.16	6.4925
ENSOCUG00000001042	ATP5F1E	down	1268.07	4658.08
ENSOCUG00000001047	SMARCA1	down	0	0.6725
ENSOCUG00000001052	ARID4A	down	0.6675	0.8125
ENSOCUG00000001057	GIT2	down	1.3325	6.155
ENSOCUG00000001073	GAN	up	3.075	1.2575
ENSOCUG00000001082	CLIP4	up	26.6775	0.01
ENSOCUG00000001084	N6AMT1	down	3.355	10.225
ENSOCUG00000001085	ALK	up	22.97	0.005
ENSOCUG00000001089	GRIA4	up	116.823	6.2425
ENSOCUG00000001096		up	45.2225	12.8475
ENSOCUG00000001097	CGRRF1	down	0.705	2.3875
ENSOCUG00000001098	DTHD1	up	9.2375	0.1775
ENSOCUG00000001102	L1CAM	down	9.8125	29.8275
ENSOCUG00000001107	ARHGAP4	down	0.445	1.5925
ENSOCUG00000001108		down	9.5125	30.6975
ENSOCUG00000001109	CAMTA2	down	0.555	1.85
ENSOCUG00000001116	TMEM187	down	2.3375	6.93
ENSOCUG00000001119	MRPS22	down	2.9725	14.3
ENSOCUG00000001125	RBM45	up	12	6.2
ENSOCUG00000001129	SLC26A3	up	0.1475	0.0125
ENSOCUG00000001144	SLC6A6	down	1.825	10.88
ENSOCUG00000001152	LAMTOR3	down	4.715	26.93
ENSOCUG00000001161	HYPK	up	315.842	166.63
ENSOCUG00000001169	RGS5	up	82.6525	0.39
ENSOCUG00000001172	CCDC138	up	29.0475	1.37
ENSOCUG00000001173	PPM1L	up	7.905	0.7275
ENSOCUG00000001175	HACD2	down	0.755	3.77
ENSOCUG00000001178	FAM78B	up	77.1725	2.285
ENSOCUG00000001179	ARHGEF26	down	0.0175	0.2125
ENSOCUG00000001180	DHX36	down	0.47	2.1225
ENSOCUG00000001191	LYRM1	up	8.4575	5.59
ENSOCUG00000001197	SLC16A2	down	4.075	10.575
ENSOCUG00000001200	SFT2D1	down	1.78	4.9425
ENSOCUG00000001205	RBFOX1	up	131.477	0.22
ENSOCUG00000001207	ESRRB	up	64.8525	0.5575
ENSOCUG00000001208	RXFP1	up	18.425	1.1875
ENSOCUG00000001212	JUN	down	24.5975	105.005
ENSOCUG00000001217	MARCHF7	down	2.06	6.645
ENSOCUG00000001219	RASA2	down	27.88	3.0025
ENSOCUG00000001222		up	7.0925	3.91
ENSOCUG00000001227	DDO	up	7.755	0.285
ENSOCUG00000001229	IQCG	up	46.4475	1.4575
ENSOCUG00000001230	XDH	up	38.735	2.685
ENSOCUG00000001231		up	727.165	312.01
ENSOCUG00000001232		up	15142.4	4430.44
ENSOCUG00000001233	LMLN	up	193.938	1.0825
ENSOCUG00000001234	NIPAL4	up	18.645	0
ENSOCUG00000001235	ADAM19	up	0.205	0.0175
ENSOCUG00000001239		up	25.01	0.365
ENSOCUG00000001241	MFSD4A	down	71.485	12.8525
ENSOCUG00000001257	TMEM144	up	2.76	1.5
ENSOCUG00000001258		down	1.675	11.5675
ENSOCUG00000001264	CMYA5	up	106.215	2.8975
ENSOCUG00000001265	DCK	up	13.27	2.5825
ENSOCUG00000001266	TOMM70	up	16.665	6.1
ENSOCUG00000001277	NECAB1	up	60.755	0
ENSOCUG00000001280	HSP90AA1	up	319.812	171.243
ENSOCUG00000001281	WDR20	down	1.02	2.9675
ENSOCUG00000001286	HSBP1	down	264.873	1389.6
ENSOCUG00000001294		up	504.793	289.93
ENSOCUG00000001295	POLB	up	22.865	7.115
ENSOCUG00000001297	PLEKHG5	down	1.2725	5.315
ENSOCUG00000001300	CCSER1	up	40.0725	0.7775
ENSOCUG00000001309	ISM1	up	0.725	0.18
ENSOCUG00000001311	CELF1	down	1.7325	5.4425
ENSOCUG00000001320	IFT74	down	0.03	2.45
ENSOCUG00000001326	SEMA4A	down	0.075	0.5825
ENSOCUG00000001334	SLC3A2	down	50.68	159.662
ENSOCUG00000001336	ARHGAP27	down	1.0025	7.48
ENSOCUG00000001338	TIMM10	down	46.56	171.88
ENSOCUG00000001342	ANKFN1	up	53.5725	0.3175
ENSOCUG00000001351	CD96	up	736.668	5.315
ENSOCUG00000001355	IKZF3	up	41.1375	0.665
ENSOCUG00000001357	HNRNPD	up	72.67	36.605
ENSOCUG00000001360	GAB3	up	41.4475	0.9
ENSOCUG00000001374	TSHR	up	75.8725	2.015
ENSOCUG00000001375		down	9.2425	34.46
ENSOCUG00000001376	SCN11A	up	68.7675	0.9275
ENSOCUG00000001382	ZNF22	up	25.8275	11.43
ENSOCUG00000001391	THAP1	up	12.5	3.0775
ENSOCUG00000001392	RNF170	up	2.995	1.795
ENSOCUG00000001402	HOOK3	up	40.175	20.12
ENSOCUG00000001405	ABTB2	down	0.3825	2.39
ENSOCUG00000001407	MAGI2	up	151.84	3.485
ENSOCUG00000001408	TYMP	down	0.2575	1.2025
ENSOCUG00000001412	IGFBP6	down	10.8225	62.0425
ENSOCUG00000001419	CSAD	up	35.13	2.45
ENSOCUG00000001429	MAOA	up	150.732	1.675
ENSOCUG00000001432		down	1.0925	6.1125
ENSOCUG00000001434	SPTLC2	up	100.183	4.365
ENSOCUG00000001437	S1PR5	down	0.3725	2.58
ENSOCUG00000001439	FAT1	down	1.0725	19.685
ENSOCUG00000001443	KRBA1	down	0.69	2.815
ENSOCUG00000001444	TULP4	down	0.525	1.315
ENSOCUG00000001447	DOCK1	down	1.5225	6.0025
ENSOCUG00000001454	NES	down	14.6	46.055
ENSOCUG00000001456		down	6.3525	19.2375
ENSOCUG00000001465	PAPPA	up	55.1825	0
ENSOCUG00000001467	DLC1	up	9.2125	0.6225
ENSOCUG00000001481	RIPOR2	up	88.455	2.66
ENSOCUG00000001488	IRAK1BP1	down	2.5625	7.315
ENSOCUG00000001508		up	9.6875	0.2475
ENSOCUG00000001510		up	0.77	0.0725
ENSOCUG00000001518	LCA5L	up	87.79	0.8275
ENSOCUG00000001524		down	2.305	6.0475
ENSOCUG00000001525	ADAMTS6	up	24.4675	0.485
ENSOCUG00000001526	SYPL2	up	0.12	0.005
ENSOCUG00000001530	RANBP3	down	5.39	23.64
ENSOCUG00000001539	PHYHIPL	down	8.38	30.0375
ENSOCUG00000001540	DUSP5	up	28.955	5.465
ENSOCUG00000001542	RIPK2	down	3.2325	16.4375
ENSOCUG00000001543	FAM13C	down	0.635	2.125
ENSOCUG00000001545	BCDIN3D	down	0.775	2.5375
ENSOCUG00000001553	LIPA	down	31.8725	89.51
ENSOCUG00000001554	TANC2	up	121.83	2.075
ENSOCUG00000001570		down	209.903	209.95
ENSOCUG00000001571	LAP3	up	103.47	56.01
ENSOCUG00000001573	PTPRT	up	93.6975	0.3525
ENSOCUG00000001583	TMEM104	down	2.85	8.8825
ENSOCUG00000001586	MRPL2	down	1.435	12.7025
ENSOCUG00000001587	ITGAM	up	20.1175	0.3125
ENSOCUG00000001588	CHAMP1	down	0.6025	3.0975
ENSOCUG00000001590	KLC4	down	1.7975	11.345
ENSOCUG00000001591	ZNF516	down	1.1525	3.06
ENSOCUG00000001594	SLC16A6	up	56.055	3.3475
ENSOCUG00000001595	CRIM1	down	2.14	6.1075
ENSOCUG00000001606	RPS12	up	26160.4	6337.85
ENSOCUG00000001609	FSCN3	up	0.0925	0
ENSOCUG00000001616	PCSK5	up	43.3875	0.685
ENSOCUG00000001617	MTMR8	up	64.885	2.0525
ENSOCUG00000001622		up	8.7175	4.9275
ENSOCUG00000001623	B3GALT1	up	0.5875	0.0775
ENSOCUG00000001628		down	0.4275	3.8675
ENSOCUG00000001629	CWC15	up	51.6825	26.4775
ENSOCUG00000001633	HPS1	down	1.5575	6.0425
ENSOCUG00000001636	UTP18	up	19.995	7.925
ENSOCUG00000001638	HPSE2	up	70.5	13.045
ENSOCUG00000001646	ZNHIT1	down	125.668	502.473
ENSOCUG00000001651	LNPEP	up	37.41	1.235
ENSOCUG00000001652	CCNB2	up	117.558	32.265
ENSOCUG00000001661	PDIA4	down	77.4525	180.115
ENSOCUG00000001662	SLC7A11	up	22.345	11.405
ENSOCUG00000001665	MDM1	up	2.765	1.42
ENSOCUG00000001667	DDB1	down	24.6775	75.585
ENSOCUG00000001669	ZNF786	down	1.115	4.2475
ENSOCUG00000001670	PEX16	down	11.2875	39.4175
ENSOCUG00000001671	LARGE2	down	0.305	1.58
ENSOCUG00000001673	TKFC	down	1.67	5.57
ENSOCUG00000001677	CYB561A3	down	2.1825	7.5375
ENSOCUG00000001678	ACIN1	down	9.5875	27.015
ENSOCUG00000001683		down	28.6575	84.2725
ENSOCUG00000001684	C14orf119	down	7.425	23.1275
ENSOCUG00000001686	BBX	down	0.36	2.7375
ENSOCUG00000001693		up	542.685	4.6175
ENSOCUG00000001696	DNAJC15	up	33.095	20.415
ENSOCUG00000001698	MAP3K7	up	1.3375	0.85
ENSOCUG00000001711	TRO	down	0.62	1.735
ENSOCUG00000001715	GCFC2	up	71.07	1.0975
ENSOCUG00000001717	SKAP1	up	75.6075	1.155
ENSOCUG00000001718	UBQLN1	up	151.97	22.0775
ENSOCUG00000001719	DIAPH3	up	71.355	2.0125
ENSOCUG00000001722	KSR2	up	12.79	0
ENSOCUG00000001725	PDGFRB	down	2.5425	38.72
ENSOCUG00000001727	SLC19A1	down	1.2725	8.04
ENSOCUG00000001732	TMEM184C	up	10.3225	5.1275
ENSOCUG00000001739	CADM2	up	282.582	1.63
ENSOCUG00000001741	FTO	down	31.9175	13.37
ENSOCUG00000001742	CASP8AP2	down	0.045	0.1925
ENSOCUG00000001748	TMTC1	up	113.79	2.5025
ENSOCUG00000001750	PRPF40B	down	0.1	1.0325
ENSOCUG00000001752	GPC3	up	106.545	0.5025
ENSOCUG00000001757	TNNT3	down	114.267	314.207
ENSOCUG00000001758	PTPN2	up	45.45	2.91
ENSOCUG00000001761		down	17.305	99.3725
ENSOCUG00000001765	DKK2	up	5.0425	0.04
ENSOCUG00000001772	SLC20A1	down	18.9475	47.755
ENSOCUG00000001789	RNF169	down	0.705	2.175
ENSOCUG00000001792	KPNA7	down	0.355	1.855
ENSOCUG00000001798	ACAP2	up	90.055	0.91
ENSOCUG00000001801	FOXP2	up	35.4975	0.645
ENSOCUG00000001803		up	23.4675	2.165
ENSOCUG00000001806	MOB1B	up	61.5475	1.945
ENSOCUG00000001807	EVI5	up	154.387	2.645
ENSOCUG00000001808	SLC12A2	up	39.8925	25.405
ENSOCUG00000001811		up	30.6425	4.345
ENSOCUG00000001816	PLCE1	up	4.54	1.405
ENSOCUG00000001817	MED23	down	0.28	1.36
ENSOCUG00000001818	KPNA4	up	3.9475	1.3825
ENSOCUG00000001819		down	3.61	15.0675
ENSOCUG00000001820		down	64.7225	163.5
ENSOCUG00000001821		down	2.78	7.035
ENSOCUG00000001822	KIF17	up	59.12	0.3225
ENSOCUG00000001829	TRRAP	down	3.145	8.145
ENSOCUG00000001831	EFCAB3	up	7.6875	0
ENSOCUG00000001832		down	37.685	119.177
ENSOCUG00000001836	ADGRL1	down	0.3525	2.185
ENSOCUG00000001849	SMPX	up	42.9925	0
ENSOCUG00000001858	ICOS	up	18.1175	0
ENSOCUG00000001859	NUDT7	down	4.9925	21.01
ENSOCUG00000001861	XRN1	up	93.375	3.485
ENSOCUG00000001868	ELP1	up	4.42	2.1225
ENSOCUG00000001873	DGKD	up	349.652	96.4575
ENSOCUG00000001874	ATR	down	0.0925	0.4575
ENSOCUG00000001875	TSPAN12	up	9.34	2.83
ENSOCUG00000001879	SPAG1	up	11.545	8.5925
ENSOCUG00000001881	ING3	up	1.525	1.2875
ENSOCUG00000001882	ABITRAM	up	25.185	13.435
ENSOCUG00000001885	GSDMD	down	1.715	6.515
ENSOCUG00000001888		up	495.25	209.885
ENSOCUG00000001889	YBX3	up	151.59	78.83
ENSOCUG00000001890		down	0.735	3.85
ENSOCUG00000001902		down	1.655	7.0475
ENSOCUG00000001903	NOS2	down	0.125	4.73
ENSOCUG00000001908	ATG7	up	442.793	11.9125
ENSOCUG00000001910	ADGRL3	up	284.212	5.125
ENSOCUG00000001912	PLXNB1	down	0.925	4.705
ENSOCUG00000001913	LDHD	down	0.7675	6.7925
ENSOCUG00000001915		up	97.6825	52.8725
ENSOCUG00000001916	IQCK	up	66.065	4.13
ENSOCUG00000001925	ELP4	up	209.338	6.165
ENSOCUG00000001933	PTPRJ	down	1.265	13.04
ENSOCUG00000001941		up	50.725	7.0175
ENSOCUG00000001943	KCTD3	up	3.6925	2.025
ENSOCUG00000001946		up	51.835	0.4225
ENSOCUG00000001957		up	113.575	3.8175
ENSOCUG00000001961	RAD51AP1	up	6.0675	2.5625
ENSOCUG00000001963	TNS1	down	0.59	2.74
ENSOCUG00000001965		up	46.32	2.2125
ENSOCUG00000001968		down	1.2675	4.72
ENSOCUG00000001969	RAB3B	up	88.42	0.2
ENSOCUG00000001982	GIGYF2	down	31.1475	5.87
ENSOCUG00000001985	PTER	down	1.565	5.3225
ENSOCUG00000001989	GRM6	up	14.7825	0
ENSOCUG00000001993	KLHL13	down	1.6775	4.9475
ENSOCUG00000001994	LRRC40	up	14.285	0.68
ENSOCUG00000001995	NRSN1	up	4.2725	2.25
ENSOCUG00000001998		down	0.7075	2.355
ENSOCUG00000002000	SGCD	up	35.02	4.9175
ENSOCUG00000002008	STK36	down	0.8675	2.7975
ENSOCUG00000002009	NCF2	down	0.3375	1.29
ENSOCUG00000002014	PON2	up	203.572	123.422
ENSOCUG00000002024		down	0.2625	2.1125
ENSOCUG00000002028	USH1C	up	135.83	1.0225
ENSOCUG00000002031	AGA	up	4.29	1.67
ENSOCUG00000002037	PTPN21	up	0.98	0.435
ENSOCUG00000002038	NDNF	down	3.6675	15.0525
ENSOCUG00000002041	UQCRC1	down	114.945	303.498
ENSOCUG00000002042	NAALADL2	up	44.98	0.1525
ENSOCUG00000002043	AIMP1	up	76.5175	18.6925
ENSOCUG00000002047	TRPM8	up	80.1575	0.5075
ENSOCUG00000002050	TBCCD1	up	118.655	3.9925
ENSOCUG00000002053		up	77.05	33.01
ENSOCUG00000002054	TRIT1	up	81.585	2.4975
ENSOCUG00000002055	ZNF827	down	2.22	1.435
ENSOCUG00000002060	PTP4A2	up	87.6825	21.5125
ENSOCUG00000002063	GTF2I	down	7.01	23.265
ENSOCUG00000002065	TCAF1	down	0.6925	2.965
ENSOCUG00000002066	C11orf49	up	277.475	10.1175
ENSOCUG00000002072		down	0.1475	1.005
ENSOCUG00000002073		down	4.4425	17.215
ENSOCUG00000002075		up	2.4375	1.2675
ENSOCUG00000002083	TMC7	up	7.675	0.9625
ENSOCUG00000002084	UFL1	down	0.0925	0.5675
ENSOCUG00000002093	COQ7	up	79.32	45.65
ENSOCUG00000002095	NR1H3	down	0.7075	2.62
ENSOCUG00000002098	FCHSD1	down	1.185	4.5475
ENSOCUG00000002099	MADD	down	0.3925	4.0725
ENSOCUG00000002102	GTDC1	up	45.035	1.6125
ENSOCUG00000002103	STPG4	up	40.5775	0.3375
ENSOCUG00000002107	CALM2	up	227.282	124.578
ENSOCUG00000002112	MYBPC3	down	0	0.2425
ENSOCUG00000002114	TRIM5	down	0.21	1.9075
ENSOCUG00000002115	KLHL8	down	0.5975	1.735
ENSOCUG00000002117	PRR3	down	3.215	10.3575
ENSOCUG00000002118	GPR176	up	118.267	1.6625
ENSOCUG00000002119		up	948.615	423.688
ENSOCUG00000002123	GRM8	up	83.3875	0.1325
ENSOCUG00000002125	MYO1H	up	59.56	0.87
ENSOCUG00000002126		down	5.325	22.6175
ENSOCUG00000002127	ZNF800	down	0.28	2.0075
ENSOCUG00000002129		up	91.9925	20.905
ENSOCUG00000002131	PSMB8	down	0.8825	14.9725
ENSOCUG00000002137		up	6.89	3.88
ENSOCUG00000002139		down	3.8825	21.5225
ENSOCUG00000002140	DACH1	up	3.9275	0
ENSOCUG00000002143	VPS54	up	214.425	4.365
ENSOCUG00000002144	TMED8	up	28.2575	2.1725
ENSOCUG00000002148	OSBP	down	1.1525	4.5125
ENSOCUG00000002149		down	41.2025	124.668
ENSOCUG00000002152		up	15.23	5.2275
ENSOCUG00000002153	ATAT1	down	1.2125	3.94
ENSOCUG00000002154	IBTK	down	0.0625	0.45
ENSOCUG00000002159	PTPN12	down	30.13	13.0125
ENSOCUG00000002160	C6orf136	down	12.055	40.565
ENSOCUG00000002172		down	0.88	3.4425
ENSOCUG00000002176	PNN	down	2	7.8425
ENSOCUG00000002179		down	1.3525	3.7725
ENSOCUG00000002182	GPRASP1	down	0.055	0.445
ENSOCUG00000002183	PML	down	3.235	15.8275
ENSOCUG00000002185	CHRNA4	down	0.0525	0.7
ENSOCUG00000002189	KCNIP4	up	79.765	0.6475
ENSOCUG00000002198	FASTKD1	up	101.903	5.4825
ENSOCUG00000002200	HDDC3	down	18.2775	59.955
ENSOCUG00000002202	TLCD3A	up	16.06	10.68
ENSOCUG00000002212	TIPIN	up	52.135	32.995
ENSOCUG00000002215	BEX5	down	9.7875	49.6825
ENSOCUG00000002218		down	2.74	9.24
ENSOCUG00000002220	P2RX4	down	2.975	12.7875
ENSOCUG00000002223		down	0.795	2.4625
ENSOCUG00000002226	INPP5F	up	211.222	1.9075
ENSOCUG00000002231	VLDLR	down	6.4125	35.9325
ENSOCUG00000002233	HSH2D	down	1.1475	4.5325
ENSOCUG00000002235	MCMBP	up	26.02	13.49
ENSOCUG00000002240	MLH1	down	1.055	2.9775
ENSOCUG00000002241	STRIP1	down	2.9125	14.32
ENSOCUG00000002242	CEP72	down	2.3275	6.46
ENSOCUG00000002243	UST	down	2.045	5.0225
ENSOCUG00000002245	LRP12	up	54.9775	3.2025
ENSOCUG00000002254	DNMBP	up	284.077	19.5625
ENSOCUG00000002256	CCDC62	up	42.7525	2.2575
ENSOCUG00000002258	MAP3K2	up	0.57	0.28
ENSOCUG00000002260	ACSS2	down	0.06	0.7775
ENSOCUG00000002263	MAU2	down	1.4275	7.03
ENSOCUG00000002264	ADCY10	up	1033.35	218.495
ENSOCUG00000002271		up	1695.84	689.38
ENSOCUG00000002279	TMEM51	down	2.18	22.66
ENSOCUG00000002284	DNAH17	up	99.5225	1.5125
ENSOCUG00000002289		down	54.685	359.825
ENSOCUG00000002290	BCKDK	down	14.795	47.3175
ENSOCUG00000002295		up	197.532	92.0525
ENSOCUG00000002296		up	22.0175	1.105
ENSOCUG00000002298		up	144.23	9.83
ENSOCUG00000002299	ENAH	up	25.17	4.4475
ENSOCUG00000002301	CCNB1IP1	up	12.7925	2.98
ENSOCUG00000002304	CLIP1	up	134.215	2.785
ENSOCUG00000002311	PRSS36	up	105.677	2.7675
ENSOCUG00000002318	NUAK2	down	10.6	56.1975
ENSOCUG00000002320	PIK3IP1	down	1.2625	8.5275
ENSOCUG00000002323	PATZ1	down	3.165	8.0375
ENSOCUG00000002325	ZNF609	down	0.725	5.38
ENSOCUG00000002334		up	76.2325	39.0375
ENSOCUG00000002335	LRRC9	up	133.572	3.565
ENSOCUG00000002337	PRR11	up	41.815	0.94
ENSOCUG00000002339	IRF7	up	46.47	23.2775
ENSOCUG00000002341	CAPG	down	34.9575	134.065
ENSOCUG00000002342	VSIG8	down	1.265	7.7775
ENSOCUG00000002344	SEMA3B	down	2.205	13.2675
ENSOCUG00000002345	CA10	up	13.32	0
ENSOCUG00000002349	CFAP45	up	6.465	2.94
ENSOCUG00000002350	SMG8	down	0.3775	1.105
ENSOCUG00000002356	IGSF9	down	2.0925	7.495
ENSOCUG00000002363	CWC22	down	0.4575	1.255
ENSOCUG00000002375	VAMP8	down	35.4	126.365
ENSOCUG00000002378	PFDN2	down	88.9175	276.743
ENSOCUG00000002379	MAP3K6	down	0.48	1.7875
ENSOCUG00000002380	NIT1	down	2.415	40.855
ENSOCUG00000002383	LPAR6	down	0.0525	0.8075
ENSOCUG00000002384	NPAS2	up	120.213	0.8825
ENSOCUG00000002386	LYAR	up	52.455	22.2975
ENSOCUG00000002390	TUT4	down	28.87	1.635
ENSOCUG00000002392		up	9821.15	4750.2
ENSOCUG00000002393	CCNQ	down	5.45	33.8575
ENSOCUG00000002395	USP21	down	3.175	14.0075
ENSOCUG00000002401		up	43.14	0.6
ENSOCUG00000002406	MON2	down	0.2625	0.78
ENSOCUG00000002407	MFAP5	up	220.167	1.265
ENSOCUG00000002413	HOXD4	down	0.495	2.7025
ENSOCUG00000002414	ASAP1	up	238.917	3.6925
ENSOCUG00000002418	SAAL1	up	13.8175	5.155
ENSOCUG00000002424		down	902.445	73138.1
ENSOCUG00000002425	RYR2	up	39.715	1.7075
ENSOCUG00000002432	POGLUT2	up	18.635	9.795
ENSOCUG00000002434	RBM15	up	8.4175	4.37
ENSOCUG00000002436	TEX30	up	26.21	5.7775
ENSOCUG00000002441	SBNO1	up	73.4325	15.32
ENSOCUG00000002450	GRM4	up	11.36	0.2225
ENSOCUG00000002451	EIF4G3	down	2.94	4.325
ENSOCUG00000002456	MTFR1L	down	6.19	19.5775
ENSOCUG00000002458	AUNIP	up	4.8375	2.05
ENSOCUG00000002464		down	17.775	60.8325
ENSOCUG00000002466	STAT4	up	217.942	3.55
ENSOCUG00000002468	KIF20B	down	2.4375	1.335
ENSOCUG00000002470	KLF6	down	5.4525	11.09
ENSOCUG00000002484	MTHFSD	down	3.9375	12.98
ENSOCUG00000002485		down	12	35.26
ENSOCUG00000002489		down	0.7775	5.02
ENSOCUG00000002492	CD36	down	4.5825	26.42
ENSOCUG00000002495	PIK3R4	up	245.63	2.935
ENSOCUG00000002496		down	2.2775	6.71
ENSOCUG00000002497	CNOT6L	up	147.045	3.2825
ENSOCUG00000002506		up	9632.86	2001.87
ENSOCUG00000002507	STAR	up	172.963	56.42
ENSOCUG00000002509	RMND1	up	4.435	2.0725
ENSOCUG00000002515		up	5.6975	1.135
ENSOCUG00000002533		up	41.8225	18.7325
ENSOCUG00000002537	ROBO1	up	362.47	5.4325
ENSOCUG00000002542	SLC22A2	down	14.5125	3.6375
ENSOCUG00000002553	EMILIN2	down	79.1125	316.49
ENSOCUG00000002556	BAK1	down	18.515	47.435
ENSOCUG00000002559	ADGRG6	down	0.62	2.9575
ENSOCUG00000002563		down	3.0025	15.8175
ENSOCUG00000002572	LRRC3	down	6.09	21.945
ENSOCUG00000002573	UBAP2	down	5.0225	14.23
ENSOCUG00000002574	STEAP4	down	0.74	16.715
ENSOCUG00000002577	LRIF1	down	0.9675	2.8225
ENSOCUG00000002582	F2RL1	down	29.9125	139.602
ENSOCUG00000002594		up	992.538	381.132
ENSOCUG00000002596	CCDC191	up	27.42	0.2825
ENSOCUG00000002598	PSMB3	down	137.045	1011.63
ENSOCUG00000002601	DDX24	down	3.2825	8.51
ENSOCUG00000002603	QTRT2	up	3.7325	1.55
ENSOCUG00000002609	NRGN	down	0	1.09
ENSOCUG00000002610		down	4.4475	18.3725
ENSOCUG00000002612	KRT84	down	0.675	3.985
ENSOCUG00000002613	VCAN	up	21.2925	0.0325
ENSOCUG00000002614	IL1RAPL2	up	297.745	5.56
ENSOCUG00000002617	YDJC	down	3.2575	7.675
ENSOCUG00000002624	NRK	up	6.3525	0.0025
ENSOCUG00000002627		up	2.1375	1.2675
ENSOCUG00000002629	PHF8	down	0.68	2.6425
ENSOCUG00000002636	FHIP1A	down	0.6425	2.115
ENSOCUG00000002638	COMMD2	down	17.0975	48.3125
ENSOCUG00000002643	PHF10	up	14.57	6.17
ENSOCUG00000002653	PIGO	down	1.305	5.935
ENSOCUG00000002656	TRAPPC3L	up	0.3325	0.0375
ENSOCUG00000002658	EYA2	up	65.26	1.55
ENSOCUG00000002663	GIGYF1	down	0.54	9.1025
ENSOCUG00000002668	TMEM171	down	200.45	122.73
ENSOCUG00000002672	ADAMTSL3	up	36.705	0
ENSOCUG00000002673	AKAP12	up	57.0775	4.6925
ENSOCUG00000002682		up	105.397	28.8875
ENSOCUG00000002683	TUFM	up	286.815	175.667
ENSOCUG00000002685	ADCY8	up	94.035	0.895
ENSOCUG00000002686	FAM162A	up	385.502	157.982
ENSOCUG00000002689	L3MBTL2	down	0.7825	3.35
ENSOCUG00000002690	ACSF2	down	67.38	235.295
ENSOCUG00000002692	GRIK4	up	29.4525	0.2125
ENSOCUG00000002693	CATSPERB	up	81.36	2.6425
ENSOCUG00000002696		up	23.145	0.2575
ENSOCUG00000002699	PARP9	up	2.2825	1.4175
ENSOCUG00000002701	CHADL	down	0.1175	0.72
ENSOCUG00000002719	EPN3	down	0.5625	3.545
ENSOCUG00000002728	SLF2	down	0.425	1.5175
ENSOCUG00000002736	SEMA6C	down	0.06	0.6125
ENSOCUG00000002737	SEMA4G	down	1.095	7.705
ENSOCUG00000002739		up	58.0825	24.0225
ENSOCUG00000002740	RPS6KA2	up	0.7675	0.38
ENSOCUG00000002744	HS3ST5	up	34.1625	0.705
ENSOCUG00000002745	S100A14	down	0.095	3.345
ENSOCUG00000002748	S100A13	down	73.4925	227.995
ENSOCUG00000002751	SFXN3	down	31.175	22.325
ENSOCUG00000002752	S100A1	down	71.3475	471.408
ENSOCUG00000002754	ABCC3	down	3.54	11.6475
ENSOCUG00000002760	HIP1	down	4.5275	18.875
ENSOCUG00000002764	CRLF3	up	3.825	2.0625
ENSOCUG00000002767	CEP162	down	0.0225	0.22
ENSOCUG00000002770	FAM3D	down	3.42	11.1425
ENSOCUG00000002773	CFAP20DC	up	37.805	0.5425
ENSOCUG00000002775	NSD1	up	22.4775	0.6225
ENSOCUG00000002776	ARMH3	down	1.6275	6.0325
ENSOCUG00000002778	KMT5B	down	0.69	2.7
ENSOCUG00000002784	GTF2E1	up	9.0725	3.885
ENSOCUG00000002785	KCNB2	up	69.105	1.01
ENSOCUG00000002786	SMG9	down	1.74	9.82
ENSOCUG00000002789	F12	down	0	0.345
ENSOCUG00000002791	BLVRB	down	501.192	3955.47
ENSOCUG00000002793		up	14.9725	5.4475
ENSOCUG00000002795	FMO4	up	14.235	0.5225
ENSOCUG00000002800	KIF12	down	21.18	68.69
ENSOCUG00000002801	VPS13C	up	309.005	16.75
ENSOCUG00000002802		up	7.5825	3.125
ENSOCUG00000002805	AMPD3	down	0.43	2.38
ENSOCUG00000002809	PTPRG	up	605.572	10.6325
ENSOCUG00000002814	TOP2A	down	0.7425	9.2625
ENSOCUG00000002819	IRAK2	down	9.025	43.3
ENSOCUG00000002826		up	54.1925	1.1325
ENSOCUG00000002829		up	0.7925	0
ENSOCUG00000002835	CCN2	down	13.4775	100.065
ENSOCUG00000002838	TAF15	down	8.17	36.66
ENSOCUG00000002839		down	0.7325	3.99
ENSOCUG00000002855	ATXN2	down	0.885	5.0325
ENSOCUG00000002857	PSME2	down	41.175	278.127
ENSOCUG00000002861		down	3.9	14.2675
ENSOCUG00000002864	BLNK	down	1.2875	4.7275
ENSOCUG00000002867	LYST	up	112.94	3.3325
ENSOCUG00000002874	PTK7	down	2.0375	10.105
ENSOCUG00000002875	STOX1	up	147.855	2.18
ENSOCUG00000002878	SLX4IP	up	201.662	3.0625
ENSOCUG00000002879	DDX50	up	153.782	4.695
ENSOCUG00000002882	ACAT1	down	19.255	53.96
ENSOCUG00000002884	JAG1	down	2.3425	14.0625
ENSOCUG00000002885	AKTIP	up	25.785	14.5975
ENSOCUG00000002886	ZNF329	down	0.2825	1.39
ENSOCUG00000002892	SRF	up	3.6	0.4925
ENSOCUG00000002898	FBLN7	up	0.475	0.205
ENSOCUG00000002907		up	6.9425	0.09
ENSOCUG00000002909	GRB14	up	1.5875	0.3975
ENSOCUG00000002926	DLGAP5	up	109.4	2.6725
ENSOCUG00000002933		up	40.085	3.715
ENSOCUG00000002934	ZNF280C	up	198.515	7.0875
ENSOCUG00000002935		up	2.575	0.25
ENSOCUG00000002937	ANKDD1B	down	0.5525	3.605
ENSOCUG00000002944	SLC34A2	down	0.5775	51.13
ENSOCUG00000002948	NOP9	down	4.8275	12.37
ENSOCUG00000002951	MRPL3	up	27.0025	9.695
ENSOCUG00000002954	CASC3	down	1.8875	9.965
ENSOCUG00000002956	CPNE4	up	474.905	2.3425
ENSOCUG00000002960		up	66.07	24.765
ENSOCUG00000002964	AGTPBP1	up	16.7375	1.3825
ENSOCUG00000002966	TRPS1	up	11.76	0.1825
ENSOCUG00000002970	FAM8A1	up	2.6975	1.1825
ENSOCUG00000002972	GLCE	down	1.595	6.0975
ENSOCUG00000002973	PTCH1	down	0.3775	1.0825
ENSOCUG00000002977	RAB3IP	up	27.81	15.2425
ENSOCUG00000002981		up	140.92	76.7525
ENSOCUG00000002983		up	44.1125	1.1175
ENSOCUG00000002988	ATP1B2	down	1.76	8.1175
ENSOCUG00000002990	LYZE	up	73.9125	0.7275
ENSOCUG00000002992	WDR38	up	5.585	0.205
ENSOCUG00000002996		up	25502.8	11412.8
ENSOCUG00000002999		down	0.22	1.6675
ENSOCUG00000003000	BCL2L14	up	58.8475	0.555
ENSOCUG00000003006	LRP6	up	1.07	0.5925
ENSOCUG00000003010	TXNIP	down	17.9025	44.755
ENSOCUG00000003016		up	6.19	2.0525
ENSOCUG00000003018	LIX1L	down	24.7225	13.0525
ENSOCUG00000003020	FECH	down	2.005	6.04
ENSOCUG00000003028	STN1	down	1.98	5.2275
ENSOCUG00000003029	PEX11B	down	3.535	24.7175
ENSOCUG00000003031	GGH	up	92.2275	4.4475
ENSOCUG00000003032	ITGA10	up	332.283	1.245
ENSOCUG00000003043	TYW3	up	1.28	0.77
ENSOCUG00000003045	SLC39A1	down	1.8425	27.49
ENSOCUG00000003047	CDKN3	up	76.8575	47.1425
ENSOCUG00000003050	POLR3C	up	10.2725	5.4525
ENSOCUG00000003059	CTBS	up	8.9625	5.405
ENSOCUG00000003061	SV2B	down	2.2025	8.65
ENSOCUG00000003068		up	37381.2	13219.5
ENSOCUG00000003071	LPIN1	down	0.5325	1.975
ENSOCUG00000003073		up	1.5025	0.135
ENSOCUG00000003098	SH3RF1	up	176.63	1.82
ENSOCUG00000003101	KDELR2	up	218.785	117.495
ENSOCUG00000003105	DZIP3	down	0.4475	1.505
ENSOCUG00000003116		up	28.09	0
ENSOCUG00000003119		down	7.4225	21.33
ENSOCUG00000003123		up	268.738	1.825
ENSOCUG00000003125	TRPM7	down	0.505	1.215
ENSOCUG00000003128		up	12.965	0
ENSOCUG00000003131	SETD9	up	1.84	1.045
ENSOCUG00000003136	GAPVD1	up	126.233	2.7025
ENSOCUG00000003137	NR3C2	up	194.54	3.8925
ENSOCUG00000003145	UNG	up	27.4875	16.95
ENSOCUG00000003155	PLAU	down	14.6875	103.87
ENSOCUG00000003160	CAPN15	down	4.485	18.32
ENSOCUG00000003168		down	6.4	41.315
ENSOCUG00000003169	LRRFIP2	up	34.585	13.485
ENSOCUG00000003170	SBDS	up	42.24	16.255
ENSOCUG00000003181	ZYG11B	up	164.625	1.4775
ENSOCUG00000003182	TMEM140	down	2.7025	9.0725
ENSOCUG00000003185	CSPG4	down	0.1825	1.05
ENSOCUG00000003186	HPRT1	up	128.472	26.845
ENSOCUG00000003189	MPLKIP	down	24.865	88.8175
ENSOCUG00000003198	MIPOL1	up	177.955	3.655
ENSOCUG00000003201	BCL2L1	down	26.78	90.2875
ENSOCUG00000003203	TPX2	up	15.9325	4.29
ENSOCUG00000003205	ROS1	up	21.6775	0
ENSOCUG00000003213	PARP12	up	22.47	0.165
ENSOCUG00000003228	CLK4	up	7.67	1.3225
ENSOCUG00000003231	TBC1D14	down	3.55	9.375
ENSOCUG00000003237		down	16.755	13.5925
ENSOCUG00000003238	AQP11	up	178.982	4.7425
ENSOCUG00000003250	NDN	down	5.6675	17.5075
ENSOCUG00000003252	MYNN	up	1.3325	0.565
ENSOCUG00000003255	RCN2	up	166.657	55.185
ENSOCUG00000003256	LRRC34	up	142.535	3.8525
ENSOCUG00000003257	THUMPD2	up	7.23	1.99
ENSOCUG00000003260		up	8.605	0.045
ENSOCUG00000003263	SLCO5A1	up	41.4225	0.04
ENSOCUG00000003264	LRRIQ4	up	9.7825	0
ENSOCUG00000003266	SIN3A	down	12.3525	7.39
ENSOCUG00000003269	MYRF	down	6.7975	20.6375
ENSOCUG00000003271	GAB1	down	0.6025	1.755
ENSOCUG00000003273	ITGA2B	down	1.5725	5.2275
ENSOCUG00000003280		up	0.5275	0.095
ENSOCUG00000003285	ELMO1	up	400.627	4.6025
ENSOCUG00000003287	TMEM258	down	123.103	834.528
ENSOCUG00000003298		down	2.9375	9.18
ENSOCUG00000003299	DMRT2	up	10.09	0
ENSOCUG00000003302		up	59.4675	0
ENSOCUG00000003303	CD83	up	39.1325	0
ENSOCUG00000003307	BIRC7	down	2.3375	10.515
ENSOCUG00000003309	CCNC	up	37.395	4.3725
ENSOCUG00000003312	ONECUT1	up	0.475	0.2025
ENSOCUG00000003313	LOX	up	40.205	8.8275
ENSOCUG00000003316		down	0	0.2325
ENSOCUG00000003320	DENND4C	down	0.31	0.915
ENSOCUG00000003322	EGFLAM	up	10.44	0.495
ENSOCUG00000003323	ARHGAP28	up	5.9125	2.6525
ENSOCUG00000003325	SOWAHC	up	4.3575	1.64
ENSOCUG00000003332		up	8.72	0
ENSOCUG00000003336		up	7342.36	1604.43
ENSOCUG00000003341		up	1.9075	1.2
ENSOCUG00000003342	RBM7	up	1.7425	0.6625
ENSOCUG00000003347	SEMA4C	down	1.2925	6.0175
ENSOCUG00000003358	ACTR10	up	91.33	46.2825
ENSOCUG00000003359	ORC6	up	10.95	2.3175
ENSOCUG00000003362	LVRN	up	39.72	0.4675
ENSOCUG00000003365	INPP4A	down	5.885	37.3575
ENSOCUG00000003367	TLR2	down	1.185	5.7075
ENSOCUG00000003368	CARM1	up	24.685	13.07
ENSOCUG00000003369	APOOL	up	22.91	5.775
ENSOCUG00000003371	SELENBP1	down	1.9375	84
ENSOCUG00000003372	ART3	down	7.4975	24.615
ENSOCUG00000003377	CYP27A1	down	7.3625	32.43
ENSOCUG00000003379	NUP54	up	120.66	2.805
ENSOCUG00000003380	FGFR4	down	9.685	27.76
ENSOCUG00000003385	TIMM29	down	1.2375	9.2625
ENSOCUG00000003399	HMGN3	up	93.8725	54.6325
ENSOCUG00000003401	SLC35B3	up	12.91	6.15
ENSOCUG00000003405	MFSD6	down	1.325	4.395
ENSOCUG00000003406	TPK1	up	25.37	1.1175
ENSOCUG00000003414	IFT88	up	97.195	0.9925
ENSOCUG00000003419	RELL1	up	10.5575	6.1475
ENSOCUG00000003425	GLG1	down	4.4875	12.8525
ENSOCUG00000003431	BMP6	up	17.79	0
ENSOCUG00000003432	BRD1	up	133.435	5.38
ENSOCUG00000003436	SPTBN4	down	3.8025	29.09
ENSOCUG00000003437		down	0.3825	1.61
ENSOCUG00000003439	DAG1	down	25.105	64.3125
ENSOCUG00000003444	HECTD3	down	2.4125	6.525
ENSOCUG00000003451	CCNL1	up	29.4325	9.7325
ENSOCUG00000003452	PPM1K	up	12.78	3.575
ENSOCUG00000003453		up	176.9	114.76
ENSOCUG00000003458		up	180.417	4.255
ENSOCUG00000003464	TMEM63B	down	3.64	10.8
ENSOCUG00000003467	PSCA	down	8.065	100.948
ENSOCUG00000003469		up	26.4325	0.635
ENSOCUG00000003473	VIPR2	up	431.368	10.055
ENSOCUG00000003475	EIF4EBP2	up	80.2375	28.04
ENSOCUG00000003478	SPATA21	up	22.0975	1.04
ENSOCUG00000003479	CD34	down	0.1775	1.4575
ENSOCUG00000003482	PLXNA2	down	1.56	4.335
ENSOCUG00000003484	ABCD4	down	0.675	2.6475
ENSOCUG00000003491	CCDC85A	up	265.72	0.82
ENSOCUG00000003496	FAM193B	down	1.2175	6.39
ENSOCUG00000003498	SPEF1	down	1.665	5.6625
ENSOCUG00000003510	OCA2	up	30	0.01
ENSOCUG00000003512	MFNG	down	0.0775	0.51
ENSOCUG00000003517	CARD10	down	6.9975	19.9225
ENSOCUG00000003521	ANK3	up	339.52	11.1425
ENSOCUG00000003526	HPS3	up	27.985	6.0375
ENSOCUG00000003531	B4GALNT2	up	274.045	1.89
ENSOCUG00000003533	RASGRF2	up	161.865	5.26
ENSOCUG00000003535	CP	down	41.9825	42.83
ENSOCUG00000003543	ZNF606	down	7.2375	5.915
ENSOCUG00000003548		up	30.29	0.2975
ENSOCUG00000003567	ZSCAN18	down	0.1475	0.7625
ENSOCUG00000003568	ZNF569	up	29.995	1.3675
ENSOCUG00000003574	OLA1	up	60.455	21.355
ENSOCUG00000003576	TENM2	up	670.825	3.0775
ENSOCUG00000003581	WWC1	down	11.69	36.0075
ENSOCUG00000003582	USP5	down	7.475	26.7275
ENSOCUG00000003584		down	128.39	1330.3
ENSOCUG00000003587	ZMIZ1	down	88.015	18.9175
ENSOCUG00000003588	EDRF1	down	1.7925	4.4875
ENSOCUG00000003590	TMC5	down	0.0175	0.59
ENSOCUG00000003593	ACSL5	up	185.822	4.24
ENSOCUG00000003612	DGCR8	down	2.4375	9.6275
ENSOCUG00000003613		up	6426.77	1546.83
ENSOCUG00000003616		down	1.97	14.3975
ENSOCUG00000003624	RFC3	up	35.3275	16.21
ENSOCUG00000003626	KIAA2012	up	422.76	1.8725
ENSOCUG00000003627	GPSM2	up	26.045	6.1475
ENSOCUG00000003633	GFRA1	up	177.558	6.46
ENSOCUG00000003636	TGM2	up	160.023	8.645
ENSOCUG00000003639	CREB5	up	48.3525	2.7375
ENSOCUG00000003643	CBLIF	up	323.152	2.55
ENSOCUG00000003646		down	2.625	24.3825
ENSOCUG00000003654	DCLK3	up	26.08	0
ENSOCUG00000003663	ACTG2	down	0	1.48
ENSOCUG00000003666	DGUOK	down	6.2775	17.73
ENSOCUG00000003676	SLIT1	up	103.77	0.89
ENSOCUG00000003678		up	148.822	71.3325
ENSOCUG00000003680	GSTA4	down	1.1975	4.01
ENSOCUG00000003682	HNF1B	down	7.1475	79.9
ENSOCUG00000003683	GPR155	up	48.21	1.7775
ENSOCUG00000003684		up	116.248	1.5225
ENSOCUG00000003685	ZNF423	up	63.16	0.2975
ENSOCUG00000003688	CPPED1	down	4.9375	17.4175
ENSOCUG00000003690	HEATR6	down	1.205	4.61
ENSOCUG00000003692	ZPBP	up	94.83	1.1175
ENSOCUG00000003703	TAFA4	up	40.6875	0.565
ENSOCUG00000003708	CFAP299	up	184.13	4.29
ENSOCUG00000003710	SPPL2A	up	13.76	8.1075
ENSOCUG00000003714		up	5.0925	1.6125
ENSOCUG00000003720	DUSP4	up	13.93	5.975
ENSOCUG00000003722	ANGPT1	down	0.6	1.6875
ENSOCUG00000003729	NFRKB	down	30.3275	3.685
ENSOCUG00000003752	PHTF1	up	30.8425	1.9
ENSOCUG00000003754	RUNX1T1	up	13.47	0.1525
ENSOCUG00000003755	SETDB2	up	49.27	0.5
ENSOCUG00000003756	PNMA8A	up	7.8175	1.1275
ENSOCUG00000003757	STK32A	up	16.9425	0.21
ENSOCUG00000003759	RSBN1	up	4.5025	0.8125
ENSOCUG00000003760	KLHL2	up	66.005	4.9575
ENSOCUG00000003763	PTPN22	up	8.375	0.08
ENSOCUG00000003764		down	77.8725	79.5525
ENSOCUG00000003768	LIF	down	5.0425	21.1675
ENSOCUG00000003771	STAM	up	22.1625	2.3225
ENSOCUG00000003783	TIAL1	up	25.225	15.62
ENSOCUG00000003787	LAMTOR4	down	31.0425	242.525
ENSOCUG00000003790	LITAF	down	1.545	31.2375
ENSOCUG00000003796	CEP63	up	124.545	4.36
ENSOCUG00000003801	C1QTNF1	down	10.585	48.8375
ENSOCUG00000003802		up	8474.81	3655.74
ENSOCUG00000003803	AGTRAP	down	1.2525	9.7275
ENSOCUG00000003804	FSIP1	up	145.96	0.7275
ENSOCUG00000003810	NYAP1	down	0.36	1.555
ENSOCUG00000003812	EPHB1	up	163.132	0.9525
ENSOCUG00000003814		down	3.8175	10.3475
ENSOCUG00000003815	ZFY	up	8.35	1.3175
ENSOCUG00000003816	HECTD1	down	0.49	2.8775
ENSOCUG00000003819	TRANK1	up	98.6725	1.22
ENSOCUG00000003823	SYTL3	down	1.0775	4.6675
ENSOCUG00000003827	SLC8B1	down	2.04	8.2325
ENSOCUG00000003828	CERS3	up	23.7075	0
ENSOCUG00000003830		down	5.6425	16.285
ENSOCUG00000003843	DDX10	down	10.1575	2.1225
ENSOCUG00000003845	GRIK2	up	554.188	2.06
ENSOCUG00000003847		up	315.975	1.99
ENSOCUG00000003853	DNAJC28	down	0	0.5075
ENSOCUG00000003854	TPMT	down	0.38	1.715
ENSOCUG00000003857	GART	up	35.79	22.7975
ENSOCUG00000003860	PEX6	down	1.2475	12.1475
ENSOCUG00000003862		up	233.963	60.54
ENSOCUG00000003863	CD74	down	0	0.4575
ENSOCUG00000003866	FBN1	down	0.2075	1.1675
ENSOCUG00000003867	SON	down	2.97	10.8375
ENSOCUG00000003868	SLC38A7	down	1.85	6.5975
ENSOCUG00000003873		up	552.247	58.66
ENSOCUG00000003874		down	0.5875	3.3675
ENSOCUG00000003876	FHDC1	down	0.2425	1.5575
ENSOCUG00000003882		up	341.6	9.6925
ENSOCUG00000003883	BRCA1	down	30.92	117.545
ENSOCUG00000003886	ITSN1	down	0.7075	2.2275
ENSOCUG00000003891		up	187.002	87.3175
ENSOCUG00000003897		up	44.6125	5.265
ENSOCUG00000003898	IPO5	up	47.155	22.6525
ENSOCUG00000003903	CENPU	up	41.465	9.5125
ENSOCUG00000003905	CCN1	down	119.6	374.045
ENSOCUG00000003916	GLIPR1L2	up	35.2475	0.0375
ENSOCUG00000003917	COL24A1	up	721.367	4.9625
ENSOCUG00000003923		up	75.99	46.4975
ENSOCUG00000003924		down	0.5575	6.5525
ENSOCUG00000003925	KRR1	up	56.3475	5.2825
ENSOCUG00000003928	SEPTIN6	up	117.045	0.8425
ENSOCUG00000003929	SMAD4	up	5.89	3.3975
ENSOCUG00000003938	DLEU7	up	27.5625	0.5825
ENSOCUG00000003939	PDP1	up	6.03	2.0025
ENSOCUG00000003943	CLCF1	down	3.48	18.835
ENSOCUG00000003944		up	141.768	93.1225
ENSOCUG00000003945	DPH6	up	273.377	4.16
ENSOCUG00000003950	EPG5	up	50.1175	0.7375
ENSOCUG00000003954	TMEM86A	down	0.355	1.805
ENSOCUG00000003956	MAP4	down	202.898	24.8625
ENSOCUG00000003959		down	3.3675	11.505
ENSOCUG00000003963	BCAT1	up	75.905	2.92
ENSOCUG00000003968		down	26.32	39.055
ENSOCUG00000003969	ABHD10	up	15.1525	8.3525
ENSOCUG00000003976	GOLGA1	down	7.345	3
ENSOCUG00000003978	SPECC1	up	120.56	3.075
ENSOCUG00000003980	TMX1	up	51.8975	20.89
ENSOCUG00000003986	CACNG3	up	47.8275	0.1425
ENSOCUG00000003991	DZIP1L	down	1.3125	4.265
ENSOCUG00000003993	RFTN2	up	14.03	1.98
ENSOCUG00000003996	KIDINS220	down	2.9175	6.3925
ENSOCUG00000003998	FMN2	up	37.2025	0.9425
ENSOCUG00000004000	EIF4ENIF1	down	1.5925	5.4175
ENSOCUG00000004002	A4GNT	up	14.2875	3.845
ENSOCUG00000004004	FAM135B	up	139.523	0.205
ENSOCUG00000004005		down	14.81	47.5675
ENSOCUG00000004011	C2CD3	up	97.4125	1.395
ENSOCUG00000004012	FBXO28	up	75.96	2.2125
ENSOCUG00000004013	LAMB3	down	0.845	3.555
ENSOCUG00000004015	ZNF407	down	0.1575	1.095
ENSOCUG00000004023	G0S2	down	0.6075	19.1175
ENSOCUG00000004026	CEP128	up	952.398	9.7375
ENSOCUG00000004027	TRAF3IP3	up	21.075	0.19
ENSOCUG00000004033	C1orf74	down	0.485	1.745
ENSOCUG00000004042	PTPRF	down	3.5225	10.005
ENSOCUG00000004052	PIK3R6	up	0.1475	0.015
ENSOCUG00000004054	CCDC34	up	4.085	2.28
ENSOCUG00000004055	WDR86	down	0.6225	2.81
ENSOCUG00000004056	KDM4A	down	3.645	10.5
ENSOCUG00000004059	PCNA	up	249.032	159.43
ENSOCUG00000004060	AP2B1	down	3.4325	16.4525
ENSOCUG00000004070	ITPA	down	42.545	145.822
ENSOCUG00000004071	NOM1	up	4.3575	2.9025
ENSOCUG00000004076	AGO4	up	594.33	5.165
ENSOCUG00000004080	RASL10B	up	45.1325	28.4575
ENSOCUG00000004081	GAS2L2	down	0.0175	0.225
ENSOCUG00000004082		up	14.5925	0.36
ENSOCUG00000004087		up	604.85	152.623
ENSOCUG00000004089	MMP28	down	0.935	4.7125
ENSOCUG00000004094	OSER1	up	24.06	14.4175
ENSOCUG00000004095		up	53.775	22.505
ENSOCUG00000004098	NEFH	up	26.08	0.3075
ENSOCUG00000004099	GDAP1L1	down	0.695	2.2
ENSOCUG00000004102	ENTPD4	up	26.49	0.8625
ENSOCUG00000004105	MROH9	up	27.1175	0
ENSOCUG00000004111		up	149.225	48.77
ENSOCUG00000004115	FCSK	down	1.295	7.8975
ENSOCUG00000004117	QKI	up	83.8675	2.0775
ENSOCUG00000004122	NIPSNAP1	down	5.985	86.8225
ENSOCUG00000004124	TMEM117	down	0.015	0.2725
ENSOCUG00000004125		up	82.64	47.5825
ENSOCUG00000004128	TBC1D9B	up	153.438	69.82
ENSOCUG00000004135	GPATCH2L	down	1.93	5.365
ENSOCUG00000004142	MYH9	down	15.675	52.83
ENSOCUG00000004145	ATP7B	down	0.305	1.4325
ENSOCUG00000004147	SP1	up	5.26	1.8575
ENSOCUG00000004149	KCND2	up	2.955	0
ENSOCUG00000004153	ICE2	down	117.922	1605.92
ENSOCUG00000004157		down	6.8025	109.763
ENSOCUG00000004160	FAM107A	down	6.61	139.56
ENSOCUG00000004161	IL1RN	down	22.2325	6.105
ENSOCUG00000004162	PRRT3	down	0.725	2.6725
ENSOCUG00000004165	IRF1	down	23.035	113.485
ENSOCUG00000004174	PSD4	up	45.4975	1.0825
ENSOCUG00000004181	ADARB2	up	172.683	3.745
ENSOCUG00000004186	PMM2	down	2.455	10.59
ENSOCUG00000004187	PAX8	down	15.28	112.177
ENSOCUG00000004199	CYP2J1	down	1.2875	7.5975
ENSOCUG00000004201	LPGAT1	up	5.14	2.6675
ENSOCUG00000004203	LIN7A	up	559.418	0.685
ENSOCUG00000004211	TMEM102	down	0.3275	5.8075
ENSOCUG00000004216	SLC6A20	up	65.0025	1.9
ENSOCUG00000004217	STX17	up	202.63	3.605
ENSOCUG00000004218	CD14	down	2.3325	12.01
ENSOCUG00000004222	SLC22A3	down	2.5825	10.13
ENSOCUG00000004226	LURAP1L	down	0.8175	4.965
ENSOCUG00000004230	SLC9A7	up	151.048	2.45
ENSOCUG00000004232	ZBTB20	up	3.6075	1.4
ENSOCUG00000004236	TMCO6	down	1.6825	4.66
ENSOCUG00000004243	HARS1	up	42.5675	24.575
ENSOCUG00000004244	KLF12	up	78.75	3.4225
ENSOCUG00000004245		down	0.02	2.88
ENSOCUG00000004247	SGCZ	up	119.77	1.0875
ENSOCUG00000004249	NFIB	up	5.85	1.5375
ENSOCUG00000004256	WBP4	up	9.1375	3.1225
ENSOCUG00000004260	TTPAL	down	79.5025	6.25
ENSOCUG00000004261	SLC35G1	up	20.93	7.6075
ENSOCUG00000004269	TRPV4	down	9.8	33.61
ENSOCUG00000004273	MCM3	up	52.2925	8.08
ENSOCUG00000004274	REXO2	up	68.275	38.9
ENSOCUG00000004275	SEMA5A	up	161.327	2.545
ENSOCUG00000004278	ROBO2	up	780.793	24.8175
ENSOCUG00000004284	C12orf29	up	14.725	1.4475
ENSOCUG00000004285	METTL9	up	47.1325	17.525
ENSOCUG00000004288	LIMD2	down	37.095	134.893
ENSOCUG00000004290	CEP290	up	49.8925	0.9425
ENSOCUG00000004292	STRADA	down	1.8525	17.5825
ENSOCUG00000004293	EPS15	up	69.9725	3.975
ENSOCUG00000004294	NKX3-1	up	1.105	0
ENSOCUG00000004302		up	8.5525	3.9125
ENSOCUG00000004303	OSBPL9	down	5.0325	11.995
ENSOCUG00000004304	DDX42	up	194.01	9.2925
ENSOCUG00000004305	FYCO1	down	0.4975	1.695
ENSOCUG00000004312	NCL	up	161.71	68.1375
ENSOCUG00000004313	FOXJ2	down	0.885	5.3625
ENSOCUG00000004314	TRPM1	up	10.8375	0.1575
ENSOCUG00000004325	TNRC6A	down	0.3575	0.9825
ENSOCUG00000004334	TMEM255A	down	0.6125	2.1725
ENSOCUG00000004337	SMARCD2	down	12.835	44.045
ENSOCUG00000004340		up	75.045	39.735
ENSOCUG00000004344	FOXK1	down	3.165	8.1725
ENSOCUG00000004345	CD79B	down	0	1.5075
ENSOCUG00000004346	RBBP6	down	2.365	18.1625
ENSOCUG00000004348		down	9.9975	29.2325
ENSOCUG00000004353	WDFY1	up	38.8725	15.3575
ENSOCUG00000004354		up	405.382	92.83
ENSOCUG00000004357	ABCC10	down	0.15	1.92
ENSOCUG00000004359	SERPINE2	down	117.573	321.82
ENSOCUG00000004363	SLC2A7	up	0.5725	0.045
ENSOCUG00000004364		down	1.73	7.5725
ENSOCUG00000004378	ARRDC3	up	5.67	3.4075
ENSOCUG00000004382		down	0.0375	0.705
ENSOCUG00000004386	NFAT5	up	81.355	1.3525
ENSOCUG00000004389	RAB19	down	0.235	1.5275
ENSOCUG00000004390	SHLD2	up	117.058	1.0075
ENSOCUG00000004392	FOXN3	up	11.4975	0.54
ENSOCUG00000004393		up	28.7175	0.93
ENSOCUG00000004395		up	46.065	26.22
ENSOCUG00000004396	NQO1	down	39.9625	178.107
ENSOCUG00000004401	MPDZ	down	0.5825	1.8875
ENSOCUG00000004402	USP30	down	1.005	4.2025
ENSOCUG00000004404	MCTP2	up	402.39	4.485
ENSOCUG00000004408	MARCHF11	up	53.54	0.045
ENSOCUG00000004413	AP1AR	up	5.1925	2.16
ENSOCUG00000004415	NFYB	up	13.9425	5.3375
ENSOCUG00000004419	NDUFC1	down	67.095	175.9
ENSOCUG00000004420		down	130.952	161.738
ENSOCUG00000004422	BTG2	down	15.235	48.06
ENSOCUG00000004426	SOGA1	down	1.405	3.8
ENSOCUG00000004428	BPNT2	up	6.9225	2.86
ENSOCUG00000004430		down	0.4125	1.9625
ENSOCUG00000004434	CHD1	down	0.3275	1.935
ENSOCUG00000004441	PBLD	up	187.6	5.3625
ENSOCUG00000004443	HNRNPH3	up	168.262	63.155
ENSOCUG00000004444	CHST9	up	21.335	0
ENSOCUG00000004447	ALPL	down	0.195	0.72
ENSOCUG00000004456	MAGED2	down	35.0275	141.093
ENSOCUG00000004460	BNC2	up	90.65	3.3375
ENSOCUG00000004461	CDH9	up	23.0375	0.325
ENSOCUG00000004463	MTREX	down	0.7	4.7025
ENSOCUG00000004467	KCNC2	up	11.125	0.2875
ENSOCUG00000004468	PUS3	down	0.6625	1.8875
ENSOCUG00000004470		up	13.2175	3.69
ENSOCUG00000004472	PLPP1	down	17.7475	83.18
ENSOCUG00000004483	EIF3M	up	276.985	82.5775
ENSOCUG00000004490	GUCY1A2	up	0.9875	0.2125
ENSOCUG00000004491	CCDC73	up	0.4925	0.2125
ENSOCUG00000004492	KCNQ1	up	78.655	0.7825
ENSOCUG00000004494	THSD7B	up	30.4225	0.1875
ENSOCUG00000004500	TACC1	up	59.1875	5.365
ENSOCUG00000004503	SRRM4	up	73.04	3.31
ENSOCUG00000004505	CCDC77	up	1.0325	0.55
ENSOCUG00000004509		up	82.45	0.7875
ENSOCUG00000004510	CASP10	down	22.0425	9.005
ENSOCUG00000004511	HSPB8	down	2.4175	16.57
ENSOCUG00000004513	DACH2	up	52.435	0.0125
ENSOCUG00000004519	ERCC8	up	5.95	2.7975
ENSOCUG00000004521	JADE1	up	3.65	1.745
ENSOCUG00000004524	AKAP9	down	55.985	1.7175
ENSOCUG00000004528		up	23.255	12.2725
ENSOCUG00000004533	PTPN11	up	17.535	9.6625
ENSOCUG00000004542	RIMBP2	down	0	0.1925
ENSOCUG00000004546		down	1.35	3.985
ENSOCUG00000004549	CYP51A1	up	51.01	24.5475
ENSOCUG00000004551		down	0.865	2.53
ENSOCUG00000004554		down	9.46	68.28
ENSOCUG00000004555	PCDHB4	down	0	0.3775
ENSOCUG00000004558	PCDHB5	down	0.14	0.68
ENSOCUG00000004559	LRRD1	up	7.6525	0.715
ENSOCUG00000004560		down	16.44	51.3675
ENSOCUG00000004565	ABCF3	down	3.32	21.9325
ENSOCUG00000004569	ANXA11	down	4.2225	15.0925
ENSOCUG00000004579	NRP1	up	19.6475	0.49
ENSOCUG00000004588	GJB1	down	0.5075	8.69
ENSOCUG00000004589	CDC42EP2	down	6.855	23.5975
ENSOCUG00000004590		up	9.13	0.325
ENSOCUG00000004592	XYLT2	down	0.645	5.01
ENSOCUG00000004601	MRPL27	down	42.9575	184.345
ENSOCUG00000004609	BOLA1	down	23.7375	100.442
ENSOCUG00000004614	SF3B4	down	14.28	71.375
ENSOCUG00000004616	MTMR11	down	0.72	3.755
ENSOCUG00000004619	ZPR1	up	73.3775	41.76
ENSOCUG00000004620	ITIH2	up	16.775	1.2475
ENSOCUG00000004625		down	2.355	13.1025
ENSOCUG00000004628	APOA5	down	0.0925	1.395
ENSOCUG00000004630	AKNA	up	343.05	1.15
ENSOCUG00000004642	ATP5F1C	up	734.952	207.825
ENSOCUG00000004643	WSB1	up	43.675	17.9825
ENSOCUG00000004644	CCDC120	down	6.6375	21.5375
ENSOCUG00000004650	TMEM268	down	1.08	3.345
ENSOCUG00000004651	TESMIN	up	5.8875	0.0575
ENSOCUG00000004654	USP42	down	1.675	5.1775
ENSOCUG00000004655		down	2.8	52.445
ENSOCUG00000004658	ZMAT3	up	4.6325	2.68
ENSOCUG00000004661		up	110.588	0.1725
ENSOCUG00000004665	FGD6	up	56.055	2.2625
ENSOCUG00000004667	FUT8	up	0.2525	0.055
ENSOCUG00000004668	SEMA4F	down	0.485	2.615
ENSOCUG00000004676	JADE3	up	69.6525	1.15
ENSOCUG00000004686	TENM4	down	11.585	28.75
ENSOCUG00000004688	PKHD1L1	up	190.675	1.5525
ENSOCUG00000004689		down	2.19	7.7125
ENSOCUG00000004691	PROM2	down	0.2925	2.51
ENSOCUG00000004693	VPS37C	down	2.4675	11.7175
ENSOCUG00000004694	MINDY1	down	0.2425	1.47
ENSOCUG00000004696		down	0.9575	2.8475
ENSOCUG00000004699	PRUNE1	down	3.805	11.7675
ENSOCUG00000004707	OLFM2	up	4.92	0.655
ENSOCUG00000004710		down	0.365	1.6675
ENSOCUG00000004712	GABPB2	up	1.5425	0.52
ENSOCUG00000004714		down	4.7325	15.235
ENSOCUG00000004728	SHFL	down	2.625	10.7675
ENSOCUG00000004745	C14orf39	up	105.595	0.375
ENSOCUG00000004747	ANTXR2	up	44.58	2.02
ENSOCUG00000004748		down	77.465	300.25
ENSOCUG00000004750	GRHL2	up	7.5525	0
ENSOCUG00000004753	KANK1	down	3.87	10.2275
ENSOCUG00000004759	GSPT1	up	21.7225	11.9425
ENSOCUG00000004764	LGI2	up	9.135	0
ENSOCUG00000004766		up	212.625	0.4125
ENSOCUG00000004768	MYORG	down	1.7075	2.71
ENSOCUG00000004771	PROSER1	down	14.5025	2.0625
ENSOCUG00000004775		down	3.945	12.2625
ENSOCUG00000004779	ACOT9	up	46.305	19.58
ENSOCUG00000004780	ABRAXAS2	up	70.035	3.8675
ENSOCUG00000004783		up	34.9175	17.885
ENSOCUG00000004791	PCED1B	down	1.5375	6.7575
ENSOCUG00000004793	RPAIN	down	4.0325	10.87
ENSOCUG00000004799	SPATA45	up	511.387	0.7775
ENSOCUG00000004804	FLVCR1	up	4.13	1.6125
ENSOCUG00000004806	PCNT	up	130.625	1.77
ENSOCUG00000004810	C4orf47	down	0.05	0.75
ENSOCUG00000004820	ABCD3	up	24.5225	1.9125
ENSOCUG00000004821	MLLT11	down	0.5475	3.59
ENSOCUG00000004829	ESR1	up	10.0075	0.69
ENSOCUG00000004832	USP47	up	183.345	3.9825
ENSOCUG00000004834	F3	down	2.895	7.21
ENSOCUG00000004836	UPB1	down	0	0.3975
ENSOCUG00000004839	DNAJA2	up	105.03	37.5525
ENSOCUG00000004840	RBMS3	up	475.855	3.7125
ENSOCUG00000004841	DKK3	down	2	8.105
ENSOCUG00000004842		up	52.0725	0.6525
ENSOCUG00000004845		down	184.98	481.865
ENSOCUG00000004848	ROCK1	down	0.18	0.9175
ENSOCUG00000004855	XYLT1	up	1.3075	0.095
ENSOCUG00000004863	IQSEC3	down	0.1675	0.7225
ENSOCUG00000004871	RARS2	up	25.49	2.065
ENSOCUG00000004876	RILPL1	up	58.775	38.4775
ENSOCUG00000004877	ZNF385B	up	496.13	3.1825
ENSOCUG00000004878	ORC3	up	67.0575	1
ENSOCUG00000004879	PTGR1	down	22.885	126.368
ENSOCUG00000004889	VPS18	down	1.9975	7.8825
ENSOCUG00000004892		up	16.325	5.255
ENSOCUG00000004894	PHYHD1	down	0.4925	6.7625
ENSOCUG00000004895	ADAMTSL1	up	86.945	0.665
ENSOCUG00000004896	TRMT1L	up	20.03	4.4
ENSOCUG00000004898	CDC6	up	5.2725	1.09
ENSOCUG00000004900	PALLD	up	58.785	1.72
ENSOCUG00000004902		up	28542.2	14256.7
ENSOCUG00000004903	RARA	down	5.0975	13.275
ENSOCUG00000004904	MPPED2	up	19.2175	0.015
ENSOCUG00000004905	PLEKHD1	down	0.0625	0.395
ENSOCUG00000004906	ACTR2	up	51.44	37.4225
ENSOCUG00000004914	RAB36	down	1.5525	7.155
ENSOCUG00000004924	NHLRC2	up	5.9625	2.435
ENSOCUG00000004925	ODC1	up	559.812	137.135
ENSOCUG00000004927	BCAS1	up	125.897	1.1425
ENSOCUG00000004930	RC3H1	up	51.2625	0.85
ENSOCUG00000004932	E2F7	up	9.535	0.1
ENSOCUG00000004938	HKDC1	down	1.76	11.565
ENSOCUG00000004940		up	88.755	35.4925
ENSOCUG00000004947	SLC45A2	up	17.135	7.3275
ENSOCUG00000004950		down	1.21	4.875
ENSOCUG00000004955	GAL3ST2	down	0.045	0.835
ENSOCUG00000004958	NUAK1	up	12.16	7.5375
ENSOCUG00000004959	HHIP	up	11.655	0.235
ENSOCUG00000004961	CELF2	up	343.312	12.595
ENSOCUG00000004968	REL	up	0.975	0.385
ENSOCUG00000004970	ITPKB	down	0.5675	2.335
ENSOCUG00000004987	WDHD1	up	463.382	1.5825
ENSOCUG00000004988	LOXL4	down	9.67	29.23
ENSOCUG00000004990	APEH	down	15.3925	41.2575
ENSOCUG00000004995	PYROXD2	down	2.755	18.7225
ENSOCUG00000004998		down	7.265	25.24
ENSOCUG00000004999		down	2.5675	7.4825
ENSOCUG00000005000	TMX3	up	3.1175	1.43
ENSOCUG00000005003	KNG1	up	322.433	3.4
ENSOCUG00000005009	PLK4	up	1.8375	0.6525
ENSOCUG00000005010	ACSL4	down	7.2475	30.56
ENSOCUG00000005011		up	276.658	46.995
ENSOCUG00000005013	TENM1	up	218.52	1.2775
ENSOCUG00000005016	NT5C3A	up	64.9625	15.8225
ENSOCUG00000005017	IP6K1	down	4.2775	13.2725
ENSOCUG00000005020	OSGEP	up	253.252	37.595
ENSOCUG00000005025		down	1.875	19.1475
ENSOCUG00000005028	FKBP15	down	0.55	2.29
ENSOCUG00000005029	RNASE10	up	0.4075	0
ENSOCUG00000005030	WASHC4	up	10.2175	3.925
ENSOCUG00000005032		up	22.72	0
ENSOCUG00000005043	LIPH	up	439.238	9.9175
ENSOCUG00000005048	SENP2	up	14.7725	3.7375
ENSOCUG00000005054	RNF183	down	1.1975	31.1875
ENSOCUG00000005059		down	1.67	7.5175
ENSOCUG00000005061		up	63.39	4.175
ENSOCUG00000005068	KLF8	up	16.3425	0.115
ENSOCUG00000005069	TMEM50B	down	13.9125	32.815
ENSOCUG00000005072	C15orf40	up	21.435	10.07
ENSOCUG00000005075	ZBTB40	down	1.095	2.5075
ENSOCUG00000005083	ESR2	up	9.3175	0.025
ENSOCUG00000005090		up	52.5975	0.845
ENSOCUG00000005091	SERPINB9	up	15.7075	0.82
ENSOCUG00000005096	HUNK	down	3.1875	8.995
ENSOCUG00000005099	CCDC115	down	10.3025	27.765
ENSOCUG00000005101	LAMB2	down	3.7975	36.3625
ENSOCUG00000005103	EBNA1BP2	up	182.037	86.755
ENSOCUG00000005109		down	1.99	10.82
ENSOCUG00000005111	N4BP2	down	0.03	0.1925
ENSOCUG00000005112	FBXO32	up	52.56	0.205
ENSOCUG00000005128	PPP1R9A	down	0.9275	5.3075
ENSOCUG00000005131	NUCB2	down	1.7175	8.9125
ENSOCUG00000005139	HIVEP2	down	0.15	1.9125
ENSOCUG00000005141		up	191.445	2.7175
ENSOCUG00000005142	NPSR1	up	134.45	6.05
ENSOCUG00000005145	EEPD1	up	865.015	8.04
ENSOCUG00000005146	MYLK3	up	157.69	2.5825
ENSOCUG00000005150		up	29.4075	14.5075
ENSOCUG00000005152	CES3	down	3.2725	16.52
ENSOCUG00000005156	SLC9B2	up	33.325	12.94
ENSOCUG00000005158		down	2.09	9.2275
ENSOCUG00000005159	ANLN	up	3.47	2.2625
ENSOCUG00000005161	RALGPS2	up	204.57	1.715
ENSOCUG00000005166		up	10.7375	2.3225
ENSOCUG00000005168	SNRNP48	up	25.045	4.6825
ENSOCUG00000005171		down	15.0425	56.0975
ENSOCUG00000005173	PHAF1	down	9.3925	8.4675
ENSOCUG00000005174	DPT	up	0.295	0.025
ENSOCUG00000005185	FOXN4	up	6.0175	0
ENSOCUG00000005192	TLCD5	down	0.9125	2.3225
ENSOCUG00000005194		up	41.9975	26.54
ENSOCUG00000005195	RSBN1L	up	59.4	1.7475
ENSOCUG00000005199	TMEM60	down	8.6825	22.64
ENSOCUG00000005203	PHTF2	up	405.965	3.505
ENSOCUG00000005209		down	0.815	1.8075
ENSOCUG00000005213	SLC4A5	up	15.3725	0.1925
ENSOCUG00000005217	TSPAN1	down	86.5725	302.002
ENSOCUG00000005218	MTUS1	up	32.6075	0.6575
ENSOCUG00000005225	LURAP1	down	1.02	5.1125
ENSOCUG00000005226	ZNF143	up	458.892	1.1025
ENSOCUG00000005229	RAD54L	up	5.9325	3.465
ENSOCUG00000005230		up	40.3	23.0375
ENSOCUG00000005237	PCDH17	up	295.17	1.305
ENSOCUG00000005238	DGKG	up	17.3075	0.175
ENSOCUG00000005243	LRRC73	down	0.3325	1.075
ENSOCUG00000005257	DNAJC21	up	5.6925	2.835
ENSOCUG00000005258		up	9.8275	2.4025
ENSOCUG00000005259		down	22.3625	64.505
ENSOCUG00000005262		down	0.845	4.9025
ENSOCUG00000005264	AGXT2	down	0	0.8175
ENSOCUG00000005265	NRIP1	down	0.23	2.2675
ENSOCUG00000005266	SENP7	up	53.345	0.6125
ENSOCUG00000005277	NOD1	down	3.3	9.825
ENSOCUG00000005278	CYB561D2	down	2.9325	26.375
ENSOCUG00000005281	TMEM115	down	10.52	42.2125
ENSOCUG00000005282	ZMAT5	down	29.04	94.635
ENSOCUG00000005283	ZC3H12C	up	0.625	0.3875
ENSOCUG00000005289	MTG2	down	1.52	9.6725
ENSOCUG00000005291	RELCH	up	33.7875	0.8475
ENSOCUG00000005292	TRIM2	up	549.008	9.7575
ENSOCUG00000005293	DYNC2LI1	down	1.9425	4.3675
ENSOCUG00000005294	RRAGD	up	36.585	0.375
ENSOCUG00000005302	CIDEC	down	0.335	2.235
ENSOCUG00000005305	CSGALNACT2	up	7.68	2.7725
ENSOCUG00000005307	JAGN1	down	15.685	48.1425
ENSOCUG00000005310	PRMT8	up	59.0175	1.3975
ENSOCUG00000005311	IL17RE	down	1.25	12.4725
ENSOCUG00000005313	HAT1	down	6.3475	19.195
ENSOCUG00000005314	ARID1A	down	7.345	5.715
ENSOCUG00000005321	SYT13	down	1.965	5.275
ENSOCUG00000005322	ADGRG7	up	7.4325	0
ENSOCUG00000005324	MAP1A	down	0.1175	0.65
ENSOCUG00000005332		up	161.375	1.2075
ENSOCUG00000005334	ELOVL4	up	0.985	0.4975
ENSOCUG00000005336	ABI3BP	down	2.535	26.3875
ENSOCUG00000005337	OSCP1	down	39.48	89.4325
ENSOCUG00000005346	TDRD15	up	54.525	1.13
ENSOCUG00000005353	ANKDD1A	down	0.015	2.1425
ENSOCUG00000005362	GOLM2	up	17.835	4.515
ENSOCUG00000005365		up	266.205	5.5525
ENSOCUG00000005367		up	82.3025	33.86
ENSOCUG00000005368	AADAC	up	272.577	1.9975
ENSOCUG00000005369	CERS4	down	13.885	41.175
ENSOCUG00000005377	LPXN	up	0.3475	0.0775
ENSOCUG00000005385		up	16.37	6.9825
ENSOCUG00000005388	UPRT	up	298.88	13.7575
ENSOCUG00000005389	MTF1	up	77.82	1.82
ENSOCUG00000005398	CCNE2	up	1.63	0.1175
ENSOCUG00000005415	PXMP4	down	3.6625	18.2075
ENSOCUG00000005418	SLC35D3	up	139.93	0.8475
ENSOCUG00000005419	NDUFAF5	up	11.71	5.7875
ENSOCUG00000005425	SNAPIN	down	43.8	166.843
ENSOCUG00000005428	ALOX5	down	5.31	13.375
ENSOCUG00000005429	BCL6	down	2.0775	10.1925
ENSOCUG00000005433	TRIM66	up	15.46	0.28
ENSOCUG00000005434	MARCHF8	down	4.665	17.2825
ENSOCUG00000005443	SLC10A2	down	0.3575	3.4
ENSOCUG00000005445		down	7.2425	15.73
ENSOCUG00000005457	SLC27A3	down	4.0675	18.7075
ENSOCUG00000005461		down	1.7975	4.45
ENSOCUG00000005463	COP1	up	6.145	3.34
ENSOCUG00000005470	PDPR	down	1.5025	4.0775
ENSOCUG00000005471	PREPL	down	0.1625	1.025
ENSOCUG00000005473	TTC21A	up	111.347	0.92
ENSOCUG00000005475		up	26.825	0.0575
ENSOCUG00000005476	CAMKMT	up	1252.76	29.4425
ENSOCUG00000005487	BRAF	up	3.8225	1.5
ENSOCUG00000005489	PRKRA	up	17.6425	6.7225
ENSOCUG00000005490	AAR2	down	4.5675	24.5625
ENSOCUG00000005491	CDKN2AIP	up	7.26	1.2275
ENSOCUG00000005492		down	1.54	9.75
ENSOCUG00000005493	PJVK	up	0.8975	0.255
ENSOCUG00000005495	PLEKHA3	up	28.9825	10.225
ENSOCUG00000005498	AGPAT1	up	41.5275	26.165
ENSOCUG00000005505	SRCIN1	down	0.075	4.755
ENSOCUG00000005507	GNA14	up	44.885	0
ENSOCUG00000005512	RXRG	up	19.815	0
ENSOCUG00000005513	FKBP5	up	249.507	8.33
ENSOCUG00000005515	HIBCH	down	1.535	4.1425
ENSOCUG00000005520		up	34.6025	0.3825
ENSOCUG00000005524	TMBIM1	down	3.1	48.7525
ENSOCUG00000005525	POLH	up	1.7825	1.0175
ENSOCUG00000005529	GTPBP2	down	4.48	12.995
ENSOCUG00000005532	MAD2L1BP	up	48.09	12.63
ENSOCUG00000005534		down	4.1275	39.2575
ENSOCUG00000005536		up	4938.19	1907.44
ENSOCUG00000005537	RSPH9	down	1.0325	5.6325
ENSOCUG00000005539	NLGN2	down	1.0325	4.515
ENSOCUG00000005541	PIK3C2A	down	0.2275	0.6575
ENSOCUG00000005557	SLC39A13	down	7.0025	21.5275
ENSOCUG00000005558	PXDNL	up	192.985	0.365
ENSOCUG00000005559	TBC1D9	up	68.9575	2.7425
ENSOCUG00000005562	SLC44A5	up	40.6	0.43
ENSOCUG00000005564	CEP120	up	473.853	5.0625
ENSOCUG00000005572	ERAL1	up	30.195	3.48
ENSOCUG00000005573	DNAJC17	down	7.91	32.235
ENSOCUG00000005574		up	38.1325	0.2475
ENSOCUG00000005576	ZMYND8	down	3.72	17.115
ENSOCUG00000005581	GRIK3	up	69.5725	1.4425
ENSOCUG00000005582	ZFYVE19	down	4.945	14.7675
ENSOCUG00000005587	PPP1R14D	down	1.52	47.425
ENSOCUG00000005590	CBLB	up	233.285	4.545
ENSOCUG00000005593	FXYD6	down	14.42	130.262
ENSOCUG00000005597	FMN1	up	100.037	3.055
ENSOCUG00000005599		up	46.215	0.65
ENSOCUG00000005610	RNMT	down	1.7625	4.805
ENSOCUG00000005611	ZNF691	down	2.275	4.7
ENSOCUG00000005619	HYAL1	down	4.6375	11.7675
ENSOCUG00000005620	NRXN1	up	401.56	9.8775
ENSOCUG00000005626	POLN	up	136.4	1.4275
ENSOCUG00000005631		down	17.2925	47.105
ENSOCUG00000005633		up	377.738	3.12
ENSOCUG00000005640		down	0.67	1.81
ENSOCUG00000005642	MTPN	up	21.5275	10.2925
ENSOCUG00000005645	TRIM67	up	30.25	0.205
ENSOCUG00000005647	RP2	up	71.745	2.7675
ENSOCUG00000005657		up	17.14	10.6275
ENSOCUG00000005664	GNPAT	up	40.2175	16.5975
ENSOCUG00000005666	DHRS9	up	53.9375	1.42
ENSOCUG00000005669	ADGRD1	up	31.97	1.105
ENSOCUG00000005676	ALG2	down	8.425	21.5275
ENSOCUG00000005679		down	214.982	551.763
ENSOCUG00000005680		up	32.87	7.105
ENSOCUG00000005685	TRIP11	up	10.785	1.14
ENSOCUG00000005689	MAP3K12	down	0.935	2.7925
ENSOCUG00000005692	ST6GALNAC5	up	52.8725	0.1775
ENSOCUG00000005701		up	1.735	0.77
ENSOCUG00000005702	HACD1	up	3.7875	1.6175
ENSOCUG00000005708	STC1	up	7.685	2.88
ENSOCUG00000005716	SLC28A3	up	542.41	23.8175
ENSOCUG00000005719	MARCHF5	up	60.4125	30.615
ENSOCUG00000005722	CERS6	up	352.322	5.7775
ENSOCUG00000005723	ATAD2B	up	172.952	3.295
ENSOCUG00000005730	NOSTRIN	up	45.8025	0.725
ENSOCUG00000005731	PWWP2A	up	1.425	0.915
ENSOCUG00000005734	UTP4	up	53.1975	30.595
ENSOCUG00000005735	NFKB2	down	27.145	118.845
ENSOCUG00000005749		up	21801	9501.43
ENSOCUG00000005755	MIB1	up	1.1475	0.605
ENSOCUG00000005759	PHGDH	down	10.855	35.615
ENSOCUG00000005760	TMEM63C	down	0.71	4.085
ENSOCUG00000005763	FAM177A1	up	12.4225	4.785
ENSOCUG00000005764	FBXL15	down	1.1475	19.9
ENSOCUG00000005770	MFSD13A	down	0.2325	7.6975
ENSOCUG00000005772		up	29.3725	0.2
ENSOCUG00000005774	ZNF521	up	198.725	3.4475
ENSOCUG00000005775	MYBL2	up	34.64	11.29
ENSOCUG00000005776	GLNH	up	100.675	1.7425
ENSOCUG00000005777	CDKAL1	up	210.445	2.5825
ENSOCUG00000005778	CPED1	up	25.4575	0
ENSOCUG00000005779	ACTR1A	down	30.9125	103.903
ENSOCUG00000005780	HPN	down	29.7	151.33
ENSOCUG00000005783	NUDCD2	up	18.3275	11.835
ENSOCUG00000005789		up	0.2375	0.015
ENSOCUG00000005790	FAM81A	up	36.98	18.4825
ENSOCUG00000005795	CRIP3	down	0.4175	2.615
ENSOCUG00000005798	GALNT14	up	31.365	0.345
ENSOCUG00000005804	RBL1	up	35.3875	21.805
ENSOCUG00000005808	PDLIM3	up	61.64	0
ENSOCUG00000005809	FKTN	up	33.4375	6.6425
ENSOCUG00000005816	SORBS2	down	118.248	10.5825
ENSOCUG00000005819	ZAP70	down	2.345	7.0825
ENSOCUG00000005820	RRM2	up	168.127	40.9375
ENSOCUG00000005822		up	39.6625	2.385
ENSOCUG00000005824	GLB1	down	13.1125	35.245
ENSOCUG00000005826	PCDH10	up	0.34	0.0225
ENSOCUG00000005827		down	13.9775	56.1175
ENSOCUG00000005834	WDR83	down	3.12	17.6375
ENSOCUG00000005838	GRK4	up	173.33	1.7275
ENSOCUG00000005843	HDHD3	down	2.18	7.635
ENSOCUG00000005845		up	18.69	0.005
ENSOCUG00000005848	MAEL	up	5.975	0
ENSOCUG00000005851	MED12L	up	104.578	0.6475
ENSOCUG00000005854	POLE3	down	11.6725	32.7975
ENSOCUG00000005857		up	25.9075	0.1425
ENSOCUG00000005862	AFG1L	up	3.905	2.1275
ENSOCUG00000005870	ST3GAL3	up	25.5975	17.3225
ENSOCUG00000005874		up	63.64	1.875
ENSOCUG00000005876		down	1.565	7.925
ENSOCUG00000005878	MEMO1	up	60.4425	28.4825
ENSOCUG00000005888	NIPBL	up	137.605	10.5025
ENSOCUG00000005890	DPH2	down	1.865	8.6275
ENSOCUG00000005891	ELAVL2	up	44.375	0.715
ENSOCUG00000005893	NFIA	up	177.938	1.2225
ENSOCUG00000005895	ATP6V0B	down	41.56	342.918
ENSOCUG00000005896	INPP4B	up	99.005	0.9825
ENSOCUG00000005899	PDPN	down	11.6425	33.8925
ENSOCUG00000005904		up	11.18	1.05
ENSOCUG00000005910	IHO1	up	53.64	0.1475
ENSOCUG00000005912	GBE1	up	35.4375	10.4475
ENSOCUG00000005923	CNEP1R1	up	23.285	10.07
ENSOCUG00000005924	SLC2A1	down	8.18	48.1675
ENSOCUG00000005925	BFAR	down	2.23	7.2875
ENSOCUG00000005929	MRAS	down	2.365	11.3
ENSOCUG00000005930	ZFPM2	up	247.702	3.7375
ENSOCUG00000005931		up	25.8375	0.1575
ENSOCUG00000005937	SCD5	up	35.11	5.5975
ENSOCUG00000005941	PPA2	up	115.118	39.325
ENSOCUG00000005946	SLC44A1	up	8.15	4.0725
ENSOCUG00000005951		down	418.45	3880.99
ENSOCUG00000005958	ATRNL1	up	232.088	1.4425
ENSOCUG00000005980	ZNF592	down	1.0925	4.72
ENSOCUG00000005985	CLU	down	954.515	3732.07
ENSOCUG00000005996	THOC2	down	11.085	4.5725
ENSOCUG00000005997	MEIOB	up	118.183	0.1775
ENSOCUG00000006001	PLAG1	up	291.335	0.8425
ENSOCUG00000006006	SLC28A1	down	0.3475	2.565
ENSOCUG00000006010	ARHGDIB	down	1.9475	5.2425
ENSOCUG00000006016	SMS	up	133.955	33.755
ENSOCUG00000006022	MINDY4	down	3.505	11.2075
ENSOCUG00000006024	ARFGAP1	down	5.63	23.685
ENSOCUG00000006026		up	52.07	29.4875
ENSOCUG00000006028	NEURL3	down	0.815	52.5975
ENSOCUG00000006029	A2M	up	17.9825	0.0025
ENSOCUG00000006035		up	17.01	1.055
ENSOCUG00000006039		up	40.7775	1.5125
ENSOCUG00000006040	MLLT10	up	109.865	9.865
ENSOCUG00000006041	PLS3	down	1.5425	4.8675
ENSOCUG00000006043	USP13	up	81.5575	1.5425
ENSOCUG00000006045	EZH1	down	0.7125	5.44
ENSOCUG00000006049	VCPKMT	up	5.22	1.5375
ENSOCUG00000006053	PEX5L	up	403.043	6.8725
ENSOCUG00000006054	GINS3	up	38.2425	9
ENSOCUG00000006061	THEMIS	up	22.07	0.06
ENSOCUG00000006062	CERT1	up	113.125	5.7525
ENSOCUG00000006066	AGO2	up	9.6675	5.5925
ENSOCUG00000006067	IL18RAP	up	9.24	0.2975
ENSOCUG00000006068	PPP6R3	down	3.8975	10.95
ENSOCUG00000006075	SLC9A4	up	17.1975	0.1525
ENSOCUG00000006076	C9orf40	up	37.8375	11.77
ENSOCUG00000006079	BAZ2A	down	3.8525	10.8125
ENSOCUG00000006082		down	0.6375	1.885
ENSOCUG00000006085	BBOX1	down	0.035	0.5175
ENSOCUG00000006091	OSR1	down	1.705	10.48
ENSOCUG00000006096	ANKRD50	up	98.2675	4.6525
ENSOCUG00000006103		up	4.865	1.65
ENSOCUG00000006110	EIF4G1	down	23.6475	73.6725
ENSOCUG00000006113	PLEK	up	42.435	0.75
ENSOCUG00000006115	LRIT1	up	119.565	0.635
ENSOCUG00000006122	TNRC6C	down	0.7175	2.2225
ENSOCUG00000006126	RIC8B	up	78.2625	1.9575
ENSOCUG00000006128		up	129.363	1.1975
ENSOCUG00000006130	ZC3H12B	up	0.39	0.15
ENSOCUG00000006131	SPARCL1	up	114.847	0.6775
ENSOCUG00000006134		down	5.075	25.7825
ENSOCUG00000006144		up	45.1625	14.935
ENSOCUG00000006148	CALCR	up	356.27	1.365
ENSOCUG00000006151	PDIA5	down	6.875	18.5125
ENSOCUG00000006153	PSPC1	up	63.9275	9.755
ENSOCUG00000006156	WDPCP	up	29.54	4.895
ENSOCUG00000006165		up	17.365	8.415
ENSOCUG00000006168	KCNN4	down	3.355	10.2925
ENSOCUG00000006171	MINDY2	up	1.11	0.6275
ENSOCUG00000006179	TRAF3IP2	down	1.3225	3.8725
ENSOCUG00000006183	FUBP3	up	26.41	14.955
ENSOCUG00000006186	CPXM1	up	112.495	2.36
ENSOCUG00000006194	KYNU	up	2.4425	0
ENSOCUG00000006196	PFKFB4	down	0.7925	5.9675
ENSOCUG00000006202		down	0.535	4.1075
ENSOCUG00000006204	UBASH3A	up	177.562	0.585
ENSOCUG00000006205	OTOG	up	26.1125	0.0025
ENSOCUG00000006208	CIITA	up	60.955	0.79
ENSOCUG00000006218		up	3.91	0.7325
ENSOCUG00000006219	NUDT2	down	23.7375	96.0425
ENSOCUG00000006225	PROSER2	down	0.6975	2.005
ENSOCUG00000006228	SUSD4	up	8.7775	0.98
ENSOCUG00000006230	UPF2	down	0.395	1.1725
ENSOCUG00000006237	FBH1	down	0.355	1.27
ENSOCUG00000006239	CSMD3	up	461.695	3.3775
ENSOCUG00000006240		up	49.3575	1.82
ENSOCUG00000006243	WDFY4	up	157.643	1.5575
ENSOCUG00000006245	FKBPL	down	4.27	11.2575
ENSOCUG00000006248		down	0.215	1.545
ENSOCUG00000006255	AGO3	up	40.215	0.325
ENSOCUG00000006261	PIWIL2	up	22.355	0.39
ENSOCUG00000006262	SUB1	up	129.398	72.6275
ENSOCUG00000006264		up	13.1	8.12
ENSOCUG00000006270	RIPPLY1	down	0.05	2.1775
ENSOCUG00000006284	HPS4	down	2.3225	8.07
ENSOCUG00000006287		up	6.0525	0.6175
ENSOCUG00000006289	TTLL6	up	0.065	0.0075
ENSOCUG00000006293	SRRD	down	2.31	8.525
ENSOCUG00000006298	TFIP11	down	3.2975	10.9075
ENSOCUG00000006299	ARVCF	down	2.2175	7.245
ENSOCUG00000006301	RANBP10	down	2.6575	9.28
ENSOCUG00000006303	TAF5	up	1.53	0.3125
ENSOCUG00000006307	TSNAXIP1	down	0.0225	0.33
ENSOCUG00000006310	PPM1J	down	0.9325	3.2625
ENSOCUG00000006312	PDCD11	down	2.52	8.0025
ENSOCUG00000006323	INO80E	down	10.0425	32.8825
ENSOCUG00000006325	GALM	down	14.995	125.838
ENSOCUG00000006333		down	5.06	22.2475
ENSOCUG00000006334	MRPL41	down	45.3325	142.405
ENSOCUG00000006336	CALHM2	down	1.365	4.445
ENSOCUG00000006338		up	5.87	0.9825
ENSOCUG00000006341		up	24.4925	1.16
ENSOCUG00000006344	GCC1	up	5.005	2.415
ENSOCUG00000006347		up	1.625	0.3925
ENSOCUG00000006348	PSMB10	down	5.1125	21.6075
ENSOCUG00000006350	SLC12A4	down	6.005	20.56
ENSOCUG00000006353	KBTBD4	down	1.9475	5.175
ENSOCUG00000006359	NDUFS3	down	41.4925	321.46
ENSOCUG00000006360	SNAP47	up	15.1975	2.925
ENSOCUG00000006372	KLHL28	up	67.4525	0.72
ENSOCUG00000006373		up	51.5275	21.265
ENSOCUG00000006378	TOGARAM1	up	73.7025	1.0575
ENSOCUG00000006382	ZCCHC24	up	3.9725	2.055
ENSOCUG00000006386	ATP10A	up	1216.92	206.743
ENSOCUG00000006390	AFTPH	down	0.93	3.73
ENSOCUG00000006402		up	139.697	1.5275
ENSOCUG00000006404	SLC6A7	down	0.8325	6.8
ENSOCUG00000006408	DISP1	down	0.2875	0.77
ENSOCUG00000006416	NR0B2	down	0.16	2.0375
ENSOCUG00000006420	SMCR8	down	0.6575	1.81
ENSOCUG00000006422	STARD4	up	16.4775	2.865
ENSOCUG00000006423	BAX	down	66.095	199.565
ENSOCUG00000006424	CEP152	up	229.45	0.7525
ENSOCUG00000006426		up	3.8175	1.4
ENSOCUG00000006428		up	28.615	0.2875
ENSOCUG00000006429	TTC23	down	2.3775	7
ENSOCUG00000006432	IPMK	up	11.8575	0.3725
ENSOCUG00000006435	DEDD2	down	9.8075	25.995
ENSOCUG00000006437	RUNDC3A	down	5.925	19.2175
ENSOCUG00000006442	FANCG	up	6.925	3.805
ENSOCUG00000006444	CD109	down	0.1225	0.6
ENSOCUG00000006445	FZD4	down	1.15	4.385
ENSOCUG00000006446	CBR4	up	18.9925	1.4975
ENSOCUG00000006453	NPR2	down	0.6475	2.71
ENSOCUG00000006457	FAM214B	down	3.8225	10.0475
ENSOCUG00000006462		up	52.2725	0.4175
ENSOCUG00000006463	PRKAG2	up	162.13	8.7775
ENSOCUG00000006467	NAA50	up	54.23	17.5325
ENSOCUG00000006473	ATP6V1A	down	2.07	6.0575
ENSOCUG00000006479		down	1.335	11.775
ENSOCUG00000006480		down	0.7375	2.825
ENSOCUG00000006485	MRPL39	up	40.52	23.0975
ENSOCUG00000006493		down	31.68	133.71
ENSOCUG00000006495	ABHD5	up	8.54	5.25
ENSOCUG00000006497	PXDN	down	9.1075	52.205
ENSOCUG00000006500	SLC4A4	up	44.2775	2.6025
ENSOCUG00000006502	SEPTIN10	up	24.3275	14.0425
ENSOCUG00000006508	PDE4B	down	0.5725	3.0575
ENSOCUG00000006515	DHX30	down	37.835	20.165
ENSOCUG00000006519	ABHD1	down	0.7175	4.4125
ENSOCUG00000006522	PREB	down	15.7175	47.0875
ENSOCUG00000006524	BMF	down	0.3075	10.3925
ENSOCUG00000006527		up	8.47	6.265
ENSOCUG00000006530		up	13.6975	8.195
ENSOCUG00000006538	RPL26	up	21851.4	4710.83
ENSOCUG00000006541	ZFP62	down	0.08	0.6825
ENSOCUG00000006544	MGAT1	down	11.1275	37.8825
ENSOCUG00000006548	ECHDC1	up	9.5525	4.1875
ENSOCUG00000006551	BARX1	up	11.105	4.4275
ENSOCUG00000006552	DNAJB14	up	2.6575	1.18
ENSOCUG00000006556	OGFRL1	up	320	2.685
ENSOCUG00000006562	LANCL3	up	32.6	0
ENSOCUG00000006563	GLI3	up	1077.62	10.0375
ENSOCUG00000006566	XK	up	16.2025	0.115
ENSOCUG00000006567	FBXL18	down	1.685	6.375
ENSOCUG00000006579	SPHK1	down	7.475	29.24
ENSOCUG00000006582		down	1.04	43.86
ENSOCUG00000006589	RESF1	down	3.0125	4.295
ENSOCUG00000006592		up	53.8275	8.7875
ENSOCUG00000006594	ETFDH	up	72.36	8.71
ENSOCUG00000006595	UBA7	down	0.2225	0.6375
ENSOCUG00000006596	CHST1	down	0.4825	2.2025
ENSOCUG00000006597	CLGN	up	5.1625	0.0875
ENSOCUG00000006598		up	8.3	1.035
ENSOCUG00000006600	BIRC6	down	40.0325	2.9725
ENSOCUG00000006604	TPP1	down	1.915	10.9575
ENSOCUG00000006607		up	1086.01	523.8
ENSOCUG00000006626	EXD2	down	2.525	6.525
ENSOCUG00000006632	MREG	up	3.26	1.815
ENSOCUG00000006634	FAM107B	up	21.745	11.135
ENSOCUG00000006638	KCNK17	down	0.0375	0.7025
ENSOCUG00000006641	EPB41	up	76.77	1.8525
ENSOCUG00000006647	IQCH	up	24.5	0.2375
ENSOCUG00000006648	NUP85	down	7.825	22.1325
ENSOCUG00000006650	ETF1	up	34.0275	11.535
ENSOCUG00000006654	MZT1	up	24.8875	7.215
ENSOCUG00000006656	DAAM2	up	37.8725	0.6325
ENSOCUG00000006657	GGA3	down	1.1875	8.4025
ENSOCUG00000006658	BORA	up	7.7475	2.99
ENSOCUG00000006661	TRIM47	down	2.515	30.995
ENSOCUG00000006669	CSNK1A1	up	46.46	15.805
ENSOCUG00000006670	SLC19A3	up	121.54	0.0225
ENSOCUG00000006680		down	6.575	32.0075
ENSOCUG00000006681		down	127.675	800.102
ENSOCUG00000006682		up	132.037	0.035
ENSOCUG00000006683	BRIP1	up	86.1	0.66
ENSOCUG00000006684	SRSF3	up	457.8	100.155
ENSOCUG00000006686	HNRNPR	up	435.59	14.0375
ENSOCUG00000006698	TNF	down	0.8375	26.11
ENSOCUG00000006699	NTAN1	up	78.5225	38.185
ENSOCUG00000006703	LTB	down	0.66	19.4325
ENSOCUG00000006709	MED13	up	85.9975	0.76
ENSOCUG00000006714	MMP2	down	6.6125	32.5575
ENSOCUG00000006715		up	8.3325	2.49
ENSOCUG00000006716	GPR173	down	2.2075	6.175
ENSOCUG00000006720	FGD2	down	0.1125	0.575
ENSOCUG00000006723	EPHA4	up	73.715	0.215
ENSOCUG00000006725	LMNTD1	up	41.7675	0.0175
ENSOCUG00000006726		down	1.55	7.255
ENSOCUG00000006729	GRK3	up	9.7525	0.015
ENSOCUG00000006731	BDNF	down	3.5875	19.3425
ENSOCUG00000006734	MYO18B	up	27.0575	0.61
ENSOCUG00000006737		up	94.275	3.785
ENSOCUG00000006742	ACBD4	down	2.2775	6.2575
ENSOCUG00000006744	CES5A	up	81.7725	0.94
ENSOCUG00000006747	DNAH7	up	122.177	1.145
ENSOCUG00000006751	LYPLA1	up	52.6975	19.69
ENSOCUG00000006754	HERC2	down	42.305	3.845
ENSOCUG00000006770		up	0.175	0.0325
ENSOCUG00000006774	SPEF2	up	10.555	0.3225
ENSOCUG00000006775		up	26.3275	0
ENSOCUG00000006777	FAM102B	up	192.697	3.6225
ENSOCUG00000006779		down	23.0475	74.6325
ENSOCUG00000006783	VWF	up	54.415	0.275
ENSOCUG00000006785		up	2.3925	1.4575
ENSOCUG00000006792	NCAPG	down	0.28	0.99
ENSOCUG00000006794	OPTN	up	29.7375	0.9875
ENSOCUG00000006797	MED12	down	0.825	2.915
ENSOCUG00000006800	ATP10B	up	26.37	0.2175
ENSOCUG00000006801	MCM10	up	1.2525	0.32
ENSOCUG00000006805	PPP4R3C	down	0	0.265
ENSOCUG00000006806	ZWINT	up	17.3325	4.875
ENSOCUG00000006807	RALGAPA1	up	78.475	1.275
ENSOCUG00000006810	ELMOD2	up	67.0925	1.4875
ENSOCUG00000006811	NLGN3	up	9.95	0.01
ENSOCUG00000006817	HORMAD2	up	24.745	0.3375
ENSOCUG00000006819	KDM4C	up	84.76	4.4725
ENSOCUG00000006822	CCSAP	up	2.01	0.3975
ENSOCUG00000006829	ARHGEF37	up	88.455	0.4125
ENSOCUG00000006833	DNAH12	up	79.3375	4.5775
ENSOCUG00000006839	PGBD5	up	83.8625	2.03
ENSOCUG00000006842	ASTE1	up	109.375	1.9275
ENSOCUG00000006847	CHMP4C	down	1.9225	6.7575
ENSOCUG00000006855	EP400	down	21.525	5.985
ENSOCUG00000006856	NEDD4	up	85.2875	0.855
ENSOCUG00000006858	SEH1L	up	18.01	6.805
ENSOCUG00000006859	FNIP2	up	4.9975	0.89
ENSOCUG00000006860	GLDN	up	8.3075	0
ENSOCUG00000006867	ATP1B1	down	143.132	421.688
ENSOCUG00000006872	EMILIN1	down	0.9275	4.6675
ENSOCUG00000006883	WDR70	up	490.52	7.4525
ENSOCUG00000006888	CFAP157	down	0.06	1.915
ENSOCUG00000006894	PTRH1	up	98.5775	52.9625
ENSOCUG00000006897		down	0.3	1.535
ENSOCUG00000006898	GRM1	up	98.1825	0.41
ENSOCUG00000006903	SETD6	down	0.5275	1.79
ENSOCUG00000006907	TOR2A	down	9.8425	51.7625
ENSOCUG00000006908	PSPN	up	1.0275	0
ENSOCUG00000006910	CDCP1	up	7.6075	0.2225
ENSOCUG00000006917	ERMARD	down	0.68	1.905
ENSOCUG00000006920	NRBF2	up	31.6775	13.1
ENSOCUG00000006922	JMJD1C	up	80.06	1.675
ENSOCUG00000006934	SLC23A1	down	0.915	4.3525
ENSOCUG00000006943	UNC5B	down	0.0125	0.235
ENSOCUG00000006945		down	172.907	2755.34
ENSOCUG00000006947	PROB1	down	0.1375	0.79
ENSOCUG00000006954	PRF1	up	8.8025	0.01
ENSOCUG00000006955	DNAJC18	down	1.4125	2.495
ENSOCUG00000006961	FGD5	up	58.565	0.8675
ENSOCUG00000006962	ALDH1L2	up	100.72	55.695
ENSOCUG00000006967	PPP1R21	up	136.79	3.4825
ENSOCUG00000006970	SLC44A4	down	0.395	2.5425
ENSOCUG00000006971	KATNAL2	up	653.24	3.7725
ENSOCUG00000006982		up	26.2125	0.495
ENSOCUG00000006984	MRPS25	up	168.752	94.99
ENSOCUG00000006989	RAG1	up	48.88	0.7875
ENSOCUG00000006997	GABARAP	down	124.19	484.725
ENSOCUG00000006999	C2	down	1.2225	7.205
ENSOCUG00000007000	ELP5	down	8.41	29.815
ENSOCUG00000007010	DDX1	up	22.8825	11.725
ENSOCUG00000007011	RPS3A	up	2513.22	1166.51
ENSOCUG00000007014	SH3D19	up	708.533	2.875
ENSOCUG00000007017	SLC16A11	down	1.8575	10.1575
ENSOCUG00000007018		up	18568	5443.92
ENSOCUG00000007019	SKIV2L	down	2.1025	8.635
ENSOCUG00000007022	PHF6	down	0.1525	1.5575
ENSOCUG00000007027	TSSK1B	up	0.6975	0.11
ENSOCUG00000007029	DXO	down	3.9325	16.77
ENSOCUG00000007031	GRHPR	down	30.51	92.4875
ENSOCUG00000007033	PAK3	up	86.57	0.2275
ENSOCUG00000007039		down	3.8475	15.7775
ENSOCUG00000007043		up	0.295	0
ENSOCUG00000007046	PPIL1	down	10.3275	29.8975
ENSOCUG00000007047	ZDHHC5	down	3.945	17.125
ENSOCUG00000007051	SUDS3	up	72.155	8.1025
ENSOCUG00000007054	MED19	down	11.2575	46.1125
ENSOCUG00000007055	PLEKHA6	down	0.5775	1.98
ENSOCUG00000007056		down	1.6425	8.33
ENSOCUG00000007070	ADAM15	down	8.7725	22.44
ENSOCUG00000007073	LARP7	down	0.8125	2.6675
ENSOCUG00000007081	EAF2	up	9.3	5.3275
ENSOCUG00000007088	USP12	up	35.4025	6.5975
ENSOCUG00000007097	ARNTL2	up	2.8	1.3725
ENSOCUG00000007100	FBXO25	down	3.625	14.9075
ENSOCUG00000007103		up	82.595	22.0775
ENSOCUG00000007108	GALNT17	up	470.29	2.145
ENSOCUG00000007109	DIAPH2	up	249.433	13.185
ENSOCUG00000007139	FAM149B1	up	11.6975	5.35
ENSOCUG00000007140	ABL1	down	5.275	11.855
ENSOCUG00000007144		up	30.705	17.2525
ENSOCUG00000007152		up	75.3725	4.1925
ENSOCUG00000007160	C21orf62	down	0.1125	1.55
ENSOCUG00000007162	ELL2	up	12.345	6.305
ENSOCUG00000007168		down	1.055	6.095
ENSOCUG00000007171	VSTM2L	down	0.0525	1.6875
ENSOCUG00000007174	SATB1	up	1.7475	0.7275
ENSOCUG00000007182	GAS2L3	up	10.4325	0.45
ENSOCUG00000007189		down	0.995	4.1425
ENSOCUG00000007193	AP4E1	up	260.988	1.89
ENSOCUG00000007194	CSMD2	up	152.41	1.1525
ENSOCUG00000007198	USP9X	down	1.6	10.1
ENSOCUG00000007201	RNF138	up	13.9525	9.2
ENSOCUG00000007204	SLC39A5	down	0.0325	0.5125
ENSOCUG00000007211		down	3.255	8.5975
ENSOCUG00000007214	TMEM116	up	23.2525	0.3
ENSOCUG00000007220		up	270.115	61.3625
ENSOCUG00000007229	SULT6B1	up	68.0525	2.3875
ENSOCUG00000007230	CEBPZ	up	168.905	4.975
ENSOCUG00000007232	HSD17B13	up	4.595	0.0975
ENSOCUG00000007236	CENPP	up	85.5475	10.1925
ENSOCUG00000007240	ST8SIA6	up	25.0425	0.38
ENSOCUG00000007242	ABCB10	up	6.945	3.1275
ENSOCUG00000007243	ZRANB3	up	296.815	2.695
ENSOCUG00000007250		up	23.245	10.885
ENSOCUG00000007255	RANBP9	up	38.085	21.66
ENSOCUG00000007260		up	20.7275	0.0375
ENSOCUG00000007274	TRIM24	up	3.44	2.0475
ENSOCUG00000007277		up	7.215	2.23
ENSOCUG00000007278		down	0.055	0.8275
ENSOCUG00000007279	F11	up	53.795	0.375
ENSOCUG00000007282	SVOPL	down	0.03	1.9625
ENSOCUG00000007284	DNAL1	up	24.7175	1.3025
ENSOCUG00000007286	COL4A4	down	0.69	4.055
ENSOCUG00000007287	CAPN7	up	191.675	4.0825
ENSOCUG00000007290	MIDEAS	up	94.2725	7.01
ENSOCUG00000007291	MTHFR	down	0.105	0.455
ENSOCUG00000007293	CLPX	up	7.235	4.255
ENSOCUG00000007298	CLCN6	down	0.1175	1.2125
ENSOCUG00000007299	FAM172A	up	16.05	9.51
ENSOCUG00000007304		up	19.1325	8.845
ENSOCUG00000007309	IKZF2	up	1.15	0.2825
ENSOCUG00000007316	RAD23B	up	71.115	22.235
ENSOCUG00000007321	YAF2	up	38.5275	11.875
ENSOCUG00000007327	CNTNAP1	down	0.1575	0.5625
ENSOCUG00000007328	CA13	up	250.343	9.9525
ENSOCUG00000007332	CFAP251	up	165.445	2.3025
ENSOCUG00000007339	PLCB1	up	276.808	6.435
ENSOCUG00000007344		up	0.7375	0.2275
ENSOCUG00000007349		up	26.755	0.655
ENSOCUG00000007351	SCML2	up	4.705	0.8275
ENSOCUG00000007353	PLLP	down	3.93	31.7
ENSOCUG00000007354	HUWE1	down	32.6525	18.615
ENSOCUG00000007355	DSG2	up	2.1675	1.3075
ENSOCUG00000007358	STK26	up	3.17	1.46
ENSOCUG00000007366	ENDOU	down	0.025	0.465
ENSOCUG00000007367	SLX4	down	0.105	0.4425
ENSOCUG00000007374	ATP12A	up	45.8125	7.145
ENSOCUG00000007383	CCNT1	up	163.058	2.255
ENSOCUG00000007386		up	50.625	1.0975
ENSOCUG00000007390	TEX49	up	41.09	0.6425
ENSOCUG00000007405	CENPJ	down	0.0425	0.2925
ENSOCUG00000007409	RPAP1	down	1.465	3.7425
ENSOCUG00000007415	CSNK1D	down	11.5025	51.685
ENSOCUG00000007417		up	4.1525	1.56
ENSOCUG00000007420	TMIE	down	0.0375	3.0525
ENSOCUG00000007425	CADPS2	up	125.368	1.85
ENSOCUG00000007427	FAT3	up	41.3925	0.775
ENSOCUG00000007428	SNX27	down	3.5475	9.385
ENSOCUG00000007431	KLHL6	up	3.8325	0.395
ENSOCUG00000007432	ACACB	up	129.798	1.26
ENSOCUG00000007433	CHRNB1	down	0.0975	0.61
ENSOCUG00000007439	NUDT15	up	70.0525	0.81
ENSOCUG00000007440	ITGAD	down	6.0675	38.385
ENSOCUG00000007445		up	87.1175	0.125
ENSOCUG00000007449		up	10.15	0.065
ENSOCUG00000007450		down	0.135	3.9975
ENSOCUG00000007452	RAB27A	up	14.46	0.0475
ENSOCUG00000007460		down	4.7775	67.8025
ENSOCUG00000007464	TESK2	up	164.19	0.6325
ENSOCUG00000007467		down	1.595	10.4575
ENSOCUG00000007471		up	74.17	1.3675
ENSOCUG00000007472		down	5.4075	46.505
ENSOCUG00000007479	PDE3A	up	147.243	3.535
ENSOCUG00000007482	CX3CL1	down	12.795	72.985
ENSOCUG00000007485	CIAPIN1	down	23.67	93.1675
ENSOCUG00000007488	SUSD2	down	0.255	1.13
ENSOCUG00000007492	LMOD1	up	94.085	1.07
ENSOCUG00000007493		up	11.9875	1.7475
ENSOCUG00000007498		down	31.4575	85.6
ENSOCUG00000007499	LMNB1	up	30.575	9.9425
ENSOCUG00000007500	HMGXB3	down	3.02	10.9025
ENSOCUG00000007501		up	232.2	96.98
ENSOCUG00000007502	ELF3	down	19.405	101.32
ENSOCUG00000007504	VSTM4	up	26.6475	0.1975
ENSOCUG00000007507	SLC25A26	down	8.3325	11.2875
[truncated: 5,389 more rows]
