# Supplementary material for: Transcriptomic and Proteomic Profiling of Rabbit Kidney Cells Infected with Equine Herpesvirus 8
Source: Viruses. 2025 Apr 29;17(5):647. doi: 10.3390/v17050647 (PMC12115596; doi:10.3390/v17050647)
Supplement: Supplementary file 1 [file viruses-17-00647-s001.zip › viruses-3494223-supplementary/Supplementary File S1/Table 3-Transcriptome Common Rise and Fall Data Sheet.xls]

## Sheet: diff_summary_deseq2 (1)
seq_id	R3_vs_R1	R2_vs_R1
29587	7388	2118
ENSOCUG00000016506	yes|down	yes|down
ENSOCUG00000016507	yes|down	no|up
ENSOCUG00000016504	yes|up	yes|up
ENSOCUG00000039069	yes|up	no|up
ENSOCUG00000006860	yes|up	no|down
ENSOCUG00000007803	yes|up	no|up
ENSOCUG00000039067	yes|up	yes|up
ENSOCUG00000039064	yes|up	no|down
ENSOCUG00000035281	yes|down	yes|down
ENSOCUG00000001803	yes|up	no|up
ENSOCUG00000001801	yes|up	no|up
ENSOCUG00000006867	yes|down	no|down
ENSOCUG00000001807	yes|up	no|up
ENSOCUG00000001806	yes|up	no|up
ENSOCUG00000012470	yes|up	no|up
ENSOCUG00000017111	no|down	yes|up
ENSOCUG00000007409	yes|down	no|down
ENSOCUG00000001808	yes|up	no|up
ENSOCUG00000037761	yes|up	no|up
ENSOCUG00000030274	yes|up	yes|up
ENSOCUG00000030276	yes|down	no|down
ENSOCUG00000039465	yes|up	no|up
ENSOCUG00000039462	yes|up	yes|up
ENSOCUG00000039463	yes|up	no|up
ENSOCUG00000030272	yes|up	no|up
ENSOCUG00000036953	yes|up	no|down
ENSOCUG00000028230	yes|up	no|up
ENSOCUG00000023952	yes|up	no|up
ENSOCUG00000002349	yes|up	no|up
ENSOCUG00000036956	yes|up	no|up
ENSOCUG00000023957	yes|down	yes|down
ENSOCUG00000002345	yes|up	no|up
ENSOCUG00000002344	yes|down	yes|down
ENSOCUG00000036959	yes|up	yes|up
ENSOCUG00000002341	yes|down	no|down
ENSOCUG00000002342	yes|down	no|down
ENSOCUG00000007328	yes|up	no|up
ENSOCUG00000003332	yes|up	yes|up
ENSOCUG00000003336	yes|up	no|up
ENSOCUG00000002200	yes|down	no|down
ENSOCUG00000007321	yes|up	no|up
ENSOCUG00000002202	yes|up	no|up
ENSOCUG00000039605	yes|up	no|up
ENSOCUG00000007324	no|up	yes|up
ENSOCUG00000039603	yes|up	no|up
ENSOCUG00000007327	yes|down	no|down
ENSOCUG00000036008	yes|down	yes|down
ENSOCUG00000030501	yes|up	no|up
ENSOCUG00000035026	yes|up	no|up
ENSOCUG00000030507	yes|down	yes|down
ENSOCUG00000030504	yes|up	no|up
ENSOCUG00000012692	yes|up	no|up
ENSOCUG00000035759	yes|up	no|up
ENSOCUG00000012696	yes|down	no|down
ENSOCUG00000031055	yes|up	no|down
ENSOCUG00000012695	yes|up	no|up
ENSOCUG00000021401	yes|down	no|down
ENSOCUG00000021959	yes|down	no|down
ENSOCUG00000021958	yes|up	no|up
ENSOCUG00000029640	no|up	yes|up
ENSOCUG00000031455	yes|up	no|up
ENSOCUG00000012475	yes|up	no|down
ENSOCUG00000008748	yes|down	yes|down
ENSOCUG00000017112	yes|up	no|up
ENSOCUG00000024979	yes|up	no|up
ENSOCUG00000036489	yes|up	no|up
ENSOCUG00000027338	yes|down	no|down
ENSOCUG00000012473	yes|up	no|up
ENSOCUG00000026866	yes|down	no|down
ENSOCUG00000030478	yes|down	yes|down
ENSOCUG00000015234	yes|down	no|down
ENSOCUG00000008718	yes|down	no|down
ENSOCUG00000010316	yes|up	no|up
ENSOCUG00000033898	yes|up	yes|up
ENSOCUG00000011411	yes|up	no|up
ENSOCUG00000010839	no|up	yes|up
ENSOCUG00000005655	no|up	yes|up
ENSOCUG00000004987	yes|up	yes|up
ENSOCUG00000016326	yes|down	yes|down
ENSOCUG00000004988	yes|down	no|down
ENSOCUG00000016324	yes|up	yes|up
ENSOCUG00000025176	yes|up	yes|up
ENSOCUG00000013396	yes|down	no|up
ENSOCUG00000016320	yes|down	yes|down
ENSOCUG00000020951	yes|up	no|up
ENSOCUG00000039283	yes|up	no|up
ENSOCUG00000001669	yes|down	no|down
ENSOCUG00000039281	yes|down	no|up
ENSOCUG00000039286	no|down	yes|down
ENSOCUG00000017338	yes|up	no|up
ENSOCUG00000017339	yes|down	no|down
ENSOCUG00000017336	yes|up	no|up
ENSOCUG00000017337	yes|down	no|down
ENSOCUG00000001661	yes|down	no|down
ENSOCUG00000029795	yes|up	yes|up
ENSOCUG00000017333	yes|up	yes|up
ENSOCUG00000001665	yes|up	no|up
ENSOCUG00000029796	yes|up	no|up
ENSOCUG00000036221	yes|up	no|up
ENSOCUG00000039466	yes|up	yes|up
ENSOCUG00000036223	yes|up	no|up
ENSOCUG00000013128	yes|down	no|down
ENSOCUG00000007964	yes|up	yes|up
ENSOCUG00000013123	yes|up	no|up
ENSOCUG00000036228	yes|up	no|up
ENSOCUG00000029372	yes|down	no|down
ENSOCUG00000013120	yes|up	no|up
ENSOCUG00000013125	no|up	yes|down
ENSOCUG00000015665	yes|down	no|down
ENSOCUG00000033893	yes|up	no|up
ENSOCUG00000005020	yes|up	no|up
ENSOCUG00000026319	yes|up	no|down
ENSOCUG00000017546	yes|up	no|up
ENSOCUG00000034885	yes|up	no|up
ENSOCUG00000023146	yes|down	yes|down
ENSOCUG00000035735	yes|up	no|up
ENSOCUG00000007500	yes|down	no|down
ENSOCUG00000007501	yes|up	no|up
ENSOCUG00000007502	yes|down	yes|down
ENSOCUG00000038893	yes|up	yes|up
ENSOCUG00000007504	yes|up	no|up
ENSOCUG00000004147	yes|up	yes|up
ENSOCUG00000009071	yes|down	no|up
ENSOCUG00000038899	yes|down	no|down
ENSOCUG00000006053	yes|up	yes|up
ENSOCUG00000006054	yes|up	no|down
ENSOCUG00000006056	no|down	yes|down
ENSOCUG00000006582	yes|down	yes|down
ENSOCUG00000017749	yes|up	no|up
ENSOCUG00000017748	yes|down	no|down
ENSOCUG00000027803	yes|up	yes|up
ENSOCUG00000027801	yes|up	yes|up
ENSOCUG00000027807	yes|up	no|down
ENSOCUG00000026801	yes|down	no|down
ENSOCUG00000027804	yes|up	no|up
ENSOCUG00000037060	yes|up	no|up
ENSOCUG00000037063	yes|up	no|up
ENSOCUG00000023765	yes|up	no|up
ENSOCUG00000002977	yes|up	no|up
ENSOCUG00000025663	yes|down	no|down
ENSOCUG00000025662	yes|down	no|down
ENSOCUG00000002972	yes|down	no|down
ENSOCUG00000002973	yes|down	yes|down
ENSOCUG00000002970	yes|up	no|up
ENSOCUG00000022784	yes|up	no|up
ENSOCUG00000023363	yes|down	yes|down
ENSOCUG00000032129	yes|up	no|up
ENSOCUG00000022141	yes|down	no|down
ENSOCUG00000032651	yes|up	no|down
ENSOCUG00000032121	yes|down	no|down
ENSOCUG00000032126	no|down	yes|down
ENSOCUG00000032655	yes|up	no|up
ENSOCUG00000009294	yes|up	no|up
ENSOCUG00000009295	yes|up	no|up
ENSOCUG00000011960	yes|down	yes|down
ENSOCUG00000026296	yes|down	no|down
ENSOCUG00000016574	yes|down	no|down
ENSOCUG00000024379	yes|down	no|down
ENSOCUG00000011968	yes|down	no|down
ENSOCUG00000007847	yes|down	no|down
ENSOCUG00000023959	yes|up	no|up
ENSOCUG00000010769	yes|up	yes|up
ENSOCUG00000025405	yes|up	yes|up
ENSOCUG00000022364	yes|down	no|down
ENSOCUG00000022366	yes|up	no|down
ENSOCUG00000022362	yes|down	no|down
ENSOCUG00000006670	yes|up	yes|up
ENSOCUG00000004560	yes|down	no|down
ENSOCUG00000012999	yes|down	no|down
ENSOCUG00000004565	yes|down	no|down
ENSOCUG00000000104	yes|up	no|up
ENSOCUG00000001586	yes|down	no|down
ENSOCUG00000001587	yes|up	no|down
ENSOCUG00000004569	yes|down	no|down
ENSOCUG00000008219	yes|up	no|up
ENSOCUG00000001583	yes|down	no|down
ENSOCUG00000012993	yes|up	yes|up
ENSOCUG00000012992	yes|up	no|up
ENSOCUG00000030873	yes|down	no|down
ENSOCUG00000001098	yes|up	no|up
ENSOCUG00000000199	yes|up	no|up
ENSOCUG00000004619	yes|up	no|up
ENSOCUG00000015407	yes|up	no|up
ENSOCUG00000010162	no|up	yes|up
ENSOCUG00000037971	yes|down	no|down
ENSOCUG00000010160	yes|up	no|up
ENSOCUG00000000191	yes|down	yes|down
ENSOCUG00000000220	yes|down	no|down
ENSOCUG00000009925	yes|up	no|up
ENSOCUG00000005610	yes|down	no|down
ENSOCUG00000005611	yes|down	no|down
ENSOCUG00000008439	yes|down	no|up
ENSOCUG00000005463	yes|up	no|up
ENSOCUG00000010223	yes|up	no|up
ENSOCUG00000000094	yes|up	no|up
ENSOCUG00000004211	yes|down	no|down
ENSOCUG00000008437	yes|up	no|up
ENSOCUG00000005619	yes|down	no|down
ENSOCUG00000008431	yes|up	no|up
ENSOCUG00000004745	yes|up	yes|up
ENSOCUG00000004216	yes|up	no|up
ENSOCUG00000016697	yes|down	no|down
ENSOCUG00000030708	yes|up	no|up
ENSOCUG00000033145	yes|up	no|up
ENSOCUG00000015506	yes|up	yes|up
ENSOCUG00000002913	no|up	yes|down
ENSOCUG00000032830	yes|up	no|up
ENSOCUG00000004694	yes|down	yes|down
ENSOCUG00000004696	yes|down	no|up
ENSOCUG00000004691	yes|down	yes|down
ENSOCUG00000004693	yes|down	no|down
ENSOCUG00000017856	yes|up	no|up
ENSOCUG00000033837	yes|up	yes|up
ENSOCUG00000033836	yes|down	no|down
ENSOCUG00000024422	yes|up	no|up
ENSOCUG00000004699	yes|down	no|down
ENSOCUG00000024425	yes|down	yes|down
ENSOCUG00000024934	yes|down	no|up
ENSOCUG00000001052	yes|down	no|up
ENSOCUG00000018756	yes|up	no|up
ENSOCUG00000027984	yes|up	no|up
ENSOCUG00000017921	yes|down	no|down
ENSOCUG00000001057	yes|down	no|down
ENSOCUG00000019375	yes|up	no|up
ENSOCUG00000014211	yes|up	yes|up
ENSOCUG00000014213	yes|down	no|down
ENSOCUG00000017021	yes|down	yes|down
ENSOCUG00000035967	yes|up	no|up
ENSOCUG00000035966	yes|up	no|up
ENSOCUG00000005809	yes|up	no|up
ENSOCUG00000005808	yes|up	yes|up
ENSOCUG00000002204	no|down	yes|down
ENSOCUG00000005804	yes|up	no|up
ENSOCUG00000025336	yes|down	yes|down
ENSOCUG00000029159	yes|down	no|down
ENSOCUG00000015070	yes|down	yes|down
ENSOCUG00000002598	yes|down	no|down
ENSOCUG00000024203	yes|down	no|down
ENSOCUG00000024755	yes|down	yes|down
ENSOCUG00000007575	yes|down	no|up
ENSOCUG00000038250	yes|up	no|up
ENSOCUG00000002594	yes|up	no|up
ENSOCUG00000002596	yes|up	no|down
ENSOCUG00000033749	yes|down	no|down
ENSOCUG00000001821	yes|down	no|up
ENSOCUG00000033746	yes|up	yes|up
ENSOCUG00000034168	yes|down	no|down
ENSOCUG00000026567	yes|down	yes|down
ENSOCUG00000008914	yes|down	yes|down
ENSOCUG00000025096	yes|up	yes|up
ENSOCUG00000034166	yes|up	no|down
ENSOCUG00000035756	no|down	yes|down
ENSOCUG00000024393	yes|up	no|up
ENSOCUG00000010438	yes|up	yes|up
ENSOCUG00000020309	yes|up	no|up
ENSOCUG00000004614	yes|down	no|down
ENSOCUG00000012693	yes|down	no|down
ENSOCUG00000014619	yes|up	no|up
ENSOCUG00000002358	no|down	yes|down
ENSOCUG00000030081	yes|up	yes|up
ENSOCUG00000013917	no|down	yes|down
ENSOCUG00000029427	yes|up	yes|up
ENSOCUG00000030088	yes|down	no|up
ENSOCUG00000003752	yes|up	yes|up
ENSOCUG00000003755	yes|up	no|up
ENSOCUG00000003754	yes|up	no|up
ENSOCUG00000003757	yes|up	no|up
ENSOCUG00000003756	yes|up	no|down
ENSOCUG00000003759	yes|up	no|up
ENSOCUG00000011176	yes|up	yes|up
ENSOCUG00000011175	yes|down	no|down
ENSOCUG00000016514	yes|down	no|down
ENSOCUG00000038071	yes|down	no|down
ENSOCUG00000002375	yes|down	no|down
ENSOCUG00000016512	yes|up	no|up
ENSOCUG00000039071	yes|up	no|up
ENSOCUG00000006872	yes|down	no|down
ENSOCUG00000038079	yes|up	no|no test
ENSOCUG00000035291	yes|down	no|down
ENSOCUG00000016518	yes|up	no|down
ENSOCUG00000039077	yes|up	yes|up
ENSOCUG00000031805	yes|down	no|down
ENSOCUG00000012465	yes|down	no|down
ENSOCUG00000012464	yes|up	no|up
ENSOCUG00000001874	yes|down	no|up
ENSOCUG00000001875	yes|up	yes|up
ENSOCUG00000001873	yes|up	no|up
ENSOCUG00000012462	yes|up	no|up
ENSOCUG00000014857	no|up	yes|up
ENSOCUG00000016445	yes|down	no|down
ENSOCUG00000001879	yes|up	no|up
ENSOCUG00000038458	yes|up	yes|up
ENSOCUG00000034211	yes|down	no|down
ENSOCUG00000034216	yes|up	no|up
ENSOCUG00000034215	yes|up	no|up
ENSOCUG00000030262	yes|down	no|down
ENSOCUG00000039479	yes|up	no|up
ENSOCUG00000035561	yes|down	yes|down
ENSOCUG00000035560	yes|up	no|up
ENSOCUG00000010331	yes|up	yes|up
ENSOCUG00000031607	yes|up	no|up
ENSOCUG00000031604	yes|up	no|up
ENSOCUG00000010772	yes|up	no|up
ENSOCUG00000013168	no|down	yes|down
ENSOCUG00000031601	yes|down	no|down
ENSOCUG00000028208	yes|down	no|down
ENSOCUG00000010779	yes|down	no|down
ENSOCUG00000003347	yes|down	yes|down
ENSOCUG00000015881	yes|up	yes|up
ENSOCUG00000028147	yes|up	no|up
ENSOCUG00000022962	yes|up	no|up
ENSOCUG00000022961	yes|up	yes|up
ENSOCUG00000003341	yes|up	no|up
ENSOCUG00000002215	yes|down	yes|down
ENSOCUG00000015379	yes|up	yes|up
ENSOCUG00000002212	yes|up	no|up
ENSOCUG00000015887	yes|up	yes|up
ENSOCUG00000012688	yes|up	no|up
ENSOCUG00000035036	yes|up	yes|up
ENSOCUG00000030519	yes|up	yes|up
ENSOCUG00000031027	yes|down	yes|down
ENSOCUG00000012682	yes|up	no|up
ENSOCUG00000011791	yes|down	no|down
ENSOCUG00000011794	yes|up	no|up
ENSOCUG00000021439	yes|up	no|up
ENSOCUG00000019599	yes|up	no|down
ENSOCUG00000000031	yes|up	yes|up
ENSOCUG00000031454	yes|down	no|down
ENSOCUG00000009356	no|up	yes|up
ENSOCUG00000027657	yes|down	yes|down
ENSOCUG00000027307	yes|up	no|up
ENSOCUG00000026877	yes|up	no|up
ENSOCUG00000005512	yes|up	no|up
ENSOCUG00000013482	yes|down	no|down
ENSOCUG00000026872	yes|up	no|up
ENSOCUG00000013330	yes|up	yes|up
ENSOCUG00000013488	yes|down	yes|down
ENSOCUG00000013337	yes|up	no|up
ENSOCUG00000014454	yes|down	no|down
ENSOCUG00000011896	yes|down	no|down
ENSOCUG00000010972	yes|down	yes|down
ENSOCUG00000026747	yes|up	no|up
ENSOCUG00000011427	yes|up	no|up
ENSOCUG00000011421	yes|down	yes|down
ENSOCUG00000013517	yes|down	no|down
ENSOCUG00000010827	yes|up	no|down
ENSOCUG00000010825	yes|up	no|up
ENSOCUG00000037529	yes|down	no|down
ENSOCUG00000037528	yes|down	no|down
ENSOCUG00000010821	yes|down	no|down
ENSOCUG00000010820	yes|up	no|up
ENSOCUG00000002819	yes|down	yes|down
ENSOCUG00000001616	yes|up	no|up
ENSOCUG00000001617	yes|up	yes|up
ENSOCUG00000016215	yes|up	yes|up
ENSOCUG00000017322	yes|up	no|up
ENSOCUG00000036217	yes|up	no|up
ENSOCUG00000028182	yes|down	yes|down
ENSOCUG00000009231	no|up	yes|up
ENSOCUG00000011827	yes|down	yes|down
ENSOCUG00000013152	yes|up	yes|up
ENSOCUG00000013150	yes|down	no|down
ENSOCUG00000003963	yes|up	no|up
ENSOCUG00000006126	yes|up	no|up
ENSOCUG00000013420	no|down	yes|down
ENSOCUG00000005680	yes|up	yes|up
ENSOCUG00000003968	yes|down	yes|down
ENSOCUG00000003969	yes|up	no|up
ENSOCUG00000029521	yes|down	no|down
ENSOCUG00000023159	yes|down	no|up
ENSOCUG00000029631	yes|up	no|down
ENSOCUG00000029636	yes|down	no|down
ENSOCUG00000027474	yes|down	no|down
ENSOCUG00000026308	yes|down	yes|down
ENSOCUG00000037296	yes|up	no|up
ENSOCUG00000027478	yes|up	no|up
ENSOCUG00000029639	yes|up	yes|up
ENSOCUG00000007516	yes|down	no|down
ENSOCUG00000009066	yes|up	no|up
ENSOCUG00000009061	yes|down	no|down
ENSOCUG00000009063	yes|down	no|down
ENSOCUG00000006066	yes|up	no|up
ENSOCUG00000006067	yes|up	no|up
ENSOCUG00000009069	yes|down	no|down
ENSOCUG00000006061	yes|up	no|up
ENSOCUG00000006062	yes|up	no|up
ENSOCUG00000004157	yes|down	no|down
ENSOCUG00000002898	yes|up	no|up
ENSOCUG00000001266	yes|up	no|up
ENSOCUG00000001265	yes|up	yes|up
ENSOCUG00000001264	yes|up	yes|up
ENSOCUG00000005626	yes|up	yes|up
ENSOCUG00000030778	no|down	yes|down
ENSOCUG00000023773	yes|up	no|up
ENSOCUG00000025658	yes|down	no|down
ENSOCUG00000025659	yes|up	yes|up
ENSOCUG00000000059	yes|down	no|down
ENSOCUG00000015120	yes|down	no|down
ENSOCUG00000005576	yes|down	no|down
ENSOCUG00000005574	yes|up	no|up
ENSOCUG00000005573	yes|down	no|down
ENSOCUG00000005572	yes|up	no|down
ENSOCUG00000025652	yes|down	no|down
ENSOCUG00000012016	yes|up	yes|up
ENSOCUG00000008330	yes|down	no|up
ENSOCUG00000023377	yes|up	no|down
ENSOCUG00000023370	yes|up	no|up
ENSOCUG00000028453	yes|up	no|down
ENSOCUG00000003710	yes|up	no|up
ENSOCUG00000000543	yes|down	no|down
ENSOCUG00000014676	yes|down	no|down
ENSOCUG00000021506	yes|down	yes|up
ENSOCUG00000009222	yes|up	no|up
ENSOCUG00000010908	yes|up	no|up
ENSOCUG00000032644	yes|up	no|up
ENSOCUG00000009285	yes|up	yes|up
ENSOCUG00000022176	yes|up	no|up
ENSOCUG00000015863	yes|down	no|up
ENSOCUG00000011954	yes|up	no|up
ENSOCUG00000011955	yes|down	no|down
ENSOCUG00000011956	yes|down	yes|down
ENSOCUG00000011953	yes|up	yes|up
ENSOCUG00000032197	yes|up	no|up
ENSOCUG00000033196	yes|up	no|up
ENSOCUG00000022117	yes|down	no|down
ENSOCUG00000027277	yes|up	yes|up
ENSOCUG00000026691	yes|down	no|down
ENSOCUG00000011884	yes|down	yes|down
ENSOCUG00000006647	yes|up	no|up
ENSOCUG00000001599	no|up	yes|up
ENSOCUG00000006641	yes|up	no|up
ENSOCUG00000004510	yes|down	no|down
ENSOCUG00000008883	yes|down	no|down
ENSOCUG00000001595	yes|down	no|down
ENSOCUG00000001594	yes|up	no|up
ENSOCUG00000008223	yes|down	no|down
ENSOCUG00000006648	yes|down	no|down
ENSOCUG00000008225	yes|up	no|up
ENSOCUG00000008227	yes|up	no|up
ENSOCUG00000017480	yes|up	no|up
ENSOCUG00000023928	no|up	yes|up
ENSOCUG00000017483	yes|up	no|up
ENSOCUG00000017484	yes|down	no|down
ENSOCUG00000010178	yes|up	yes|up
ENSOCUG00000017487	yes|up	no|up
ENSOCUG00000017489	yes|down	yes|down
ENSOCUG00000000186	yes|up	no|up
ENSOCUG00000010171	yes|up	no|up
ENSOCUG00000015410	no|down	yes|up
ENSOCUG00000010173	yes|down	no|down
ENSOCUG00000013923	yes|up	yes|up
ENSOCUG00000013922	yes|up	no|up
ENSOCUG00000013921	yes|down	yes|down
ENSOCUG00000000234	yes|up	no|up
ENSOCUG00000013926	yes|up	yes|up
ENSOCUG00000000231	yes|up	no|up
ENSOCUG00000013924	yes|down	no|down
ENSOCUG00000010210	yes|up	yes|up
ENSOCUG00000004226	yes|down	no|up
ENSOCUG00000010213	yes|down	no|down
ENSOCUG00000010712	yes|up	no|up
ENSOCUG00000004222	yes|down	no|down
ENSOCUG00000016685	yes|up	no|up
ENSOCUG00000016684	yes|up	no|up
ENSOCUG00000035599	yes|up	no|up
ENSOCUG00000033993	yes|up	no|up
ENSOCUG00000033994	yes|up	yes|up
ENSOCUG00000016682	yes|down	no|down
ENSOCUG00000008409	yes|down	no|down
ENSOCUG00000009410	yes|down	no|down
ENSOCUG00000024929	yes|down	no|down
ENSOCUG00000032825	yes|up	no|up
ENSOCUG00000025433	yes|down	yes|down
ENSOCUG00000032823	yes|down	no|down
ENSOCUG00000022427	yes|up	no|up
ENSOCUG00000032357	yes|down	no|up
ENSOCUG00000022357	yes|down	no|down
ENSOCUG00000033515	yes|up	no|up
ENSOCUG00000008086	yes|up	yes|up
ENSOCUG00000024922	yes|down	no|down
ENSOCUG00000024925	yes|up	no|up
ENSOCUG00000024432	yes|up	no|up
ENSOCUG00000008083	yes|down	no|down
ENSOCUG00000001047	yes|down	no|down
ENSOCUG00000011419	yes|up	no|up
ENSOCUG00000038151	yes|down	no|down
ENSOCUG00000001042	yes|down	no|down
ENSOCUG00000001041	yes|up	yes|up
ENSOCUG00000001040	yes|up	yes|up
ENSOCUG00000039031	yes|down	no|down
ENSOCUG00000035916	yes|up	no|up
ENSOCUG00000035917	yes|up	yes|up
ENSOCUG00000035915	yes|up	no|up
ENSOCUG00000035910	yes|up	yes|up
ENSOCUG00000024741	yes|down	yes|down
ENSOCUG00000024216	yes|down	no|down
ENSOCUG00000003860	yes|down	no|down
ENSOCUG00000024211	yes|down	yes|down
ENSOCUG00000009825	yes|down	no|down
ENSOCUG00000038242	yes|down	no|down
ENSOCUG00000002582	yes|down	no|down
ENSOCUG00000002929	no|down	yes|down
ENSOCUG00000011221	yes|up	no|up
ENSOCUG00000035257	yes|down	no|down
ENSOCUG00000034178	yes|down	no|down
ENSOCUG00000023032	yes|down	no|down
ENSOCUG00000034171	yes|up	yes|up
ENSOCUG00000007439	yes|up	no|up
ENSOCUG00000007415	yes|down	no|down
ENSOCUG00000038451	yes|up	yes|up
ENSOCUG00000023683	yes|down	no|down
ENSOCUG00000013891	yes|up	no|up
ENSOCUG00000001662	yes|up	no|down
ENSOCUG00000039288	yes|up	yes|up
ENSOCUG00000002117	yes|down	no|down
ENSOCUG00000017332	yes|down	no|down
ENSOCUG00000003764	yes|down	yes|down
ENSOCUG00000003766	no|up	yes|up
ENSOCUG00000003760	yes|up	yes|up
ENSOCUG00000037848	yes|up	no|down
ENSOCUG00000003763	yes|up	no|up
ENSOCUG00000011162	yes|down	no|down
ENSOCUG00000003768	yes|down	no|down
ENSOCUG00000011167	yes|up	yes|up
ENSOCUG00000002367	no|down	yes|down
ENSOCUG00000016529	yes|up	no|up
ENSOCUG00000038063	yes|up	no|up
ENSOCUG00000038062	yes|up	no|up
ENSOCUG00000002363	yes|down	no|up
ENSOCUG00000006806	yes|up	yes|up
ENSOCUG00000039597	yes|up	no|down
ENSOCUG00000039594	yes|up	no|up
ENSOCUG00000006805	yes|down	no|down
ENSOCUG00000039590	yes|up	no|up
ENSOCUG00000006801	yes|up	yes|up
ENSOCUG00000008794	yes|up	no|up
ENSOCUG00000007767	yes|down	no|down
ENSOCUG00000001861	yes|up	no|up
ENSOCUG00000016970	no|down	yes|down
ENSOCUG00000012323	yes|up	no|up
ENSOCUG00000012452	yes|up	no|up
ENSOCUG00000017133	yes|down	no|down
ENSOCUG00000012454	yes|down	no|down
ENSOCUG00000001868	yes|up	yes|up
ENSOCUG00000012456	yes|down	no|down
ENSOCUG00000012457	yes|down	no|down
ENSOCUG00000034200	yes|down	no|down
ENSOCUG00000034203	yes|down	no|down
ENSOCUG00000024452	yes|down	yes|down
ENSOCUG00000006699	yes|up	no|up
ENSOCUG00000039440	yes|up	no|up
ENSOCUG00000008790	yes|down	no|down
ENSOCUG00000037276	yes|down	no|up
ENSOCUG00000030215	yes|up	no|no test
ENSOCUG00000030210	yes|up	yes|up
ENSOCUG00000031615	yes|up	no|down
ENSOCUG00000023979	yes|up	no|up
ENSOCUG00000031616	yes|up	yes|up
ENSOCUG00000033862	yes|up	yes|up
ENSOCUG00000036932	yes|up	no|up
ENSOCUG00000000732	yes|up	no|no test
ENSOCUG00000010783	yes|down	no|down
ENSOCUG00000000731	yes|up	no|up
ENSOCUG00000000736	yes|down	yes|down
ENSOCUG00000000737	yes|up	yes|up
ENSOCUG00000010784	yes|up	yes|up
ENSOCUG00000010808	yes|down	yes|down
ENSOCUG00000028137	yes|down	yes|down
ENSOCUG00000028133	yes|down	yes|down
ENSOCUG00000007759	yes|down	yes|down
ENSOCUG00000007019	yes|down	no|down
ENSOCUG00000022996	yes|up	yes|up
ENSOCUG00000003358	yes|up	no|up
ENSOCUG00000022995	yes|down	no|down
ENSOCUG00000035004	no|up	yes|up
ENSOCUG00000035005	yes|up	no|up
ENSOCUG00000039624	yes|down	no|down
ENSOCUG00000007017	yes|down	yes|down
ENSOCUG00000039628	yes|up	yes|up
ENSOCUG00000031036	yes|up	no|down
ENSOCUG00000039660	yes|up	yes|up
ENSOCUG00000007014	yes|up	no|up
ENSOCUG00000011781	yes|up	no|up
ENSOCUG00000011783	yes|up	no|up
ENSOCUG00000011784	yes|down	no|down
ENSOCUG00000011789	yes|up	no|up
ENSOCUG00000006423	yes|down	no|down
ENSOCUG00000008765	no|up	yes|up
ENSOCUG00000013625	yes|up	no|up
ENSOCUG00000029409	yes|up	no|up
ENSOCUG00000000888	yes|up	yes|up
ENSOCUG00000020115	yes|up	no|up
ENSOCUG00000008481	yes|up	yes|up
ENSOCUG00000000884	yes|up	no|up
ENSOCUG00000027643	yes|up	no|up
ENSOCUG00000000887	yes|up	no|up
ENSOCUG00000000881	yes|up	no|up
ENSOCUG00000012143	yes|down	no|down
ENSOCUG00000012140	yes|up	no|up
ENSOCUG00000007824	yes|up	no|up
ENSOCUG00000012144	yes|up	no|up
ENSOCUG00000017317	yes|up	no|up
ENSOCUG00000006428	yes|up	no|up
ENSOCUG00000012149	yes|down	no|down
ENSOCUG00000026844	yes|down	yes|down
ENSOCUG00000014444	yes|up	yes|up
ENSOCUG00000026846	yes|up	no|up
ENSOCUG00000006429	yes|down	no|down
ENSOCUG00000012794	yes|up	yes|up
ENSOCUG00000007821	yes|down	no|down
ENSOCUG00000037664	yes|down	no|down
ENSOCUG00000010929	yes|down	no|down
ENSOCUG00000034641	yes|down	yes|down
ENSOCUG00000005043	yes|up	yes|up
ENSOCUG00000036026	yes|up	no|up
ENSOCUG00000036024	yes|up	yes|up
ENSOCUG00000036028	yes|up	no|up
ENSOCUG00000003287	yes|down	no|down
ENSOCUG00000007174	yes|up	no|up
ENSOCUG00000003285	yes|up	yes|up
ENSOCUG00000011434	yes|down	no|down
ENSOCUG00000007290	yes|up	no|down
ENSOCUG00000016301	yes|down	no|down
ENSOCUG00000007293	yes|up	no|up
ENSOCUG00000001609	yes|up	no|up
ENSOCUG00000007298	yes|down	no|down
ENSOCUG00000007299	yes|up	no|up
ENSOCUG00000001606	yes|up	no|up
ENSOCUG00000038149	yes|down	no|down
ENSOCUG00000006076	yes|up	no|up
ENSOCUG00000006075	yes|up	no|up
ENSOCUG00000037289	yes|up	no|up
ENSOCUG00000006079	yes|down	no|down
ENSOCUG00000013146	yes|up	no|up
ENSOCUG00000013140	yes|up	no|up
ENSOCUG00000037882	no|no test	yes|up
ENSOCUG00000000201	yes|up	yes|up
ENSOCUG00000037881	yes|up	no|up
ENSOCUG00000037277	yes|down	no|down
ENSOCUG00000003976	yes|down	no|down
ENSOCUG00000003978	yes|up	no|up
ENSOCUG00000015642	yes|down	yes|down
ENSOCUG00000012798	yes|down	no|down
ENSOCUG00000001946	yes|up	no|up
ENSOCUG00000029623	yes|down	no|down
ENSOCUG00000027462	yes|down	no|down
ENSOCUG00000027465	yes|up	yes|up
ENSOCUG00000029626	yes|down	yes|down
ENSOCUG00000032453	yes|down	no|down
ENSOCUG00000026992	yes|up	yes|up
ENSOCUG00000015909	yes|up	no|up
ENSOCUG00000023163	yes|up	no|up
ENSOCUG00000009058	yes|down	no|down
ENSOCUG00000002008	yes|down	no|down
ENSOCUG00000002009	yes|down	no|down
ENSOCUG00000038872	yes|up	no|up
ENSOCUG00000017353	yes|down	no|down
ENSOCUG00000002000	yes|up	no|up
ENSOCUG00000009053	yes|down	no|down
ENSOCUG00000009055	yes|up	no|up
ENSOCUG00000013579	yes|up	no|up
ENSOCUG00000010478	yes|up	no|up
ENSOCUG00000015913	no|down	yes|up
ENSOCUG00000027869	yes|up	no|up
ENSOCUG00000001941	yes|up	no|up
ENSOCUG00000016625	yes|up	yes|up
ENSOCUG00000023744	yes|up	no|up
ENSOCUG00000000790	yes|up	yes|up
ENSOCUG00000030984	yes|up	yes|up
ENSOCUG00000037286	yes|up	no|up
ENSOCUG00000030980	yes|up	no|up
ENSOCUG00000039101	yes|up	no|up
ENSOCUG00000022690	yes|down	no|down
ENSOCUG00000022692	yes|down	no|down
ENSOCUG00000015900	yes|up	no|no test
ENSOCUG00000030704	yes|up	no|up
ENSOCUG00000009074	yes|up	yes|up
ENSOCUG00000014661	yes|down	no|down
ENSOCUG00000014660	yes|up	yes|up
ENSOCUG00000023343	yes|down	no|down
ENSOCUG00000014665	yes|up	yes|up
ENSOCUG00000014664	yes|up	no|up
ENSOCUG00000026191	yes|down	no|down
ENSOCUG00000014669	yes|up	yes|up
ENSOCUG00000014668	yes|down	no|down
ENSOCUG00000015794	yes|down	no|down
ENSOCUG00000032107	no|up	yes|up
ENSOCUG00000026198	yes|down	no|down
ENSOCUG00000010141	yes|down	no|down
ENSOCUG00000010142	no|down	yes|down
ENSOCUG00000010146	yes|down	no|down
ENSOCUG00000021273	no|down	yes|down
ENSOCUG00000010148	yes|down	no|down
ENSOCUG00000011942	yes|down	no|down
ENSOCUG00000007507	yes|down	no|down
ENSOCUG00000011945	yes|up	no|up
ENSOCUG00000011944	yes|up	yes|up
ENSOCUG00000000184	yes|up	yes|up
ENSOCUG00000007702	yes|down	no|down
ENSOCUG00000002951	yes|up	no|up
ENSOCUG00000025640	yes|up	no|up
ENSOCUG00000002954	yes|down	no|down
ENSOCUG00000004500	yes|up	no|up
ENSOCUG00000004503	yes|up	yes|up
ENSOCUG00000007705	yes|up	no|no change
ENSOCUG00000032589	yes|down	no|down
ENSOCUG00000007708	yes|up	no|up
ENSOCUG00000007709	yes|down	no|down
ENSOCUG00000004509	yes|up	no|up
ENSOCUG00000006656	yes|up	no|up
ENSOCUG00000006654	yes|up	no|up
ENSOCUG00000030854	yes|up	yes|up
ENSOCUG00000030857	yes|down	no|down
ENSOCUG00000005291	yes|up	no|up
ENSOCUG00000017492	yes|down	no|up
ENSOCUG00000017491	yes|up	no|up
ENSOCUG00000017498	yes|up	no|up
ENSOCUG00000014277	yes|down	no|down
ENSOCUG00000005161	yes|up	yes|up
ENSOCUG00000026736	yes|down	yes|down
ENSOCUG00000005631	yes|down	yes|down
ENSOCUG00000013950	yes|up	no|up
ENSOCUG00000005633	yes|up	no|down
ENSOCUG00000009946	yes|down	no|up
ENSOCUG00000009947	yes|up	no|up
ENSOCUG00000010200	yes|up	yes|up
ENSOCUG00000008417	yes|down	yes|down
ENSOCUG00000003512	yes|down	no|down
ENSOCUG00000007858	yes|up	no|up
ENSOCUG00000008142	yes|down	no|down
ENSOCUG00000008145	yes|up	no|up
ENSOCUG00000008144	yes|down	no|down
ENSOCUG00000033981	yes|up	no|up
ENSOCUG00000008410	yes|down	no|down
ENSOCUG00000008149	yes|down	no|up
ENSOCUG00000007853	yes|down	no|down
ENSOCUG00000007857	yes|up	no|up
ENSOCUG00000008419	yes|up	no|up
ENSOCUG00000032362	yes|down	no|down
ENSOCUG00000022340	yes|down	yes|down
ENSOCUG00000024914	yes|up	no|up
ENSOCUG00000024911	yes|up	no|up
ENSOCUG00000022348	yes|up	no|up
ENSOCUG00000017747	yes|up	no|up
ENSOCUG00000008091	yes|down	no|down
ENSOCUG00000008090	yes|down	no|down
ENSOCUG00000008096	yes|up	no|up
ENSOCUG00000033504	yes|up	no|down
ENSOCUG00000030705	yes|down	yes|down
ENSOCUG00000006589	yes|down	no|down
ENSOCUG00000031153	yes|up	yes|up
ENSOCUG00000029980	yes|down	no|down
ENSOCUG00000035904	yes|up	no|up
ENSOCUG00000025352	yes|up	yes|up
ENSOCUG00000039107	yes|up	no|up
ENSOCUG00000024772	yes|down	yes|down
ENSOCUG00000011595	yes|up	no|up
ENSOCUG00000038275	yes|up	no|up
ENSOCUG00000038276	yes|down	no|down
ENSOCUG00000001277	yes|up	no|up
ENSOCUG00000038270	yes|up	no|up
ENSOCUG00000024779	yes|down	no|up
ENSOCUG00000007931	yes|down	no|down
ENSOCUG00000011590	yes|down	no|down
ENSOCUG00000033009	no|up	yes|up
ENSOCUG00000011230	yes|up	yes|up
ENSOCUG00000033764	yes|down	yes|down
ENSOCUG00000022126	no|up	yes|up
ENSOCUG00000032301	yes|down	no|up
ENSOCUG00000007503	no|down	yes|down
ENSOCUG00000016421	yes|down	no|down
ENSOCUG00000014899	yes|up	no|up
ENSOCUG00000005562	yes|up	yes|up
ENSOCUG00000000251	yes|down	no|down
ENSOCUG00000005564	yes|up	no|up
ENSOCUG00000010161	yes|up	no|up
ENSOCUG00000009627	yes|down	no|down
ENSOCUG00000011159	yes|up	yes|up
ENSOCUG00000011154	yes|down	no|down
ENSOCUG00000003771	yes|up	no|up
ENSOCUG00000031075	yes|up	no|up
ENSOCUG00000011152	yes|down	yes|down
ENSOCUG00000024002	yes|up	no|down
ENSOCUG00000038509	yes|down	no|down
ENSOCUG00000006819	yes|up	no|up
ENSOCUG00000024007	yes|down	yes|down
ENSOCUG00000009455	no|up	yes|up
ENSOCUG00000038502	yes|up	yes|up
ENSOCUG00000002393	yes|down	no|down
ENSOCUG00000006817	yes|up	no|down
ENSOCUG00000016534	yes|up	no|up
ENSOCUG00000006811	yes|up	no|up
ENSOCUG00000006810	yes|up	no|up
ENSOCUG00000038504	yes|down	no|down
ENSOCUG00000002395	yes|down	no|down
ENSOCUG00000001858	yes|up	no|up
ENSOCUG00000001859	yes|down	no|up
ENSOCUG00000030682	yes|up	no|down
ENSOCUG00000039055	yes|up	yes|up
ENSOCUG00000039054	yes|up	no|up
ENSOCUG00000030688	yes|down	no|down
ENSOCUG00000017125	yes|up	no|up
ENSOCUG00000012332	yes|down	no|down
ENSOCUG00000012443	yes|up	yes|up
ENSOCUG00000012442	yes|up	no|up
ENSOCUG00000012441	yes|up	no|up
ENSOCUG00000017120	yes|down	no|down
ENSOCUG00000034235	yes|down	no|down
ENSOCUG00000001200	yes|down	no|down
ENSOCUG00000031536	yes|up	no|up
ENSOCUG00000039459	yes|up	no|up
ENSOCUG00000021633	yes|down	no|down
ENSOCUG00000021631	yes|up	no|up
ENSOCUG00000030201	yes|up	no|up
ENSOCUG00000021637	yes|down	yes|down
ENSOCUG00000039451	yes|up	no|down
ENSOCUG00000000728	yes|up	no|up
ENSOCUG00000010791	yes|up	no|up
ENSOCUG00000036902	yes|down	yes|down
ENSOCUG00000031623	yes|up	no|up
ENSOCUG00000010795	yes|up	no|up
ENSOCUG00000010794	yes|up	no|up
ENSOCUG00000000727	yes|up	no|up
ENSOCUG00000036907	yes|up	yes|up
ENSOCUG00000003368	yes|up	no|up
ENSOCUG00000004889	yes|down	no|down
ENSOCUG00000009101	yes|up	no|no test
ENSOCUG00000000897	yes|down	no|down
ENSOCUG00000000895	yes|down	no|down
ENSOCUG00000022981	yes|down	no|down
ENSOCUG00000006714	yes|down	no|down
ENSOCUG00000003362	yes|up	no|up
ENSOCUG00000000898	yes|up	no|up
ENSOCUG00000022985	yes|up	no|up
ENSOCUG00000003365	yes|down	no|down
ENSOCUG00000003367	yes|down	no|down
ENSOCUG00000021850	yes|up	yes|up
ENSOCUG00000011016	no|down	yes|down
ENSOCUG00000021856	yes|up	no|up
ENSOCUG00000004999	yes|down	no|down
ENSOCUG00000030532	yes|up	no|up
ENSOCUG00000035017	yes|down	yes|down
ENSOCUG00000035016	yes|up	yes|up
ENSOCUG00000035014	yes|up	no|up
ENSOCUG00000005985	yes|down	yes|down
ENSOCUG00000006166	no|up	yes|up
ENSOCUG00000021456	yes|down	no|down
ENSOCUG00000021457	yes|up	no|up
ENSOCUG00000021455	yes|down	no|down
ENSOCUG00000021980	yes|down	no|down
ENSOCUG00000021982	yes|up	no|up
ENSOCUG00000021983	yes|up	no|up
ENSOCUG00000004135	yes|down	no|down
ENSOCUG00000022146	yes|up	no|up
ENSOCUG00000029438	yes|down	no|down
ENSOCUG00000034694	yes|up	yes|up
ENSOCUG00000013609	yes|down	no|down
ENSOCUG00000031481	yes|down	yes|down
ENSOCUG00000027672	yes|down	no|down
ENSOCUG00000027673	yes|down	no|down
ENSOCUG00000027586	yes|up	no|up
ENSOCUG00000017306	yes|down	yes|down
ENSOCUG00000017305	yes|down	no|down
ENSOCUG00000001633	yes|down	no|down
ENSOCUG00000014478	yes|up	no|up
ENSOCUG00000014479	yes|down	no|down
ENSOCUG00000001636	yes|up	no|up
ENSOCUG00000001638	yes|up	no|down
ENSOCUG00000013315	yes|up	no|up
ENSOCUG00000013310	yes|down	no|down
ENSOCUG00000013312	yes|down	yes|down
ENSOCUG00000013313	yes|up	no|up
ENSOCUG00000031000	yes|down	no|down
ENSOCUG00000013799	yes|down	no|up
ENSOCUG00000031550	yes|up	no|up
ENSOCUG00000000942	yes|up	no|up
ENSOCUG00000000944	yes|down	no|down
ENSOCUG00000000947	yes|up	no|up
ENSOCUG00000014041	yes|down	no|down
ENSOCUG00000037505	yes|up	no|no test
ENSOCUG00000013793	yes|down	no|down
ENSOCUG00000004748	yes|down	no|down
ENSOCUG00000011443	yes|up	no|down
ENSOCUG00000011440	yes|up	yes|up
ENSOCUG00000009297	yes|up	no|up
ENSOCUG00000007287	yes|up	no|up
ENSOCUG00000007286	yes|down	no|down
ENSOCUG00000007284	yes|up	no|up
ENSOCUG00000016313	yes|up	yes|up
ENSOCUG00000007282	yes|down	yes|down
ENSOCUG00000006006	yes|down	no|up
ENSOCUG00000030696	yes|up	no|down
ENSOCUG00000036279	yes|down	no|down
ENSOCUG00000036277	yes|up	no|up
ENSOCUG00000036274	yes|down	no|down
ENSOCUG00000003944	yes|up	no|up
ENSOCUG00000003945	yes|up	no|up
ENSOCUG00000013175	yes|up	no|up
ENSOCUG00000013176	yes|down	no|down
ENSOCUG00000003943	yes|down	no|down
ENSOCUG00000037899	yes|up	no|up
ENSOCUG00000015048	yes|up	no|up
ENSOCUG00000014788	yes|down	yes|down
ENSOCUG00000014789	yes|up	yes|up
ENSOCUG00000029614	yes|up	no|up
ENSOCUG00000029615	yes|down	no|down
ENSOCUG00000026989	yes|up	no|up
ENSOCUG00000029611	yes|down	yes|down
ENSOCUG00000029612	yes|down	no|down
ENSOCUG00000004274	yes|up	no|up
ENSOCUG00000014957	yes|up	no|up
ENSOCUG00000026987	yes|up	no|up
ENSOCUG00000029619	yes|up	no|up
ENSOCUG00000009739	yes|up	yes|up
ENSOCUG00000023170	yes|up	no|no test
ENSOCUG00000038861	yes|up	no|up
ENSOCUG00000009046	yes|down	no|down
ENSOCUG00000038863	yes|up	yes|up
ENSOCUG00000002014	yes|up	no|up
ENSOCUG00000009736	yes|up	no|up
ENSOCUG00000032113	yes|up	no|up
ENSOCUG00000032112	yes|up	yes|up
ENSOCUG00000032111	yes|up	no|up
ENSOCUG00000022951	yes|down	yes|down
ENSOCUG00000011701	yes|up	no|up
ENSOCUG00000030994	yes|up	no|up
ENSOCUG00000027852	yes|down	no|down
ENSOCUG00000023758	yes|down	yes|down
ENSOCUG00000031331	yes|up	yes|up
ENSOCUG00000026503	yes|down	no|up
ENSOCUG00000005101	yes|down	yes|down
ENSOCUG00000030999	no|up	yes|up
ENSOCUG00000013874	yes|down	no|down
ENSOCUG00000003405	yes|down	no|down
ENSOCUG00000027721	yes|down	no|down
ENSOCUG00000026184	yes|up	no|up
ENSOCUG00000023355	yes|down	no|down
ENSOCUG00000003406	yes|up	no|up
ENSOCUG00000015789	yes|down	no|down
ENSOCUG00000031797	yes|up	no|up
ENSOCUG00000015784	yes|up	no|up
ENSOCUG00000026188	yes|up	no|up
ENSOCUG00000023359	yes|down	no|down
ENSOCUG00000007677	yes|down	no|down
ENSOCUG00000015437	yes|up	no|up
ENSOCUG00000015436	yes|up	yes|up
ENSOCUG00000010155	yes|down	no|down
ENSOCUG00000034112	yes|up	yes|up
ENSOCUG00000015433	yes|down	no|down
ENSOCUG00000010152	yes|up	no|down
ENSOCUG00000015430	yes|up	no|up
ENSOCUG00000011936	yes|down	no|down
ENSOCUG00000034115	yes|up	no|up
ENSOCUG00000011934	yes|down	yes|down
ENSOCUG00000011935	yes|up	no|up
ENSOCUG00000010159	yes|down	yes|down
ENSOCUG00000015438	yes|down	no|down
ENSOCUG00000008391	yes|up	yes|up
ENSOCUG00000014529	yes|down	no|down
ENSOCUG00000034117	yes|down	no|up
ENSOCUG00000008397	yes|down	no|down
ENSOCUG00000008398	yes|up	no|down
ENSOCUG00000009649	yes|up	no|up
ENSOCUG00000010764	yes|down	no|down
ENSOCUG00000009550	yes|up	no|up
ENSOCUG00000025982	yes|down	no|down
ENSOCUG00000002944	yes|down	yes|down
ENSOCUG00000009555	yes|up	yes|up
ENSOCUG00000007742	yes|down	yes|down
ENSOCUG00000009557	yes|down	no|down
ENSOCUG00000007716	yes|up	no|up
ENSOCUG00000006626	yes|down	no|down
ENSOCUG00000004533	yes|up	no|up
ENSOCUG00000033799	no|down	yes|down
ENSOCUG00000002948	yes|down	no|down
ENSOCUG00000012948	yes|down	no|up
ENSOCUG00000017469	yes|up	no|up
ENSOCUG00000014523	yes|up	no|up
ENSOCUG00000017461	yes|up	no|up
ENSOCUG00000017466	yes|up	no|up
ENSOCUG00000013200	yes|down	no|down
ENSOCUG00000030844	yes|down	no|down
ENSOCUG00000014261	yes|up	no|up
ENSOCUG00000002411	no|up	yes|up
ENSOCUG00000013943	yes|down	no|down
ENSOCUG00000028216	yes|down	no|down
ENSOCUG00000005620	yes|up	no|up
ENSOCUG00000014269	yes|down	no|down
ENSOCUG00000009950	yes|up	yes|up
ENSOCUG00000009952	yes|up	yes|up
ENSOCUG00000004710	yes|down	no|down
ENSOCUG00000004247	yes|up	yes|up
ENSOCUG00000004244	yes|up	no|up
ENSOCUG00000004245	yes|down	yes|down
ENSOCUG00000004714	yes|down	no|down
ENSOCUG00000004243	yes|up	no|up
ENSOCUG00000034280	no|down	yes|down
ENSOCUG00000033972	yes|up	no|up
ENSOCUG00000005708	yes|up	yes|up
ENSOCUG00000007845	yes|down	no|down
ENSOCUG00000033977	yes|up	yes|up
ENSOCUG00000003568	yes|up	no|down
ENSOCUG00000004249	yes|up	no|up
ENSOCUG00000025188	yes|down	no|down
ENSOCUG00000021880	yes|up	yes|up
ENSOCUG00000015027	yes|down	no|down
ENSOCUG00000001588	yes|down	no|down
ENSOCUG00000032371	yes|up	yes|up
ENSOCUG00000034284	yes|up	yes|up
ENSOCUG00000024901	yes|down	no|down
ENSOCUG00000025066	yes|down	no|down
ENSOCUG00000029185	yes|up	no|up
ENSOCUG00000012990	yes|up	no|no change
ENSOCUG00000010342	yes|up	no|up
ENSOCUG00000009263	yes|up	no|down
ENSOCUG00000025366	yes|up	no|up
ENSOCUG00000024763	yes|down	no|down
ENSOCUG00000024766	yes|down	no|down
ENSOCUG00000017682	yes|up	no|up
ENSOCUG00000031209	yes|down	no|down
ENSOCUG00000017685	yes|down	no|down
ENSOCUG00000010759	no|down	yes|down
ENSOCUG00000030823	yes|up	no|up
ENSOCUG00000011204	yes|up	no|up
ENSOCUG00000004395	yes|up	no|up
ENSOCUG00000004396	yes|down	yes|down
ENSOCUG00000011207	yes|down	no|down
ENSOCUG00000004390	yes|up	no|up
ENSOCUG00000004392	yes|up	no|up
ENSOCUG00000004393	yes|up	no|down
ENSOCUG00000006473	yes|down	no|up
ENSOCUG00000033791	yes|down	yes|down
ENSOCUG00000033796	yes|up	no|up
ENSOCUG00000011209	yes|up	no|up
ENSOCUG00000033795	yes|up	no|up
ENSOCUG00000011142	yes|down	no|down
ENSOCUG00000008606	yes|up	no|up
ENSOCUG00000033633	yes|down	no|up
ENSOCUG00000002093	yes|up	no|up
ENSOCUG00000011149	yes|up	no|up
ENSOCUG00000030875	yes|up	no|down
ENSOCUG00000004268	no|up	yes|up
ENSOCUG00000014882	yes|down	no|down
ENSOCUG00000007610	yes|down	no|down
ENSOCUG00000038260	yes|up	no|up
ENSOCUG00000030057	yes|up	no|up
ENSOCUG00000015139	yes|down	no|down
ENSOCUG00000002112	yes|down	no|down
ENSOCUG00000029054	yes|up	yes|up
ENSOCUG00000010358	yes|down	no|down
ENSOCUG00000025886	yes|down	no|down
ENSOCUG00000010416	yes|up	yes|up
ENSOCUG00000029674	yes|up	no|down
ENSOCUG00000015134	yes|up	no|up
ENSOCUG00000035539	yes|up	no|up
ENSOCUG00000025081	yes|up	no|up
ENSOCUG00000004218	yes|down	yes|down
ENSOCUG00000002380	yes|down	no|down
ENSOCUG00000002383	yes|down	no|up
ENSOCUG00000002384	yes|up	no|up
ENSOCUG00000002386	yes|up	no|up
ENSOCUG00000006822	yes|up	no|up
ENSOCUG00000009927	yes|up	no|down
ENSOCUG00000001849	yes|up	no|up
ENSOCUG00000039021	yes|up	no|up
ENSOCUG00000035242	no|up	yes|up
ENSOCUG00000025085	yes|down	no|down
ENSOCUG00000012306	yes|down	yes|down
ENSOCUG00000003815	yes|up	no|up
ENSOCUG00000012301	yes|up	no|up
ENSOCUG00000012302	yes|up	no|up
ENSOCUG00000034228	yes|up	no|up
ENSOCUG00000038190	yes|up	no|down
ENSOCUG00000038192	yes|up	no|up
ENSOCUG00000021621	yes|up	no|up
ENSOCUG00000001667	yes|down	no|down
ENSOCUG00000003531	yes|up	yes|up
ENSOCUG00000030232	yes|up	no|up
ENSOCUG00000030233	yes|up	yes|up
ENSOCUG00000030234	yes|up	no|up
ENSOCUG00000030235	no|down	yes|down
ENSOCUG00000036919	yes|up	yes|up
ENSOCUG00000030237	yes|up	no|up
ENSOCUG00000000714	yes|up	no|up
ENSOCUG00000000717	yes|down	no|up
ENSOCUG00000000711	yes|up	no|up
ENSOCUG00000036911	yes|up	no|up
ENSOCUG00000023110	yes|down	no|up
ENSOCUG00000027663	yes|down	no|down
ENSOCUG00000027661	yes|down	no|down
ENSOCUG00000012783	yes|down	yes|down
ENSOCUG00000012784	yes|up	no|up
ENSOCUG00000012786	yes|up	no|up
ENSOCUG00000004898	yes|up	yes|up
ENSOCUG00000003377	yes|down	no|up
ENSOCUG00000004747	yes|up	no|up
ENSOCUG00000004895	yes|up	yes|up
ENSOCUG00000027668	yes|down	no|down
ENSOCUG00000003372	yes|down	no|down
ENSOCUG00000028116	yes|down	no|down
ENSOCUG00000004217	yes|up	yes|up
ENSOCUG00000021847	no|down	yes|up
ENSOCUG00000035066	yes|up	no|up
ENSOCUG00000035067	yes|up	no|up
ENSOCUG00000035792	yes|up	yes|up
ENSOCUG00000010868	yes|up	no|up
ENSOCUG00000010632	yes|up	no|up
ENSOCUG00000010633	yes|down	yes|down
ENSOCUG00000010631	yes|up	yes|up
ENSOCUG00000021449	yes|up	no|up
ENSOCUG00000021446	yes|down	no|down
ENSOCUG00000016491	no|up	yes|up
ENSOCUG00000021991	yes|down	no|down
ENSOCUG00000016494	yes|up	no|up
ENSOCUG00000021996	yes|down	no|down
ENSOCUG00000016496	no|down	yes|down
ENSOCUG00000016497	no|down	yes|down
ENSOCUG00000008974	yes|down	no|down
ENSOCUG00000010756	no|down	yes|down
ENSOCUG00000012166	yes|up	yes|up
ENSOCUG00000012160	yes|down	no|down
ENSOCUG00000001622	yes|up	no|up
ENSOCUG00000012162	yes|up	no|up
ENSOCUG00000012819	yes|down	no|down
ENSOCUG00000035469	yes|down	yes|down
ENSOCUG00000001629	yes|up	no|up
ENSOCUG00000001628	yes|down	no|down
ENSOCUG00000024334	yes|down	yes|down
ENSOCUG00000014460	yes|down	no|down
ENSOCUG00000006888	yes|down	yes|down
ENSOCUG00000013305	yes|up	yes|up
ENSOCUG00000014464	yes|up	yes|up
ENSOCUG00000013309	yes|up	yes|up
ENSOCUG00000013308	yes|up	yes|up
ENSOCUG00000009203	yes|up	no|up
ENSOCUG00000011709	yes|down	no|down
ENSOCUG00000031543	yes|up	no|no test
ENSOCUG00000000977	yes|up	yes|up
ENSOCUG00000031011	yes|up	no|up
ENSOCUG00000013788	yes|up	no|up
ENSOCUG00000013787	yes|down	no|down
ENSOCUG00000013786	yes|down	no|down
ENSOCUG00000011451	yes|up	no|up
ENSOCUG00000013781	yes|up	no|up
ENSOCUG00000031018	yes|down	no|down
ENSOCUG00000007278	yes|down	no|down
ENSOCUG00000007279	yes|up	no|up
ENSOCUG00000009897	yes|down	yes|down
ENSOCUG00000037234	yes|up	no|down
ENSOCUG00000024333	yes|down	no|down
ENSOCUG00000007277	yes|up	no|up
ENSOCUG00000007274	yes|up	no|up
ENSOCUG00000000500	yes|up	no|up
ENSOCUG00000006016	yes|up	yes|up
ENSOCUG00000006010	yes|down	no|up
ENSOCUG00000012814	yes|up	no|up
ENSOCUG00000000487	yes|down	no|down
ENSOCUG00000036261	yes|up	yes|up
ENSOCUG00000023961	yes|down	no|down
ENSOCUG00000013166	yes|down	no|down
ENSOCUG00000003959	yes|down	yes|down
ENSOCUG00000032833	yes|up	no|up
ENSOCUG00000014791	yes|down	no|down
ENSOCUG00000014790	yes|up	yes|up
ENSOCUG00000000489	yes|up	yes|up
ENSOCUG00000032834	yes|down	no|down
ENSOCUG00000037310	yes|up	no|down
ENSOCUG00000003950	yes|up	no|up
ENSOCUG00000014799	yes|down	no|down
ENSOCUG00000003956	yes|down	no|down
ENSOCUG00000037314	yes|up	no|up
ENSOCUG00000003954	yes|down	yes|down
ENSOCUG00000010085	yes|up	yes|up
ENSOCUG00000027449	yes|down	no|down
ENSOCUG00000029608	yes|down	no|down
ENSOCUG00000032344	yes|up	no|up
ENSOCUG00000029199	yes|down	no|down
ENSOCUG00000029602	yes|up	yes|up
ENSOCUG00000029601	yes|down	yes|down
ENSOCUG00000027112	yes|up	no|up
ENSOCUG00000027115	yes|down	no|down
ENSOCUG00000007291	yes|down	no|down
ENSOCUG00000027445	yes|down	yes|up
ENSOCUG00000023106	yes|up	no|up
ENSOCUG00000023102	yes|down	yes|down
ENSOCUG00000009709	yes|down	no|down
ENSOCUG00000037790	yes|up	yes|up
ENSOCUG00000033292	yes|up	no|up
ENSOCUG00000002024	yes|down	no|down
ENSOCUG00000009705	yes|down	yes|down
ENSOCUG00000009707	yes|down	no|down
ENSOCUG00000009701	yes|down	no|down
ENSOCUG00000032166	yes|down	no|down
ENSOCUG00000003203	yes|up	yes|up
ENSOCUG00000032162	yes|down	yes|down
ENSOCUG00000032163	yes|up	no|up
ENSOCUG00000032160	yes|down	no|down
ENSOCUG00000006563	yes|up	yes|up
ENSOCUG00000033525	yes|up	no|up
ENSOCUG00000012386	yes|up	no|up
ENSOCUG00000027846	yes|down	yes|down
ENSOCUG00000003034	no|no test	yes|up
ENSOCUG00000023729	yes|down	no|up
ENSOCUG00000023725	yes|up	no|up
ENSOCUG00000023720	yes|down	no|down
ENSOCUG00000023721	yes|up	no|up
ENSOCUG00000009380	yes|up	no|down
ENSOCUG00000007493	yes|up	yes|up
ENSOCUG00000009383	yes|up	no|up
ENSOCUG00000003205	yes|up	no|up
ENSOCUG00000007498	yes|down	no|down
ENSOCUG00000007499	yes|up	no|up
ENSOCUG00000018205	yes|down	no|down
ENSOCUG00000010088	yes|down	no|down
ENSOCUG00000017512	yes|down	no|up
ENSOCUG00000017924	yes|down	no|down
ENSOCUG00000017516	yes|up	no|up
ENSOCUG00000034932	yes|up	no|up
ENSOCUG00000014646	yes|up	no|down
ENSOCUG00000014645	yes|up	no|up
ENSOCUG00000030032	yes|up	no|down
ENSOCUG00000005385	yes|up	no|up
ENSOCUG00000033871	yes|up	yes|up
ENSOCUG00000037131	yes|up	no|up
ENSOCUG00000011929	yes|up	yes|up
ENSOCUG00000037134	yes|up	no|up
ENSOCUG00000005433	yes|up	no|down
ENSOCUG00000005388	yes|up	yes|up
ENSOCUG00000005389	yes|up	yes|up
ENSOCUG00000011923	yes|up	no|up
ENSOCUG00000000155	yes|up	no|up
ENSOCUG00000008387	yes|up	no|up
ENSOCUG00000007485	yes|down	no|down
ENSOCUG00000002934	yes|up	no|up
ENSOCUG00000025995	yes|down	no|down
ENSOCUG00000032569	yes|up	no|up
ENSOCUG00000006638	yes|down	yes|down
ENSOCUG00000025623	yes|up	no|up
ENSOCUG00000004528	yes|up	no|up
ENSOCUG00000006634	yes|up	no|up
ENSOCUG00000004524	yes|down	no|up
ENSOCUG00000032567	yes|up	no|up
ENSOCUG00000004521	yes|up	no|up
ENSOCUG00000013931	yes|down	no|down
ENSOCUG00000007730	yes|down	no|down
ENSOCUG00000007488	yes|down	yes|down
ENSOCUG00000001542	yes|down	yes|down
ENSOCUG00000030837	yes|down	no|up
ENSOCUG00000001540	yes|up	yes|up
ENSOCUG00000030832	yes|up	no|up
ENSOCUG00000036007	yes|up	no|up
ENSOCUG00000030831	yes|down	no|down
ENSOCUG00000013978	yes|up	yes|up
ENSOCUG00000013979	yes|up	yes|up
ENSOCUG00000026717	yes|up	yes|up
ENSOCUG00000035406	yes|up	no|up
ENSOCUG00000026713	yes|up	no|up
ENSOCUG00000014250	yes|up	no|up
ENSOCUG00000005657	yes|up	no|up
ENSOCUG00000014253	yes|up	no|up
ENSOCUG00000014254	yes|down	yes|down
ENSOCUG00000014256	yes|up	no|up
ENSOCUG00000032782	yes|up	no|up
ENSOCUG00000035408	yes|up	no|up
ENSOCUG00000024578	yes|up	no|up
ENSOCUG00000004256	yes|up	no|up
ENSOCUG00000009967	yes|down	no|down
ENSOCUG00000008162	yes|up	no|up
ENSOCUG00000007870	yes|up	no|up
ENSOCUG00000008164	yes|up	no|up
ENSOCUG00000015079	yes|down	no|down
ENSOCUG00000032306	yes|up	no|up
ENSOCUG00000022412	yes|up	no|down
ENSOCUG00000011825	yes|down	yes|down
ENSOCUG00000022410	yes|up	yes|up
ENSOCUG00000009405	yes|down	yes|down
ENSOCUG00000025190	yes|up	yes|up
ENSOCUG00000022883	yes|up	no|down
ENSOCUG00000033561	yes|up	yes|up
ENSOCUG00000001096	yes|up	no|up
ENSOCUG00000001097	yes|down	no|down
ENSOCUG00000033569	yes|down	no|down
ENSOCUG00000033568	yes|down	no|down
ENSOCUG00000007642	yes|up	yes|up
ENSOCUG00000015074	yes|down	no|down
ENSOCUG00000036624	yes|up	yes|up
ENSOCUG00000035925	yes|up	no|up
ENSOCUG00000009400	yes|up	no|up
ENSOCUG00000035923	yes|up	no|up
ENSOCUG00000006800	yes|up	no|up
ENSOCUG00000022888	yes|down	no|down
ENSOCUG00000029197	yes|up	no|up
ENSOCUG00000010591	yes|down	no|down
ENSOCUG00000012396	yes|down	no|down
ENSOCUG00000024716	yes|up	no|up
ENSOCUG00000024717	yes|down	no|down
ENSOCUG00000024714	yes|down	no|up
ENSOCUG00000025334	yes|down	no|down
ENSOCUG00000000791	yes|up	no|up
ENSOCUG00000017691	yes|up	no|up
ENSOCUG00000038708	yes|up	no|up
ENSOCUG00000001360	yes|up	no|up
ENSOCUG00000001366	no|up	yes|up
ENSOCUG00000000792	yes|up	no|up
ENSOCUG00000004389	yes|down	yes|down
ENSOCUG00000000371	yes|down	no|down
ENSOCUG00000008972	yes|up	no|up
ENSOCUG00000000374	yes|down	yes|down
ENSOCUG00000000375	yes|up	no|up
ENSOCUG00000004382	yes|down	no|down
ENSOCUG00000000378	yes|up	no|down
ENSOCUG00000008973	yes|down	no|down
ENSOCUG00000004386	yes|up	no|up
ENSOCUG00000008610	yes|up	yes|up
ENSOCUG00000011134	yes|up	no|up
ENSOCUG00000002629	yes|down	no|down
ENSOCUG00000004759	yes|up	no|up
ENSOCUG00000008616	yes|up	no|up
ENSOCUG00000021290	yes|up	yes|up
ENSOCUG00000021291	yes|down	no|down
ENSOCUG00000002620	no|down	yes|down
ENSOCUG00000024399	yes|down	yes|down
ENSOCUG00000002627	yes|up	no|up
ENSOCUG00000002624	yes|up	no|up
ENSOCUG00000011139	yes|down	yes|down
ENSOCUG00000007894	yes|down	no|up
ENSOCUG00000013520	yes|down	yes|down
ENSOCUG00000038702	yes|up	yes|up
ENSOCUG00000009275	yes|up	no|up
ENSOCUG00000034782	yes|down	no|down
ENSOCUG00000038704	yes|down	no|down
ENSOCUG00000027949	yes|down	no|down
ENSOCUG00000034034	yes|down	no|down
ENSOCUG00000015129	yes|up	yes|up
ENSOCUG00000010408	yes|up	no|up
ENSOCUG00000010401	yes|up	no|up
ENSOCUG00000003714	yes|up	no|up
ENSOCUG00000015419	yes|up	no|up
ENSOCUG00000010405	yes|up	no|up
ENSOCUG00000010404	yes|down	yes|down
ENSOCUG00000023921	yes|up	no|up
ENSOCUG00000000707	no|up	yes|up
ENSOCUG00000000706	yes|up	no|up
ENSOCUG00000023926	yes|down	no|down
ENSOCUG00000038524	yes|up	no|up
ENSOCUG00000011681	yes|down	no|down
ENSOCUG00000038527	yes|up	no|no test
ENSOCUG00000038032	yes|up	no|up
ENSOCUG00000011687	yes|up	no|up
ENSOCUG00000039035	yes|up	no|up
ENSOCUG00000006386	yes|up	no|up
ENSOCUG00000006833	yes|up	no|down
ENSOCUG00000039030	yes|up	no|down
ENSOCUG00000007892	yes|up	no|up
ENSOCUG00000006382	yes|up	no|up
ENSOCUG00000035253	yes|up	no|up
ENSOCUG00000035254	no|up	yes|up
ENSOCUG00000006839	yes|up	yes|up
ENSOCUG00000034422	yes|up	no|up
ENSOCUG00000021619	yes|up	yes|up
ENSOCUG00000016546	yes|up	no|up
ENSOCUG00000021616	yes|up	no|up
ENSOCUG00000034255	yes|up	no|up
ENSOCUG00000006310	yes|down	yes|down
ENSOCUG00000017812	yes|up	no|up
ENSOCUG00000012609	yes|up	no|up
ENSOCUG00000029457	yes|up	yes|up
ENSOCUG00000024687	yes|up	no|up
ENSOCUG00000027612	yes|down	no|down
ENSOCUG00000012792	yes|down	no|down
ENSOCUG00000029451	yes|down	no|up
ENSOCUG00000014537	no|down	yes|down
ENSOCUG00000028100	yes|down	no|down
ENSOCUG00000021870	yes|down	yes|down
ENSOCUG00000035075	yes|up	yes|up
ENSOCUG00000039646	yes|up	yes|up
ENSOCUG00000035071	yes|up	no|up
ENSOCUG00000010620	yes|down	no|up
ENSOCUG00000010623	yes|down	no|down
ENSOCUG00000012310	yes|up	no|up
ENSOCUG00000010627	yes|down	no|down
ENSOCUG00000010626	yes|down	no|down
ENSOCUG00000010629	yes|up	no|up
ENSOCUG00000012318	yes|up	no|up
ENSOCUG00000021470	yes|up	no|up
ENSOCUG00000002441	yes|up	no|up
ENSOCUG00000007124	no|up	yes|up
ENSOCUG00000016480	yes|up	yes|up
ENSOCUG00000035704	no|up	yes|down
ENSOCUG00000016488	yes|up	no|up
ENSOCUG00000036789	yes|up	no|up
ENSOCUG00000012173	yes|down	yes|down
ENSOCUG00000036787	yes|up	no|up
ENSOCUG00000036785	yes|up	no|up
ENSOCUG00000036782	yes|up	yes|up
ENSOCUG00000014414	yes|up	yes|up
ENSOCUG00000013372	yes|up	no|up
ENSOCUG00000013373	yes|up	no|up
ENSOCUG00000010889	yes|up	no|up
ENSOCUG00000031574	yes|up	no|up
ENSOCUG00000035780	yes|down	no|down
ENSOCUG00000035785	yes|up	yes|up
ENSOCUG00000013706	yes|up	no|up
ENSOCUG00000000963	no|up	yes|up
ENSOCUG00000000962	yes|up	yes|up
ENSOCUG00000036072	yes|up	no|up
ENSOCUG00000000966	yes|down	no|down
ENSOCUG00000003521	yes|up	yes|up
ENSOCUG00000011462	yes|up	no|up
ENSOCUG00000011464	yes|down	no|up
ENSOCUG00000007260	yes|up	no|up
ENSOCUG00000006028	yes|down	yes|down
ENSOCUG00000006029	yes|up	no|up
ENSOCUG00000002031	yes|up	no|up
ENSOCUG00000011455	yes|up	no|up
ENSOCUG00000002037	yes|up	no|up
ENSOCUG00000009715	yes|up	yes|up
ENSOCUG00000024115	yes|down	no|down
ENSOCUG00000009577	yes|up	no|up
ENSOCUG00000006022	yes|down	yes|down
ENSOCUG00000002038	yes|down	no|up
ENSOCUG00000006024	yes|down	no|down
ENSOCUG00000010681	yes|down	yes|down
ENSOCUG00000006026	yes|up	no|down
ENSOCUG00000037309	no|down	yes|down
ENSOCUG00000036251	yes|down	no|down
ENSOCUG00000013198	yes|down	no|down
ENSOCUG00000036255	yes|down	no|down
ENSOCUG00000003928	yes|up	no|up
ENSOCUG00000003929	yes|up	no|up
ENSOCUG00000013192	yes|up	no|up
ENSOCUG00000003924	yes|down	yes|down
ENSOCUG00000003925	yes|up	no|up
ENSOCUG00000013196	yes|up	no|up
ENSOCUG00000003923	yes|up	no|up
ENSOCUG00000013195	yes|up	yes|up
ENSOCUG00000009543	yes|up	yes|up
ENSOCUG00000029678	yes|down	no|down
ENSOCUG00000002325	yes|down	no|down
ENSOCUG00000027434	yes|down	no|down
ENSOCUG00000027435	yes|up	no|up
ENSOCUG00000029670	yes|down	no|down
ENSOCUG00000027431	yes|down	no|down
ENSOCUG00000016577	yes|down	no|down
ENSOCUG00000037780	yes|up	yes|up
ENSOCUG00000037782	yes|down	yes|down
ENSOCUG00000009524	yes|down	no|down
ENSOCUG00000036572	yes|down	yes|down
ENSOCUG00000030828	yes|down	yes|down
ENSOCUG00000032175	yes|up	no|up
ENSOCUG00000032171	yes|up	no|down
ENSOCUG00000022938	yes|up	no|up
ENSOCUG00000015693	yes|down	no|down
ENSOCUG00000023730	yes|down	no|down
ENSOCUG00000023733	yes|down	yes|down
ENSOCUG00000006907	yes|down	no|down
ENSOCUG00000009395	yes|up	yes|up
ENSOCUG00000007482	yes|down	yes|down
ENSOCUG00000016115	yes|down	no|down
ENSOCUG00000016114	yes|up	yes|up
ENSOCUG00000016117	yes|down	yes|down
ENSOCUG00000016119	yes|up	no|up
ENSOCUG00000016118	yes|down	no|down
ENSOCUG00000009399	yes|down	yes|down
ENSOCUG00000001554	yes|up	no|up
ENSOCUG00000020996	yes|up	no|up
ENSOCUG00000017504	yes|up	no|up
ENSOCUG00000017509	yes|down	no|down
ENSOCUG00000000864	yes|down	no|down
ENSOCUG00000014631	yes|down	no|down
ENSOCUG00000037121	yes|up	no|up
ENSOCUG00000000148	yes|up	no|up
ENSOCUG00000005398	yes|up	no|up
ENSOCUG00000007420	yes|down	yes|down
ENSOCUG00000007386	yes|up	no|up
ENSOCUG00000000141	yes|down	no|down
ENSOCUG00000005425	yes|down	no|down
ENSOCUG00000000144	yes|up	no|up
ENSOCUG00000007997	yes|down	no|down
ENSOCUG00000000863	yes|up	yes|up
ENSOCUG00000008378	yes|up	yes|up
ENSOCUG00000001902	yes|down	no|down
ENSOCUG00000011918	yes|up	no|up
ENSOCUG00000025968	yes|down	no|down
ENSOCUG00000004114	no|down	yes|down
ENSOCUG00000026526	yes|up	no|up
ENSOCUG00000037977	no|up	yes|up
ENSOCUG00000009573	yes|up	no|up
ENSOCUG00000025963	yes|up	no|no test
ENSOCUG00000007731	yes|up	yes|up
ENSOCUG00000025961	yes|up	no|up
ENSOCUG00000032575	yes|up	no|up
ENSOCUG00000032577	yes|up	no|up
ENSOCUG00000025617	yes|up	yes|up
ENSOCUG00000006600	yes|down	no|up
ENSOCUG00000006604	yes|down	no|up
ENSOCUG00000017449	yes|up	no|up
ENSOCUG00000006607	yes|up	no|up
ENSOCUG00000017446	yes|up	no|up
ENSOCUG00000035366	yes|up	no|up
ENSOCUG00000005647	yes|up	no|up
ENSOCUG00000017442	yes|up	no|up
ENSOCUG00000012963	yes|up	yes|up
ENSOCUG00000001082	yes|up	no|up
ENSOCUG00000001085	yes|up	yes|up
ENSOCUG00000001084	yes|down	no|down
ENSOCUG00000005645	yes|up	no|up
ENSOCUG00000014246	yes|up	no|up
ENSOCUG00000014245	yes|down	no|down
ENSOCUG00000026700	yes|up	no|down
ENSOCUG00000005640	yes|down	yes|down
ENSOCUG00000013961	yes|up	no|up
ENSOCUG00000005642	yes|up	no|up
ENSOCUG00000003548	yes|up	no|up
ENSOCUG00000004269	yes|down	no|down
ENSOCUG00000022060	yes|up	no|up
ENSOCUG00000009972	yes|up	no|up
ENSOCUG00000002245	yes|up	no|up
ENSOCUG00000004260	yes|down	no|down
ENSOCUG00000004261	yes|up	no|up
ENSOCUG00000022068	yes|up	no|up
ENSOCUG00000022069	yes|up	no|up
ENSOCUG00000008113	yes|up	no|up
ENSOCUG00000032791	yes|down	no|down
ENSOCUG00000032318	yes|up	no|up
ENSOCUG00000032790	yes|up	yes|up
ENSOCUG00000022395	yes|up	no|up
ENSOCUG00000032311	yes|up	no|up
ENSOCUG00000024967	yes|up	no|up
ENSOCUG00000024962	yes|down	no|down
ENSOCUG00000033550	yes|up	no|up
ENSOCUG00000033551	yes|up	yes|up
ENSOCUG00000033220	yes|up	no|up
ENSOCUG00000002243	yes|down	no|up
ENSOCUG00000016040	yes|down	no|down
ENSOCUG00000033225	yes|up	no|up
ENSOCUG00000008597	yes|up	no|up
ENSOCUG00000017571	yes|down	no|down
ENSOCUG00000008599	yes|down	yes|down
ENSOCUG00000017572	yes|up	no|up
ENSOCUG00000032798	yes|up	no|up
ENSOCUG00000025380	yes|down	no|down
ENSOCUG00000033956	yes|up	no|down
ENSOCUG00000024703	yes|down	yes|down
ENSOCUG00000024702	no|up	yes|up
ENSOCUG00000003543	yes|down	no|down
ENSOCUG00000001375	yes|down	no|down
ENSOCUG00000001374	yes|up	no|up
ENSOCUG00000001376	yes|up	yes|up
ENSOCUG00000018632	yes|up	no|up
ENSOCUG00000000365	yes|up	no|up
ENSOCUG00000003498	yes|down	no|down
ENSOCUG00000003496	yes|down	no|down
ENSOCUG00000013340	yes|up	no|up
ENSOCUG00000011260	yes|up	no|down
ENSOCUG00000003491	yes|up	yes|up
ENSOCUG00000003720	yes|up	no|up
ENSOCUG00000002638	yes|down	no|down
ENSOCUG00000003722	yes|down	no|up
ENSOCUG00000004111	yes|up	no|up
ENSOCUG00000011120	yes|up	no|down
ENSOCUG00000011123	yes|down	yes|down
ENSOCUG00000024386	yes|up	no|up
ENSOCUG00000021287	yes|down	no|down
ENSOCUG00000003729	yes|down	no|down
ENSOCUG00000011603	yes|up	no|up
ENSOCUG00000008629	yes|up	no|up
ENSOCUG00000002636	yes|down	no|down
ENSOCUG00000011172	yes|up	yes|up
ENSOCUG00000005532	yes|up	no|up
ENSOCUG00000019855	yes|up	no|up
ENSOCUG00000022399	yes|up	yes|up
ENSOCUG00000038200	yes|up	yes|up
ENSOCUG00000033045	yes|down	no|down
ENSOCUG00000034793	yes|up	yes|up
ENSOCUG00000034023	yes|up	no|up
ENSOCUG00000004461	yes|up	yes|up
ENSOCUG00000034797	yes|up	no|up
ENSOCUG00000029075	yes|up	no|down
ENSOCUG00000036374	yes|up	no|up
ENSOCUG00000029070	yes|up	yes|up
ENSOCUG00000030033	yes|up	no|up
ENSOCUG00000029073	yes|up	no|up
ENSOCUG00000015114	yes|down	no|down
ENSOCUG00000010436	yes|up	no|up
ENSOCUG00000015117	yes|up	no|up
ENSOCUG00000010431	yes|up	no|up
ENSOCUG00000030038	yes|up	yes|up
ENSOCUG00000010433	yes|up	no|down
ENSOCUG00000000777	yes|down	yes|down
ENSOCUG00000000774	yes|up	no|up
ENSOCUG00000023933	yes|up	yes|up
ENSOCUG00000023188	yes|up	no|up
ENSOCUG00000011698	yes|down	no|down
ENSOCUG00000011696	yes|down	no|down
ENSOCUG00000024036	yes|up	yes|up
ENSOCUG00000000778	yes|up	no|up
ENSOCUG00000008575	yes|up	no|up
ENSOCUG00000039008	yes|down	yes|down
ENSOCUG00000026354	yes|down	no|down
ENSOCUG00000029499	yes|up	no|up
ENSOCUG00000037717	yes|up	no|up
ENSOCUG00000039551	yes|up	no|down
ENSOCUG00000039556	yes|up	no|up
ENSOCUG00000039005	yes|up	no|up
ENSOCUG00000039555	yes|up	no|up
ENSOCUG00000007613	yes|up	no|down
ENSOCUG00000009917	yes|up	yes|up
ENSOCUG00000031590	yes|up	no|up
ENSOCUG00000023182	yes|down	no|down
ENSOCUG00000026351	yes|down	no|down
ENSOCUG00000030788	yes|up	no|up
ENSOCUG00000002378	yes|down	no|down
ENSOCUG00000021605	yes|down	yes|down
ENSOCUG00000021604	yes|down	no|down
ENSOCUG00000030954	yes|up	no|down
ENSOCUG00000029445	yes|down	no|down
ENSOCUG00000031927	yes|up	yes|up
ENSOCUG00000012768	yes|down	yes|down
ENSOCUG00000029441	yes|up	no|up
ENSOCUG00000029443	yes|down	no|down
ENSOCUG00000012763	yes|up	no|up
ENSOCUG00000000655	yes|down	no|down
ENSOCUG00000012765	yes|up	no|up
ENSOCUG00000021869	yes|up	no|up
ENSOCUG00000016366	yes|up	no|down
ENSOCUG00000021860	yes|up	no|up
ENSOCUG00000015479	yes|up	no|down
ENSOCUG00000031787	yes|up	yes|up
ENSOCUG00000012364	yes|up	no|up
ENSOCUG00000031783	yes|up	no|up
ENSOCUG00000009437	yes|up	no|up
ENSOCUG00000010613	yes|up	no|up
ENSOCUG00000010618	yes|up	no|up
ENSOCUG00000010619	yes|down	no|down
ENSOCUG00000002451	yes|down	no|down
ENSOCUG00000002450	yes|up	no|up
ENSOCUG00000016478	yes|up	yes|up
ENSOCUG00000011639	yes|down	no|down
ENSOCUG00000007139	yes|up	no|up
ENSOCUG00000002458	yes|up	yes|up
ENSOCUG00000016476	yes|up	no|up
ENSOCUG00000009429	yes|up	no|up
ENSOCUG00000016474	yes|up	no|up
ENSOCUG00000027940	yes|up	yes|up
ENSOCUG00000015409	yes|up	no|down
ENSOCUG00000036798	yes|up	no|up
ENSOCUG00000015209	yes|up	yes|up
ENSOCUG00000036795	yes|up	no|up
ENSOCUG00000023076	yes|down	no|up
ENSOCUG00000005534	yes|down	no|down
ENSOCUG00000007980	yes|down	yes|down
ENSOCUG00000035449	yes|up	no|up
ENSOCUG00000037807	yes|up	no|down
ENSOCUG00000015803	yes|up	no|up
ENSOCUG00000013366	yes|up	no|up
ENSOCUG00000013361	yes|up	no|up
ENSOCUG00000015807	yes|down	no|down
ENSOCUG00000015805	yes|up	no|up
ENSOCUG00000014337	yes|down	yes|down
ENSOCUG00000015136	yes|down	yes|down
ENSOCUG00000014408	yes|down	no|down
ENSOCUG00000000562	yes|up	no|up
ENSOCUG00000035040	yes|up	yes|up
ENSOCUG00000031568	yes|up	no|up
ENSOCUG00000035044	yes|up	yes|up
ENSOCUG00000009327	yes|up	no|up
ENSOCUG00000036067	yes|up	no|down
ENSOCUG00000036065	yes|up	no|down
ENSOCUG00000031560	yes|up	no|up
ENSOCUG00000031566	yes|up	no|up
ENSOCUG00000031564	yes|up	yes|up
ENSOCUG00000011474	yes|up	no|up
ENSOCUG00000011473	yes|up	yes|up
ENSOCUG00000015201	yes|down	no|down
ENSOCUG00000007255	yes|up	no|up
ENSOCUG00000007250	yes|up	yes|up
ENSOCUG00000014339	yes|up	no|up
ENSOCUG00000011479	yes|up	yes|up
ENSOCUG00000016165	yes|down	no|down
ENSOCUG00000025092	yes|down	no|down
ENSOCUG00000002047	yes|up	no|up
ENSOCUG00000038834	yes|up	no|up
ENSOCUG00000014338	yes|down	no|down
ENSOCUG00000002042	yes|up	no|up
ENSOCUG00000009763	yes|up	no|down
ENSOCUG00000006039	yes|up	no|up
ENSOCUG00000002041	yes|down	no|up
ENSOCUG00000006035	yes|up	no|down
ENSOCUG00000016167	yes|down	no|down
ENSOCUG00000009769	yes|up	no|up
ENSOCUG00000031211	yes|down	no|down
ENSOCUG00000036245	yes|down	no|down
ENSOCUG00000003939	yes|up	no|up
ENSOCUG00000003938	yes|up	no|up
ENSOCUG00000036240	yes|down	no|down
ENSOCUG00000013181	yes|up	no|down
ENSOCUG00000013180	yes|down	no|down
ENSOCUG00000013183	yes|down	no|down
ENSOCUG00000024492	yes|down	yes|down
ENSOCUG00000013185	yes|down	no|down
ENSOCUG00000036249	yes|up	no|up
ENSOCUG00000016293	yes|up	no|down
ENSOCUG00000005539	yes|down	no|down
ENSOCUG00000029668	yes|up	no|up
ENSOCUG00000029667	yes|up	yes|up
ENSOCUG00000027426	yes|up	no|up
ENSOCUG00000027423	yes|up	no|up
ENSOCUG00000012583	yes|up	no|down
ENSOCUG00000012586	yes|up	no|up
ENSOCUG00000008754	no|down	yes|down
ENSOCUG00000012589	yes|down	yes|down
ENSOCUG00000012269	yes|down	no|down
ENSOCUG00000010984	yes|up	no|down
ENSOCUG00000022585	yes|up	yes|up
ENSOCUG00000015759	yes|down	no|down
ENSOCUG00000015752	yes|up	yes|up
ENSOCUG00000015750	yes|up	no|up
ENSOCUG00000015756	yes|up	yes|up
ENSOCUG00000015757	yes|down	no|down
ENSOCUG00000032146	yes|up	yes|up
ENSOCUG00000032147	yes|up	no|up
ENSOCUG00000000249	yes|down	no|down
ENSOCUG00000031606	no|down	yes|down
ENSOCUG00000009369	yes|up	no|up
ENSOCUG00000016120	yes|up	no|up
ENSOCUG00000016123	yes|down	no|up
ENSOCUG00000009363	yes|down	no|up
ENSOCUG00000002198	yes|up	no|down
ENSOCUG00000009365	yes|down	no|down
ENSOCUG00000016051	yes|down	yes|down
ENSOCUG00000000370	no|up	yes|up
ENSOCUG00000014627	yes|up	yes|up
ENSOCUG00000017539	yes|up	no|up
ENSOCUG00000014622	yes|down	no|up
ENSOCUG00000017453	yes|down	yes|down
ENSOCUG00000012972	yes|down	no|up
ENSOCUG00000012971	yes|down	no|down
ENSOCUG00000000178	yes|down	yes|down
ENSOCUG00000000179	yes|up	no|up
ENSOCUG00000017455	yes|down	no|down
ENSOCUG00000014499	yes|down	yes|down
ENSOCUG00000000174	yes|up	no|up
ENSOCUG00000005415	yes|down	no|down
ENSOCUG00000012979	yes|up	yes|up
ENSOCUG00000010770	yes|up	no|up
ENSOCUG00000037118	yes|down	no|down
ENSOCUG00000037119	yes|up	no|down
ENSOCUG00000000172	yes|down	no|up
ENSOCUG00000017412	no|up	yes|up
ENSOCUG00000008369	yes|up	no|up
ENSOCUG00000011906	yes|down	no|down
ENSOCUG00000011904	yes|down	no|down
ENSOCUG00000009187	yes|up	no|up
ENSOCUG00000011901	yes|up	no|up
ENSOCUG00000011900	yes|up	no|up
ENSOCUG00000008362	yes|up	no|up
ENSOCUG00000008367	yes|down	no|down
ENSOCUG00000011908	yes|down	no|down
ENSOCUG00000025979	yes|up	no|down
ENSOCUG00000005099	yes|down	no|down
ENSOCUG00000026554	yes|up	no|down
ENSOCUG00000023703	yes|down	no|down
ENSOCUG00000023704	yes|down	no|down
ENSOCUG00000002999	yes|down	no|down
ENSOCUG00000025609	yes|down	no|down
ENSOCUG00000026551	yes|down	yes|down
ENSOCUG00000005090	yes|up	no|up
ENSOCUG00000022650	yes|down	no|down
ENSOCUG00000002996	yes|up	no|down
ENSOCUG00000009505	yes|down	no|up
ENSOCUG00000002990	yes|up	no|up
ENSOCUG00000002992	yes|up	yes|up
ENSOCUG00000007741	yes|up	no|up
ENSOCUG00000015401	yes|up	no|up
ENSOCUG00000033611	yes|up	yes|up
ENSOCUG00000026775	yes|up	no|up
ENSOCUG00000026770	yes|down	no|down
ENSOCUG00000000286	yes|down	no|up
ENSOCUG00000037158	yes|down	yes|down
ENSOCUG00000000285	yes|up	yes|up
ENSOCUG00000008109	yes|up	yes|up
ENSOCUG00000005676	yes|down	no|down
ENSOCUG00000004278	yes|up	yes|up
ENSOCUG00000005679	yes|down	no|up
ENSOCUG00000008107	yes|up	yes|up
ENSOCUG00000008106	yes|up	no|down
ENSOCUG00000004273	yes|up	no|up
ENSOCUG00000016157	no|up	yes|up
ENSOCUG00000008102	yes|down	no|down
ENSOCUG00000005321	yes|down	no|down
ENSOCUG00000007339	yes|up	yes|up
ENSOCUG00000002218	yes|down	no|down
ENSOCUG00000022470	yes|up	no|up
ENSOCUG00000004775	yes|down	no|down
ENSOCUG00000012511	yes|up	no|up
ENSOCUG00000015570	yes|up	no|up
ENSOCUG00000010051	yes|down	no|down
ENSOCUG00000001903	yes|down	yes|down
ENSOCUG00000033230	yes|down	no|down
ENSOCUG00000010058	yes|up	no|up
ENSOCUG00000015579	yes|up	no|up
ENSOCUG00000033234	yes|up	no|down
ENSOCUG00000024957	yes|down	yes|down
ENSOCUG00000008580	yes|up	no|up
ENSOCUG00000016908	yes|up	no|up
ENSOCUG00000016909	yes|up	yes|up
ENSOCUG00000008584	yes|down	no|down
ENSOCUG00000008587	yes|up	no|down
ENSOCUG00000009785	yes|up	no|up
ENSOCUG00000016902	yes|down	no|down
ENSOCUG00000034491	yes|up	no|up
ENSOCUG00000003116	yes|up	no|up
ENSOCUG00000034494	yes|up	yes|up
ENSOCUG00000016907	yes|down	no|down
ENSOCUG00000016904	yes|up	yes|up
ENSOCUG00000007332	yes|up	no|up
ENSOCUG00000000405	yes|up	no|up
ENSOCUG00000017081	yes|up	yes|up
ENSOCUG00000012044	no|down	yes|down
ENSOCUG00000001208	yes|up	no|up
ENSOCUG00000002301	yes|up	no|up
ENSOCUG00000033942	no|down	yes|down
ENSOCUG00000007814	yes|down	no|down
ENSOCUG00000007812	yes|up	no|up
ENSOCUG00000001342	yes|up	no|up
ENSOCUG00000001553	yes|down	no|down
ENSOCUG00000033948	yes|up	no|up
ENSOCUG00000014181	yes|down	no|down
ENSOCUG00000000356	yes|down	no|down
ENSOCUG00000000357	yes|down	no|down
ENSOCUG00000014184	yes|up	yes|up
ENSOCUG00000011278	yes|up	no|down
ENSOCUG00000014187	yes|up	no|up
ENSOCUG00000011275	yes|down	no|down
ENSOCUG00000003484	yes|down	no|down
ENSOCUG00000011277	yes|up	no|down
ENSOCUG00000011276	yes|up	no|up
ENSOCUG00000000358	yes|down	no|down
ENSOCUG00000000359	yes|down	yes|down
ENSOCUG00000003482	yes|down	yes|down
ENSOCUG00000011118	yes|up	yes|up
ENSOCUG00000010422	yes|down	no|down
ENSOCUG00000008639	yes|down	yes|down
ENSOCUG00000010420	yes|down	no|down
ENSOCUG00000004105	yes|up	no|up
ENSOCUG00000010426	yes|up	no|up
ENSOCUG00000010424	yes|down	no|down
ENSOCUG00000008632	yes|up	no|up
ENSOCUG00000015109	yes|down	no|down
ENSOCUG00000011114	yes|up	no|up
ENSOCUG00000002601	yes|down	no|down
ENSOCUG00000008635	yes|up	no|up
ENSOCUG00000002603	yes|up	no|up
ENSOCUG00000035039	yes|down	no|down
ENSOCUG00000005218	yes|up	no|up
ENSOCUG00000004117	yes|up	no|up
ENSOCUG00000024732	yes|down	no|up
ENSOCUG00000024734	yes|down	no|down
ENSOCUG00000021289	yes|down	no|down
ENSOCUG00000024736	yes|down	no|down
ENSOCUG00000034015	yes|up	no|no test
ENSOCUG00000004115	yes|down	no|down
ENSOCUG00000030025	yes|up	no|up
ENSOCUG00000014981	yes|up	no|up
ENSOCUG00000000765	yes|up	no|up
ENSOCUG00000000761	yes|up	yes|up
ENSOCUG00000000763	yes|up	yes|up
ENSOCUG00000024043	yes|down	no|down
ENSOCUG00000011128	yes|down	yes|down
ENSOCUG00000038544	yes|up	yes|up
ENSOCUG00000038542	yes|down	no|down
ENSOCUG00000038015	yes|up	no|up
ENSOCUG00000039017	yes|down	no|down
ENSOCUG00000039014	yes|up	no|up
ENSOCUG00000023877	yes|up	yes|up
ENSOCUG00000016722	yes|up	no|down
ENSOCUG00000016720	yes|down	no|down
ENSOCUG00000013113	yes|up	no|up
ENSOCUG00000034276	yes|up	yes|up
ENSOCUG00000034277	yes|up	no|up
ENSOCUG00000034278	yes|up	yes|up
ENSOCUG00000030795	yes|up	no|up
ENSOCUG00000016729	yes|up	yes|up
ENSOCUG00000032596	no|down	yes|down
ENSOCUG00000021679	yes|down	yes|down
ENSOCUG00000015044	no|down	yes|up
ENSOCUG00000011556	yes|up	no|up
ENSOCUG00000029470	yes|up	yes|up
ENSOCUG00000024636	yes|down	no|down
ENSOCUG00000029476	yes|down	no|down
ENSOCUG00000012776	yes|up	no|up
ENSOCUG00000026897	yes|down	yes|down
ENSOCUG00000001961	yes|up	yes|up
ENSOCUG00000031444	yes|down	yes|down
ENSOCUG00000000009	yes|up	no|up
ENSOCUG00000012376	yes|up	yes|up
ENSOCUG00000005038	no|down	yes|up
ENSOCUG00000012372	yes|down	yes|down
ENSOCUG00000031773	yes|up	no|up
ENSOCUG00000018064	yes|down	no|up
ENSOCUG00000012379	yes|down	no|down
ENSOCUG00000010604	yes|down	no|down
ENSOCUG00000002464	yes|down	no|down
ENSOCUG00000005524	yes|down	no|down
ENSOCUG00000002466	yes|up	yes|up
ENSOCUG00000007100	yes|down	no|down
ENSOCUG00000007103	yes|up	yes|up
ENSOCUG00000016463	yes|up	no|up
ENSOCUG00000007108	yes|up	yes|up
ENSOCUG00000007109	yes|up	no|up
ENSOCUG00000007243	yes|up	yes|up
ENSOCUG00000007242	yes|up	no|up
ENSOCUG00000007240	yes|up	no|up
ENSOCUG00000034906	yes|up	no|up
ENSOCUG00000034907	yes|up	no|up
ENSOCUG00000034905	yes|down	no|down
ENSOCUG00000005520	yes|up	no|up
ENSOCUG00000001591	yes|down	no|down
ENSOCUG00000031939	no|up	yes|up
ENSOCUG00000015811	yes|up	no|up
ENSOCUG00000014439	yes|down	no|down
ENSOCUG00000031190	yes|up	no|up
ENSOCUG00000015812	yes|down	no|down
ENSOCUG00000031195	yes|up	no|up
ENSOCUG00000013350	yes|up	no|up
ENSOCUG00000013351	yes|down	no|down
ENSOCUG00000014432	yes|up	no|up
ENSOCUG00000013421	yes|down	no|down
ENSOCUG00000013355	yes|down	no|down
ENSOCUG00000012472	yes|up	no|up
ENSOCUG00000009500	yes|down	no|down
ENSOCUG00000030572	yes|up	no|up
ENSOCUG00000002933	yes|up	no|up
ENSOCUG00000029386	yes|up	no|up
ENSOCUG00000031517	yes|up	yes|up
ENSOCUG00000029385	yes|down	no|up
ENSOCUG00000000901	yes|down	yes|down
ENSOCUG00000004230	yes|up	yes|up
ENSOCUG00000003238	yes|up	no|up
ENSOCUG00000011386	yes|down	no|down
ENSOCUG00000003231	yes|down	no|down
ENSOCUG00000011487	yes|up	no|up
ENSOCUG00000011484	yes|down	yes|down
ENSOCUG00000009501	yes|down	no|down
ENSOCUG00000002055	yes|down	no|down
ENSOCUG00000002054	yes|up	no|up
ENSOCUG00000038827	yes|up	yes|up
ENSOCUG00000009776	yes|down	no|up
ENSOCUG00000009771	yes|up	no|up
ENSOCUG00000002050	yes|up	no|up
ENSOCUG00000002053	yes|up	no|up
ENSOCUG00000002935	yes|up	yes|up
ENSOCUG00000036505	yes|up	no|up
ENSOCUG00000031226	yes|down	no|up
ENSOCUG00000027097	yes|up	no|up
ENSOCUG00000031223	yes|up	no|up
ENSOCUG00000002107	yes|up	yes|up
ENSOCUG00000016281	yes|up	yes|up
ENSOCUG00000016280	yes|down	no|down
ENSOCUG00000016283	yes|down	no|down
ENSOCUG00000016285	yes|up	no|down
ENSOCUG00000016284	yes|up	yes|up
ENSOCUG00000016286	yes|up	no|up
ENSOCUG00000016288	yes|down	no|up
ENSOCUG00000000998	yes|up	no|up
ENSOCUG00000007424	no|up	yes|up
ENSOCUG00000017413	yes|up	no|up
ENSOCUG00000001982	yes|down	no|down
ENSOCUG00000012590	yes|down	no|down
ENSOCUG00000012593	yes|down	no|down
ENSOCUG00000012592	yes|up	yes|up
ENSOCUG00000027142	yes|down	yes|down
ENSOCUG00000010614	yes|up	yes|up
ENSOCUG00000027416	yes|down	yes|down
ENSOCUG00000001985	yes|down	no|down
ENSOCUG00000027418	yes|down	no|down
ENSOCUG00000023136	yes|up	yes|up
ENSOCUG00000001989	yes|up	no|no test
ENSOCUG00000027149	yes|up	no|up
ENSOCUG00000015749	yes|up	no|up
ENSOCUG00000007428	yes|down	no|up
ENSOCUG00000014614	yes|down	yes|down
ENSOCUG00000013647	yes|up	yes|up
ENSOCUG00000032159	yes|up	no|up
ENSOCUG00000015740	yes|down	no|down
ENSOCUG00000023398	yes|down	yes|down
ENSOCUG00000010997	yes|up	no|up
ENSOCUG00000008858	yes|up	yes|up
ENSOCUG00000029806	yes|down	no|down
ENSOCUG00000016661	yes|up	no|up
ENSOCUG00000037322	yes|up	yes|up
ENSOCUG00000002189	yes|up	no|up
ENSOCUG00000003903	yes|up	yes|up
ENSOCUG00000037327	yes|down	yes|down
ENSOCUG00000003905	yes|down	no|down
ENSOCUG00000016133	yes|down	no|down
ENSOCUG00000002182	yes|down	no|down
[truncated: 5,684 more rows]
