# Supplementary material for: Transcriptomic and Proteomic Profiling of Rabbit Kidney Cells Infected with Equine Herpesvirus 8
Source: Viruses. 2025 Apr 29;17(5):647. doi: 10.3390/v17050647 (PMC12115596; doi:10.3390/v17050647)
Supplement: Supplementary file 1 [file viruses-17-00647-s001.zip › viruses-3494223-supplementary/Supplementary File S1/Table 4-D2vsD1.csv]

Accession	Regulate	D1	D2
ENSOCUP00000000028	down	1.86	0.9845
ENSOCUP00000000030	up	0.8462	1.056
ENSOCUP00000000096	up	0.823	1.022
ENSOCUP00000000144	down	1.456	0.9915
ENSOCUP00000000146	down	1.324	1.026
ENSOCUP00000000155	down	1.243	0.939
ENSOCUP00000000182	down	1.277	1.048
ENSOCUP00000000191	up	0.7895	0.9528
ENSOCUP00000000224	down	1.63	0.8758
ENSOCUP00000000264	up	0.703	0.9542
ENSOCUP00000000353	down	1.296	0.9498
ENSOCUP00000000362	up	0.7915	0.9848
ENSOCUP00000000408	up	0.7998	0.9735
ENSOCUP00000000414	up	0.811	1.221
ENSOCUP00000000417	down	2.233	1.098
ENSOCUP00000000454	up	0.7815	0.9808
ENSOCUP00000000481	down	1.268	1
ENSOCUP00000000529	down	1.305	0.9835
ENSOCUP00000000538	down	1.206	0.9778
ENSOCUP00000000576	up	0.6652	1.04
ENSOCUP00000000590	up	0.603	0.9632
ENSOCUP00000000598	down	1.254	0.9782
ENSOCUP00000000602	down	1.312	1.041
ENSOCUP00000000627	down	1.23	1.006
ENSOCUP00000000638	down	1.802	0.9555
ENSOCUP00000000672	down	1.223	0.9828
ENSOCUP00000000784	up	0.6965	0.859
ENSOCUP00000000804	up	0.8452	1.024
ENSOCUP00000000816	down	1.173	0.9198
ENSOCUP00000000989	up	0.7768	0.9922
ENSOCUP00000001028	down	1.298	0.9975
ENSOCUP00000001056	up	0.848	1.018
ENSOCUP00000001059	down	1.393	0.982
ENSOCUP00000001066	up	0.826	1.016
ENSOCUP00000001092	up	0.8622	1.047
ENSOCUP00000001098	down	1.247	0.9402
ENSOCUP00000001127	down	1.223	0.9542
ENSOCUP00000001134	down	1.224	0.9772
ENSOCUP00000001135	down	1.801	1.178
ENSOCUP00000001196	down	1.757	1.031
ENSOCUP00000001211	up	0.9015	1.304
ENSOCUP00000001243	down	1.943	0.917
ENSOCUP00000001253	down	1.3	1.07
ENSOCUP00000001254	up	0.7478	0.9452
ENSOCUP00000001259	down	1.634	1.098
ENSOCUP00000001263	down	1.404	0.9748
ENSOCUP00000001288	up	0.6882	0.9815
ENSOCUP00000001324	down	1.515	1.116
ENSOCUP00000001335	down	1.548	1.001
ENSOCUP00000001362	down	1.366	1.002
ENSOCUP00000001378	up	0.7912	1.002
ENSOCUP00000001392	up	0.8165	1.048
ENSOCUP00000001417	down	1.205	0.98
ENSOCUP00000001467	up	0.7452	0.9588
ENSOCUP00000001483	down	2.467	1.142
ENSOCUP00000001484	down	1.272	1.021
ENSOCUP00000001518	down	2.665	1.231
ENSOCUP00000001558	up	0.6802	0.9248
ENSOCUP00000001624	up	0.748	0.9142
ENSOCUP00000001667	down	1.626	1.128
ENSOCUP00000001681	down	1.314	1.021
ENSOCUP00000001682	up	0.7857	0.995
ENSOCUP00000001789	down	1.317	0.99
ENSOCUP00000001884	down	1.379	1.061
ENSOCUP00000001928	down	1.809	0.994
ENSOCUP00000001929	up	0.6865	0.9725
ENSOCUP00000001942	down	1.327	0.9728
ENSOCUP00000001973	up	0.7515	1.008
ENSOCUP00000002003	down	1.37	1.012
ENSOCUP00000002040	up	0.8162	1.019
ENSOCUP00000002050	down	1.098	0.804
ENSOCUP00000002061	up	0.7905	0.986
ENSOCUP00000002088	up	0.8095	1.004
ENSOCUP00000002092	down	9.386	1.215
ENSOCUP00000002129	up	0.8582	1.076
ENSOCUP00000002139	down	1.224	0.9812
ENSOCUP00000002166	up	0.8908	1.072
ENSOCUP00000002175	down	1.31	1.06
ENSOCUP00000002211	down	1.308	0.8718
ENSOCUP00000002228	down	1.592	0.9985
ENSOCUP00000002258	down	1.965	0.9505
ENSOCUP00000002268	up	0.7538	1.163
ENSOCUP00000002278	down	1.332	1.013
ENSOCUP00000002310	down	1.27	1.042
ENSOCUP00000002426	down	1.247	1.035
ENSOCUP00000002434	up	0.5812	0.9135
ENSOCUP00000002448	up	0.7068	0.9672
ENSOCUP00000002454	down	2.39	0.9878
ENSOCUP00000002501	down	1.246	1.016
ENSOCUP00000002513	down	1.629	0.977
ENSOCUP00000002524	up	0.7895	1.003
ENSOCUP00000002559	down	3.237	1.021
ENSOCUP00000002612	up	0.3895	0.9875
ENSOCUP00000002616	down	1.747	1.032
ENSOCUP00000002691	up	0.5795	0.8862
ENSOCUP00000002696	down	1.169	0.9435
ENSOCUP00000002733	down	1.228	0.967
ENSOCUP00000002824	up	0.7558	0.9675
ENSOCUP00000002844	down	2.54	1.049
ENSOCUP00000002887	down	2.436	0.9695
ENSOCUP00000002981	down	1.748	0.854
ENSOCUP00000002989	up	0.8592	1.075
ENSOCUP00000003014	up	0.8118	1.011
ENSOCUP00000003040	up	0.7638	1.084
ENSOCUP00000003074	down	1.214	0.9862
ENSOCUP00000003090	up	0.4842	0.8058
ENSOCUP00000003142	up	0.7323	0.989
ENSOCUP00000003146	up	0.8832	1.124
ENSOCUP00000003157	down	1.661	0.999
ENSOCUP00000003197	down	1.253	1.006
ENSOCUP00000003274	up	0.8442	1.062
ENSOCUP00000003277	up	0.833	1.005
ENSOCUP00000003290	down	1.386	0.9858
ENSOCUP00000003297	up	0.85	1.034
ENSOCUP00000003388	down	2.108	1.028
ENSOCUP00000003389	up	0.7238	0.958
ENSOCUP00000003407	down	1.251	1.017
ENSOCUP00000003444	down	1.198	0.9262
ENSOCUP00000003489	up	0.9232	1.112
ENSOCUP00000003512	up	0.683	0.9368
ENSOCUP00000003518	up	0.8598	1.033
ENSOCUP00000003564	down	1.264	1.014
ENSOCUP00000003570	up	0.7935	0.983
ENSOCUP00000003599	down	1.98	0.995
ENSOCUP00000003655	up	0.8412	1.027
ENSOCUP00000003691	up	0.579	0.9912
ENSOCUP00000003692	up	0.8172	0.9835
ENSOCUP00000003693	down	1.323	0.983
ENSOCUP00000003737	down	1.417	0.9842
ENSOCUP00000003956	up	0.7645	0.9692
ENSOCUP00000003958	up	0.7308	0.9645
ENSOCUP00000003975	down	1.435	1.1
ENSOCUP00000003978	up	0.7705	0.964
ENSOCUP00000003989	down	1.344	1.074
ENSOCUP00000003994	down	1.513	1.176
ENSOCUP00000004006	up	0.8262	0.9998
ENSOCUP00000004048	down	1.577	1.03
ENSOCUP00000004098	down	1.557	1.022
ENSOCUP00000004178	up	0.7492	0.9842
ENSOCUP00000004195	down	1.777	1.059
ENSOCUP00000004272	down	1.751	0.9918
ENSOCUP00000004278	down	1.257	1.024
ENSOCUP00000004322	up	0.7212	0.9285
ENSOCUP00000004340	up	0.8638	1.076
ENSOCUP00000004365	down	1.288	1.038
ENSOCUP00000004426	down	1.881	1.026
ENSOCUP00000004430	up	0.6852	0.9002
ENSOCUP00000004439	up	0.7942	0.9582
ENSOCUP00000004476	up	0.5555	0.8322
ENSOCUP00000004485	down	1.285	1.025
ENSOCUP00000004505	up	0.6902	0.9832
ENSOCUP00000004520	up	0.7018	0.99
ENSOCUP00000004537	down	1.525	1.134
ENSOCUP00000004572	up	0.8005	1.155
ENSOCUP00000004633	down	1.923	0.975
ENSOCUP00000004662	up	0.8668	1.053
ENSOCUP00000004724	down	1.632	1.124
ENSOCUP00000004826	down	1.327	1.051
ENSOCUP00000004913	up	0.7048	0.9528
ENSOCUP00000004970	down	1.259	1.036
ENSOCUP00000004988	up	0.7805	0.9372
ENSOCUP00000005019	down	1.657	1.055
ENSOCUP00000005042	up	0.4952	1.017
ENSOCUP00000005073	down	1.431	1.09
ENSOCUP00000005114	down	2.787	1.041
ENSOCUP00000005153	up	0.792	0.9535
ENSOCUP00000005178	down	2.689	1.234
ENSOCUP00000005244	down	1.215	0.992
ENSOCUP00000005267	down	1.437	1.036
ENSOCUP00000005275	down	1.425	1.015
ENSOCUP00000005285	down	1.389	1.152
ENSOCUP00000005347	up	0.8248	1.05
ENSOCUP00000005385	up	0.7705	1.043
ENSOCUP00000005446	down	1.512	1.016
ENSOCUP00000005482	up	0.7872	0.9635
ENSOCUP00000005560	down	1.116	0.881
ENSOCUP00000005562	down	1.559	1.075
ENSOCUP00000005570	down	1.435	1.043
ENSOCUP00000005578	down	2.539	0.9765
ENSOCUP00000005630	up	0.7145	0.9318
ENSOCUP00000005644	up	0.7955	0.998
ENSOCUP00000005724	down	1.395	1.092
ENSOCUP00000005742	down	2.564	0.9882
ENSOCUP00000005745	up	0.8128	0.9835
ENSOCUP00000005903	down	1.395	1.116
ENSOCUP00000005916	down	1.274	0.994
ENSOCUP00000005937	down	1.124	0.9072
ENSOCUP00000006005	down	1.166	0.9655
ENSOCUP00000006009	down	2.823	1.044
ENSOCUP00000006012	down	1.18	0.939
ENSOCUP00000006030	down	1.264	1.033
ENSOCUP00000006069	up	0.8542	1.058
ENSOCUP00000006071	down	1.509	1.054
ENSOCUP00000006093	down	1.296	0.9988
ENSOCUP00000006097	down	1.587	1.065
ENSOCUP00000006116	down	1.422	1.098
ENSOCUP00000006118	down	1.31	1.019
ENSOCUP00000006136	up	0.7928	0.9748
ENSOCUP00000006160	up	0.7095	0.9308
ENSOCUP00000006196	down	1.846	1.004
ENSOCUP00000006237	up	0.755	0.9652
ENSOCUP00000006257	up	0.8118	0.989
ENSOCUP00000006300	down	1.271	1.026
ENSOCUP00000006335	down	1.897	1.01
ENSOCUP00000006393	down	1.287	0.9932
ENSOCUP00000006469	down	1.732	1.085
ENSOCUP00000006581	up	0.786	0.9998
ENSOCUP00000006588	down	1.207	0.997
ENSOCUP00000006626	up	0.791	1.278
ENSOCUP00000006694	down	1.267	1.009
ENSOCUP00000006709	down	1.342	0.99
ENSOCUP00000006739	down	1.227	1.014
ENSOCUP00000006800	up	0.7608	1.026
ENSOCUP00000006819	down	1.402	1.053
ENSOCUP00000006992	down	1.216	0.9628
ENSOCUP00000007029	down	1.809	1.024
ENSOCUP00000007084	up	0.771	0.9445
ENSOCUP00000007094	up	0.777	0.9455
ENSOCUP00000007123	up	0.6445	0.9085
ENSOCUP00000007135	up	0.7895	1.013
ENSOCUP00000007164	down	1.556	0.8952
ENSOCUP00000007193	down	1.307	1.076
ENSOCUP00000007197	down	1.747	1.087
ENSOCUP00000007274	down	1.458	1.111
ENSOCUP00000007316	down	1.297	0.9795
ENSOCUP00000007327	up	0.7905	0.9575
ENSOCUP00000007366	up	0.7208	0.9558
ENSOCUP00000007390	down	2.816	1.134
ENSOCUP00000007472	down	1.461	1.036
ENSOCUP00000007478	up	0.788	1.11
ENSOCUP00000007538	down	1.541	1.035
ENSOCUP00000007553	down	1.148	0.8742
ENSOCUP00000007554	down	1.29	1.055
ENSOCUP00000007630	down	1.448	0.9942
ENSOCUP00000007727	up	0.766	1
ENSOCUP00000007750	down	1.7	1.041
ENSOCUP00000007751	down	1.22	1.004
ENSOCUP00000007806	down	1.331	1.031
ENSOCUP00000007849	down	1.718	0.9315
ENSOCUP00000007917	down	1.495	0.9122
ENSOCUP00000007943	down	1.828	1.047
ENSOCUP00000007965	down	1.429	1.084
ENSOCUP00000007987	down	2.086	0.9628
ENSOCUP00000008076	down	4.164	0.9828
ENSOCUP00000008087	up	0.6228	0.9025
ENSOCUP00000008101	up	0.6302	0.9538
ENSOCUP00000008106	down	1.392	0.999
ENSOCUP00000008137	down	1.352	1.096
ENSOCUP00000008155	down	1.268	0.997
ENSOCUP00000008240	up	0.742	1.004
ENSOCUP00000008249	up	0.5448	0.9312
ENSOCUP00000008365	down	1.269	1.012
ENSOCUP00000008400	down	2.84	0.9625
ENSOCUP00000008429	up	0.8138	0.9968
ENSOCUP00000008471	down	1.337	1.025
ENSOCUP00000008513	down	2.553	1.082
ENSOCUP00000008525	down	1.192	0.9858
ENSOCUP00000008613	down	1.474	0.9812
ENSOCUP00000008615	down	1.347	1.061
ENSOCUP00000008661	down	2.162	0.9625
ENSOCUP00000008691	up	0.8258	1.047
ENSOCUP00000008718	down	1.825	1.151
ENSOCUP00000008825	down	1.199	0.982
ENSOCUP00000008834	up	0.7562	0.9592
ENSOCUP00000008838	up	0.804	0.9908
ENSOCUP00000008906	up	0.2525	0.796
ENSOCUP00000008940	up	0.835	1.012
ENSOCUP00000008945	up	0.4815	0.9785
ENSOCUP00000008957	down	1.329	0.9978
ENSOCUP00000009041	down	1.224	0.9648
ENSOCUP00000009045	down	1.341	1.056
ENSOCUP00000009057	down	1.584	1.01
ENSOCUP00000009058	down	1.601	1.024
ENSOCUP00000009102	down	1.251	1.006
ENSOCUP00000009108	up	0.6395	0.9735
ENSOCUP00000009130	down	2.146	0.9828
ENSOCUP00000009139	down	1.46	1.053
ENSOCUP00000009150	up	0.817	0.9897
ENSOCUP00000009166	up	0.747	0.9895
ENSOCUP00000009218	down	1.262	1.029
ENSOCUP00000009234	up	0.6382	0.8702
ENSOCUP00000009241	down	2.425	1.355
ENSOCUP00000009269	down	1.781	0.9902
ENSOCUP00000009303	up	0.786	0.983
ENSOCUP00000009309	down	1.172	0.7592
ENSOCUP00000009404	up	0.577	1.28
ENSOCUP00000009448	up	0.769	0.944
ENSOCUP00000009497	down	2.681	1.164
ENSOCUP00000009532	up	0.8832	1.064
ENSOCUP00000009538	up	0.7468	1.008
ENSOCUP00000009540	down	1.438	0.99
ENSOCUP00000009720	down	1.266	0.9308
ENSOCUP00000009726	down	1.353	1.043
ENSOCUP00000009748	down	1.251	0.9788
ENSOCUP00000009767	up	0.7762	0.9488
ENSOCUP00000009783	down	2.447	1.082
ENSOCUP00000009789	down	1.826	1.03
ENSOCUP00000009812	up	0.9305	1.16
ENSOCUP00000009876	down	1.42	1.083
ENSOCUP00000009963	down	1.646	1.017
ENSOCUP00000009978	up	0.7183	0.9322
ENSOCUP00000010002	up	0.6752	0.9388
ENSOCUP00000010031	up	0.9135	1.284
ENSOCUP00000010183	up	0.709	0.9998
ENSOCUP00000010273	down	1.495	1.062
ENSOCUP00000010282	down	1.544	1.183
ENSOCUP00000010352	up	0.7495	1.027
ENSOCUP00000010354	down	1.266	1.013
ENSOCUP00000010375	down	1.433	1.024
ENSOCUP00000010377	up	0.8172	1.061
ENSOCUP00000010426	down	3.472	1.215
ENSOCUP00000010477	up	0.58	0.9122
ENSOCUP00000010503	up	0.7922	1.03
ENSOCUP00000010578	up	0.808	0.9818
ENSOCUP00000010592	down	1.208	0.967
ENSOCUP00000010647	down	1.273	1.035
ENSOCUP00000010717	down	1.224	0.984
ENSOCUP00000010727	down	1.276	0.977
ENSOCUP00000010736	up	0.8895	1.088
ENSOCUP00000010738	up	0.7078	0.9642
ENSOCUP00000010789	down	1.715	1.206
ENSOCUP00000010806	up	0.7748	0.953
ENSOCUP00000010821	down	1.794	0.9982
ENSOCUP00000010899	down	1.211	0.8718
ENSOCUP00000010917	up	0.6472	0.947
ENSOCUP00000010956	down	1.56	1.016
ENSOCUP00000011002	down	1.318	1.034
ENSOCUP00000011047	up	0.8558	1.03
ENSOCUP00000011095	down	1.277	0.921
ENSOCUP00000011104	down	1.287	1.038
ENSOCUP00000011138	up	0.4092	0.7932
ENSOCUP00000011183	down	1.174	0.969
ENSOCUP00000011191	up	0.7315	0.9908
ENSOCUP00000011237	down	2.542	1.097
ENSOCUP00000011238	down	1.564	1.003
ENSOCUP00000011257	down	1.532	1.017
ENSOCUP00000011329	down	1.368	0.9935
ENSOCUP00000011339	up	0.6265	0.9448
ENSOCUP00000011346	down	1.408	0.9928
ENSOCUP00000011379	down	1.358	1.004
ENSOCUP00000011391	down	1.581	1.018
ENSOCUP00000011399	down	1.306	1.036
ENSOCUP00000011406	down	1.542	1.127
ENSOCUP00000011411	up	0.7672	0.956
ENSOCUP00000011412	up	0.7998	0.98
ENSOCUP00000011443	down	1.49	1.07
ENSOCUP00000011492	up	0.7498	0.9242
ENSOCUP00000011507	down	1.347	0.962
ENSOCUP00000011583	down	1.513	0.915
ENSOCUP00000011623	down	1.425	1.082
ENSOCUP00000011626	up	0.6218	0.9688
ENSOCUP00000011637	down	1.455	1.007
ENSOCUP00000011645	up	0.7352	0.9502
ENSOCUP00000011654	down	1.18	0.9708
ENSOCUP00000011704	up	0.7935	0.9598
ENSOCUP00000011719	down	1.438	1.018
ENSOCUP00000011778	up	0.8298	1.039
ENSOCUP00000011783	up	0.7423	0.948
ENSOCUP00000011788	down	1.292	1.044
ENSOCUP00000011832	down	1.869	1.024
ENSOCUP00000011855	up	0.7383	0.9062
ENSOCUP00000011873	up	0.7617	0.9855
ENSOCUP00000011881	down	1.259	1.016
ENSOCUP00000011945	down	2.063	0.9145
ENSOCUP00000011956	up	0.5405	0.8088
ENSOCUP00000012028	down	1.425	1.088
ENSOCUP00000012031	up	0.7268	0.9458
ENSOCUP00000012043	down	1.379	1.047
ENSOCUP00000012097	down	1.447	1.034
ENSOCUP00000012136	up	0.803	1.009
ENSOCUP00000012194	up	0.8248	1.019
ENSOCUP00000012250	down	2.803	1.116
ENSOCUP00000012268	down	1.279	0.935
ENSOCUP00000012280	down	1.341	1.071
ENSOCUP00000012314	down	2.434	1.1
ENSOCUP00000012327	down	1.37	0.953
ENSOCUP00000012341	down	1.622	1.006
ENSOCUP00000012392	up	0.8062	0.9712
ENSOCUP00000012408	up	0.8055	0.9678
ENSOCUP00000012414	down	1.225	0.991
ENSOCUP00000012450	down	1.5	1.05
ENSOCUP00000012478	down	1.255	0.9382
ENSOCUP00000012498	down	1.993	1.028
ENSOCUP00000012526	up	0.7652	0.9188
ENSOCUP00000012547	down	1.611	1.156
ENSOCUP00000012637	down	1.83	1.063
ENSOCUP00000012639	down	1.207	0.9965
ENSOCUP00000012650	down	1.368	1.015
ENSOCUP00000012725	down	2.192	1.041
ENSOCUP00000012750	up	0.797	1.116
ENSOCUP00000012753	down	1.101	0.9062
ENSOCUP00000012786	down	1.298	0.949
ENSOCUP00000012816	down	1.527	1.064
ENSOCUP00000012842	down	1.345	1.053
ENSOCUP00000012847	down	1.359	1.091
ENSOCUP00000012856	up	0.4698	0.9328
ENSOCUP00000012924	up	0.7012	1.01
ENSOCUP00000012939	down	1.208	0.9842
ENSOCUP00000012967	down	1.202	0.9665
ENSOCUP00000013023	up	0.7908	0.965
ENSOCUP00000013040	down	4.691	1.176
ENSOCUP00000013080	up	0.6215	0.935
ENSOCUP00000013112	down	1.443	0.9592
ENSOCUP00000013126	down	1.72	0.9858
ENSOCUP00000013152	up	0.733	0.957
ENSOCUP00000013172	down	1.268	1.022
ENSOCUP00000013193	down	1.49	1.083
ENSOCUP00000013200	down	1.19	0.9838
ENSOCUP00000013232	down	1.187	0.947
ENSOCUP00000013263	up	0.5535	0.9132
ENSOCUP00000013271	down	1.343	1.05
ENSOCUP00000013294	up	0.9072	1.103
ENSOCUP00000013302	up	0.834	1.041
ENSOCUP00000013372	down	1.193	0.9855
ENSOCUP00000013387	up	0.758	0.9702
ENSOCUP00000013474	down	1.393	0.986
ENSOCUP00000013502	down	1.249	1.027
ENSOCUP00000013545	down	2.182	1.014
ENSOCUP00000013620	up	0.8002	0.9862
ENSOCUP00000013632	up	0.778	0.9592
ENSOCUP00000013650	down	1.213	0.9628
ENSOCUP00000013656	down	1.316	1.038
ENSOCUP00000013673	up	0.5732	0.9338
ENSOCUP00000013751	up	0.8	0.9715
ENSOCUP00000013792	down	1.495	1.046
ENSOCUP00000013820	down	3.387	1.153
ENSOCUP00000013855	up	0.7795	1.004
ENSOCUP00000013861	down	1.23	1.008
ENSOCUP00000013914	down	2.24	1.158
ENSOCUP00000013917	up	0.8268	1.012
ENSOCUP00000013942	up	0.763	0.9978
ENSOCUP00000013990	down	6.498	1.066
ENSOCUP00000013993	up	0.658	1.176
ENSOCUP00000014006	down	8.363	1.043
ENSOCUP00000014016	up	0.7785	0.952
ENSOCUP00000014052	up	0.7908	0.9682
ENSOCUP00000014065	down	4.177	1.135
ENSOCUP00000014066	down	1.264	1.036
ENSOCUP00000014163	down	1.38	0.959
ENSOCUP00000014171	down	2.335	1.182
ENSOCUP00000014221	up	0.771	0.9868
ENSOCUP00000014225	down	1.108	0.8682
ENSOCUP00000014237	up	0.785	1.035
ENSOCUP00000014287	up	0.7412	0.9202
ENSOCUP00000014295	down	1.234	1.012
ENSOCUP00000014327	up	0.7358	0.9532
ENSOCUP00000014376	up	0.794	0.9645
ENSOCUP00000014393	down	1.286	1.031
ENSOCUP00000014480	down	1.66	1.05
ENSOCUP00000014527	up	0.4815	0.988
ENSOCUP00000014578	down	1.192	0.9885
ENSOCUP00000014583	down	1.314	1.079
ENSOCUP00000014588	down	1.463	1.006
ENSOCUP00000014622	up	0.764	0.918
ENSOCUP00000014626	up	0.595	0.854
ENSOCUP00000014640	down	1.251	1.016
ENSOCUP00000014641	down	1.602	0.9485
ENSOCUP00000014669	down	2.167	0.7795
ENSOCUP00000014697	down	1.447	1.072
ENSOCUP00000014718	down	1.341	0.967
ENSOCUP00000014820	down	1.242	0.9955
ENSOCUP00000014836	down	1.376	1.038
ENSOCUP00000014860	up	0.9028	1.094
ENSOCUP00000014901	up	0.818	0.9978
ENSOCUP00000014907	down	1.364	0.9072
ENSOCUP00000014915	down	1.133	0.8968
ENSOCUP00000014954	down	1.392	1.033
ENSOCUP00000014960	down	1.327	1.03
ENSOCUP00000014966	down	1.171	0.9672
ENSOCUP00000015056	up	0.7917	0.9735
ENSOCUP00000015072	down	2.36	0.967
ENSOCUP00000015144	down	1.156	0.956
ENSOCUP00000015145	down	1.886	0.9498
ENSOCUP00000015175	down	1.299	0.9902
ENSOCUP00000015224	down	1.816	1.046
ENSOCUP00000015239	up	0.4745	1.043
ENSOCUP00000015256	down	1.31	1.064
ENSOCUP00000015317	down	1.799	1.008
ENSOCUP00000015358	down	1.392	1.043
ENSOCUP00000015377	up	0.7518	1.29
ENSOCUP00000015378	up	0.798	0.9645
ENSOCUP00000015416	up	0.249	1.078
ENSOCUP00000015442	up	0.7805	1.005
ENSOCUP00000015636	down	2.693	1.121
ENSOCUP00000015784	down	1.464	0.9965
ENSOCUP00000015795	down	1.762	1.134
ENSOCUP00000015844	up	0.7018	0.9412
ENSOCUP00000015867	down	1.815	1.08
ENSOCUP00000015921	down	1.368	0.9978
ENSOCUP00000016020	up	0.6992	0.8968
ENSOCUP00000016036	up	0.8162	1.006
ENSOCUP00000016046	up	0.7218	0.9122
ENSOCUP00000016079	down	1.368	1.067
ENSOCUP00000016097	up	0.8038	0.9798
ENSOCUP00000016200	up	0.7552	1
ENSOCUP00000016208	up	0.75	0.9675
ENSOCUP00000016361	down	1.256	0.9985
ENSOCUP00000016388	down	1.723	1.056
ENSOCUP00000016459	up	0.7852	1.031
ENSOCUP00000016499	down	1.125	0.9318
ENSOCUP00000016544	up	0.847	1.029
ENSOCUP00000016619	up	0.7088	1.307
ENSOCUP00000016683	up	0.733	0.9262
ENSOCUP00000016801	down	1.482	0.9728
ENSOCUP00000016912	up	0.7812	1.151
ENSOCUP00000016988	down	1.366	0.9942
ENSOCUP00000017009	up	0.2965	0.9225
ENSOCUP00000017061	up	0.8462	1.038
ENSOCUP00000017122	down	1.364	1.035
ENSOCUP00000017169	up	0.761	0.9988
ENSOCUP00000017194	up	0.6852	0.948
ENSOCUP00000017258	up	0.777	0.9425
ENSOCUP00000017398	up	0.875	1.084
ENSOCUP00000017485	down	1.316	0.9798
ENSOCUP00000017488	up	0.6915	1.012
ENSOCUP00000017505	down	2.399	0.9972
ENSOCUP00000017783	down	1.41	1.043
ENSOCUP00000017833	up	0.7243	0.9248
ENSOCUP00000017984	down	1.467	0.998
ENSOCUP00000017991	up	0.7165	1.256
ENSOCUP00000018025	down	1.72	1.194
ENSOCUP00000018067	down	1.21	1.004
ENSOCUP00000018089	up	0.773	0.9945
ENSOCUP00000018177	down	1.254	1.028
ENSOCUP00000018195	down	1.194	0.9542
ENSOCUP00000018320	up	0.792	0.9518
ENSOCUP00000018321	down	1.256	1.03
ENSOCUP00000018336	down	1.257	0.9495
ENSOCUP00000018475	down	1.392	1.121
ENSOCUP00000018489	down	1.292	1.064
ENSOCUP00000018522	down	1.202	0.968
ENSOCUP00000018619	up	0.7782	1.035
ENSOCUP00000018723	down	3.3	1.548
ENSOCUP00000018739	down	1.739	1.152
ENSOCUP00000018993	up	0.855	1.094
ENSOCUP00000019016	down	1.32	0.998
ENSOCUP00000019095	down	1.281	0.93
ENSOCUP00000019098	down	1.656	1.028
ENSOCUP00000019131	up	0.7968	0.9922
ENSOCUP00000019199	up	0.8322	1.06
ENSOCUP00000019290	up	0.8192	1.002
ENSOCUP00000019358	up	0.7452	1.009
ENSOCUP00000019508	down	1.173	0.96
ENSOCUP00000019546	up	0.7392	1.026
ENSOCUP00000019575	up	0.8235	1.052
ENSOCUP00000019725	down	1.334	1.034
ENSOCUP00000019817	up	0.799	0.9612
ENSOCUP00000020057	up	0.8245	1.02
ENSOCUP00000020100	down	1.344	1.038
ENSOCUP00000020106	up	0.6605	0.9832
ENSOCUP00000020149	down	1.25	0.8675
ENSOCUP00000020350	down	1.483	1.059
ENSOCUP00000020374	down	1.342	1.038
ENSOCUP00000020510	up	0.8745	1.054
ENSOCUP00000020512	up	0.7602	1.012
ENSOCUP00000020628	down	1.596	1
ENSOCUP00000020693	up	0.7677	0.942
ENSOCUP00000020694	down	2.543	1.04
ENSOCUP00000020767	down	1.208	0.9975
ENSOCUP00000020771	down	1.168	0.9432
ENSOCUP00000020842	up	0.8045	1.369
ENSOCUP00000020898	down	1.398	0.9448
ENSOCUP00000020902	down	1.981	1.098
ENSOCUP00000021058	down	1.462	1.068
ENSOCUP00000021097	up	0.749	1.014
ENSOCUP00000021129	down	1.317	1.084
ENSOCUP00000021169	up	0.775	0.978
ENSOCUP00000021184	down	1.203	0.9695
ENSOCUP00000021185	down	1.345	1.044
ENSOCUP00000021330	up	0.749	0.996
ENSOCUP00000021378	up	0.7992	1.008
ENSOCUP00000021442	up	0.6452	0.9928
ENSOCUP00000021716	down	1.439	1.03
ENSOCUP00000021719	up	0.7992	1.001
ENSOCUP00000021783	up	0.787	0.968
ENSOCUP00000021800	down	1.183	0.9795
ENSOCUP00000021967	up	0.694	1.007
ENSOCUP00000022086	up	0.8352	1.037
ENSOCUP00000022161	down	1.25	0.9805
ENSOCUP00000022294	down	1.778	0.9162
ENSOCUP00000022408	down	1.356	1.028
ENSOCUP00000022441	up	0.6452	1.017
ENSOCUP00000022516	down	1.626	1.059
ENSOCUP00000022529	down	1.308	1.025
ENSOCUP00000022564	up	0.808	0.9935
ENSOCUP00000022814	up	0.7945	0.979
ENSOCUP00000022906	down	1.63	1.03
ENSOCUP00000023079	down	1.717	0.925
ENSOCUP00000023099	up	0.7868	0.9752
ENSOCUP00000023328	down	1.529	1.018
ENSOCUP00000023374	down	1.173	0.8995
ENSOCUP00000023543	up	0.7342	0.941
ENSOCUP00000023684	down	1.174	0.969
ENSOCUP00000023756	up	0.8642	1.074
ENSOCUP00000023757	down	1.229	1.008
ENSOCUP00000023782	down	1.138	0.8412
ENSOCUP00000023851	up	0.7615	0.9208
ENSOCUP00000023898	up	0.8242	0.9952
ENSOCUP00000023922	down	3.362	1.072
ENSOCUP00000024088	up	0.5882	0.903
ENSOCUP00000024170	down	1.339	1.024
ENSOCUP00000024255	up	0.7808	1.026
ENSOCUP00000024303	up	0.8812	1.132
ENSOCUP00000024387	down	2.192	1.072
ENSOCUP00000024478	up	0.7782	0.9665
ENSOCUP00000024549	down	3.126	1.066
ENSOCUP00000024555	up	0.7815	0.97
ENSOCUP00000024583	up	0.519	0.853
ENSOCUP00000024584	down	1.392	1.066
ENSOCUP00000024812	down	1.158	0.961
ENSOCUP00000024849	up	0.7438	1.055
ENSOCUP00000025004	down	3.219	1.054
ENSOCUP00000025113	up	0.5235	0.96
ENSOCUP00000025124	down	1.437	1.044
ENSOCUP00000025128	down	1.752	1.011
ENSOCUP00000025275	down	1.228	0.9965
ENSOCUP00000025316	down	1.587	0.8632
ENSOCUP00000025323	down	1.324	1.083
ENSOCUP00000025370	down	1.476	1.03
ENSOCUP00000025483	down	1.864	1.115
ENSOCUP00000025626	down	1.188	0.9828
ENSOCUP00000025723	up	0.7872	1.078
ENSOCUP00000025745	down	1.659	1.167
ENSOCUP00000025907	up	0.7482	0.9545
ENSOCUP00000025921	down	1.359	1.026
ENSOCUP00000025964	up	0.8262	1.025
ENSOCUP00000026013	up	0.691	1.05
ENSOCUP00000026074	down	2.206	0.9965
ENSOCUP00000026109	up	0.9072	1.196
ENSOCUP00000026210	up	0.742	0.991
ENSOCUP00000026258	down	1.256	0.9938
ENSOCUP00000026307	down	1.318	1.066
ENSOCUP00000026349	down	1.77	1.089
ENSOCUP00000026357	down	1.297	1.019
ENSOCUP00000026369	up	0.3922	0.7875
ENSOCUP00000026416	up	0.7942	0.968
ENSOCUP00000026449	down	1.506	0.9665
ENSOCUP00000026470	down	1.351	1.028
ENSOCUP00000026521	down	3.551	1.048
ENSOCUP00000026578	down	1.794	1.091
ENSOCUP00000026595	down	1.418	1.022
ENSOCUP00000026648	down	1.635	1.022
ENSOCUP00000026662	down	1.609	0.9008
ENSOCUP00000026663	down	1.323	1.075
ENSOCUP00000026751	down	1.188	0.9708
ENSOCUP00000026847	down	1.51	1.004
ENSOCUP00000026861	down	1.916	1.076
ENSOCUP00000026886	down	1.373	1.132
ENSOCUP00000026933	down	1.312	1.042
ENSOCUP00000027022	down	1.41	1.015
ENSOCUP00000027042	down	1.291	0.9782
ENSOCUP00000027095	up	0.8198	1.031
ENSOCUP00000027126	down	3.294	1.047
ENSOCUP00000027141	down	2.39	1.02
ENSOCUP00000027229	up	0.7083	1.003
ENSOCUP00000027232	up	0.7535	1.024
ENSOCUP00000027233	down	1.294	1.04
ENSOCUP00000027248	down	1.147	0.9192
ENSOCUP00000027332	down	1.236	0.9698
ENSOCUP00000027370	down	1.427	1.098
ENSOCUP00000027386	up	0.6402	0.9788
ENSOCUP00000027390	up	0.8318	1.006
ENSOCUP00000027534	down	2.552	1.06
ENSOCUP00000027559	down	1.379	0.912
ENSOCUP00000027561	up	0.383	0.8248
ENSOCUP00000027750	down	1.976	1.152
ENSOCUP00000027762	down	2.645	1.064
ENSOCUP00000027776	down	2.899	1.017
ENSOCUP00000027792	up	0.6898	0.8965
ENSOCUP00000027919	up	0.5532	0.9992
ENSOCUP00000028108	up	0.7877	1.11
ENSOCUP00000028125	up	0.7392	1.003
ENSOCUP00000028186	up	0.6798	1.033
ENSOCUP00000028218	up	0.805	1.004
ENSOCUP00000028273	down	1.314	1.014
ENSOCUP00000028361	down	1.341	1.046
ENSOCUP00000028419	up	0.584	0.9648
ENSOCUP00000028467	down	2.272	1.074
ENSOCUP00000028497	up	0.8958	1.135
ENSOCUP00000028642	down	1.273	0.922
ENSOCUP00000028680	down	1.369	0.9805
ENSOCUP00000028717	down	1.389	1.076
ENSOCUP00000028823	down	1.293	0.9098
ENSOCUP00000028828	down	1.36	1.047
ENSOCUP00000028860	up	0.7572	1.02
ENSOCUP00000028861	down	1.602	1.04
ENSOCUP00000028988	down	1.296	1.048
ENSOCUP00000029130	up	0.759	0.9992
ENSOCUP00000029139	down	3.39	0.9448
ENSOCUP00000029170	down	1.098	0.736
ENSOCUP00000029200	down	1.235	0.9515
ENSOCUP00000029387	up	0.7735	0.976
ENSOCUP00000029411	down	1.378	0.918
ENSOCUP00000029439	down	1.543	1.04
ENSOCUP00000029575	down	1.184	0.9608
ENSOCUP00000029591	down	1.322	1.035
ENSOCUP00000029599	down	1.395	1.082
ENSOCUP00000029828	down	1.919	0.976
ENSOCUP00000029943	up	0.9265	1.12
ENSOCUP00000029968	down	1.215	0.9565
ENSOCUP00000029991	down	1.306	0.9882
ENSOCUP00000030300	up	0.7548	0.9495
ENSOCUP00000030338	up	0.804	0.9685
ENSOCUP00000030442	up	0.6698	0.9612
ENSOCUP00000030546	down	1.168	0.9435
ENSOCUP00000030554	up	0.824	1.013
ENSOCUP00000030567	down	1.594	1.012
ENSOCUP00000030730	down	1.201	0.9855
ENSOCUP00000030860	down	1.257	1.026
ENSOCUP00000030910	up	0.6725	0.9772
ENSOCUP00000030939	down	1.256	1.002
ENSOCUP00000031061	up	0.732	0.981
ENSOCUP00000031199	down	1.504	0.9782
ENSOCUP00000031284	up	0.7737	0.9622
ENSOCUP00000031359	down	1.757	1.054
ENSOCUP00000031436	up	0.5992	1.12
ENSOCUP00000031621	down	1.961	1.07
ENSOCUP00000031690	up	0.7985	1
ENSOCUP00000031796	up	0.7878	0.9642
ENSOCUP00000031964	up	0.8092	0.998
ENSOCUP00000032071	down	1.186	0.9837
ENSOCUP00000032081	down	1.304	1.042
ENSOCUP00000032153	up	0.833	1.08
ENSOCUP00000032158	down	1.276	1.007
ENSOCUP00000032236	up	0.798	1.018
ENSOCUP00000032241	down	1.511	1.014
ENSOCUP00000032377	down	2.402	0.9918
ENSOCUP00000032457	down	1.378	1.066
ENSOCUP00000032476	up	0.8185	0.9825
ENSOCUP00000032515	down	1.987	0.9725
ENSOCUP00000032706	up	0.702	0.8788
ENSOCUP00000032761	down	1.258	1.031
ENSOCUP00000033000	up	0.8708	1.092
ENSOCUP00000033073	down	5.029	1.054
ENSOCUP00000033110	down	1.371	1.008
ENSOCUP00000033140	up	0.7545	0.967
ENSOCUP00000033216	up	0.527	0.962
ENSOCUP00000033302	down	2.403	1.112
ENSOCUP00000033387	down	1.745	1.221
ENSOCUP00000033570	down	2.152	1.034
ENSOCUP00000033604	up	0.8022	0.968
ENSOCUP00000033743	up	0.6642	0.9405
ENSOCUP00000033842	down	2.688	1.002
ENSOCUP00000033900	up	0.6038	1.545
ENSOCUP00000033946	up	0.7422	0.9542
ENSOCUP00000033972	down	1.926	0.9692
ENSOCUP00000034155	down	1.832	0.9842
ENSOCUP00000034159	down	1.309	1.085
ENSOCUP00000034179	down	1.228	1.01
ENSOCUP00000034209	up	0.7352	1.046
ENSOCUP00000034258	down	1.336	1.021
ENSOCUP00000034272	up	0.7808	0.9955
ENSOCUP00000034286	down	1.253	1.019
ENSOCUP00000034470	down	1.896	1.1
ENSOCUP00000034553	up	0.7762	1.017
ENSOCUP00000034687	down	2.496	0.8885
ENSOCUP00000034715	down	1.32	0.996
ENSOCUP00000034724	down	1.522	0.8922
ENSOCUP00000034758	up	0.7868	0.9605
ENSOCUP00000034863	down	1.786	0.9978
ENSOCUP00000034919	up	0.65	1.268
ENSOCUP00000034926	up	0.8512	1.099
ENSOCUP00000034941	down	1.363	1.002
ENSOCUP00000035026	down	1.29	1.042
ENSOCUP00000035051	down	1.296	1.049
ENSOCUP00000035068	up	0.8482	1.059
ENSOCUP00000035105	up	0.814	1.003
ENSOCUP00000035136	down	1.282	1.035
ENSOCUP00000035195	down	1.199	0.979
ENSOCUP00000035265	down	1.476	1.13
ENSOCUP00000035308	down	1.722	1.109
ENSOCUP00000035314	down	1.419	0.927
ENSOCUP00000035373	down	1.436	1.019
ENSOCUP00000035383	down	1.236	0.9972
ENSOCUP00000035459	down	1.31	1.024
ENSOCUP00000035615	down	1.611	1.019
ENSOCUP00000035876	up	0.7935	0.996
ENSOCUP00000035997	down	1.402	1.058
ENSOCUP00000036083	down	1.418	0.7998
ENSOCUP00000036204	up	0.8218	1.006
ENSOCUP00000036259	down	1.198	0.9765
ENSOCUP00000036391	up	0.7575	0.9245
ENSOCUP00000036658	down	1.682	1.059
ENSOCUP00000036784	up	0.8435	1.078
ENSOCUP00000036824	down	1.169	0.969
ENSOCUP00000036878	up	0.7978	0.9592
ENSOCUP00000036917	down	1.547	1.012
ENSOCUP00000036937	up	0.781	0.9838
ENSOCUP00000036967	down	1.326	1.048
ENSOCUP00000037052	up	0.7605	0.93
ENSOCUP00000037222	down	1.546	1.059
ENSOCUP00000037249	down	1.271	1.044
ENSOCUP00000037552	up	0.8002	1.325
ENSOCUP00000037581	down	1.999	1.054
ENSOCUP00000037583	down	1.267	0.905
ENSOCUP00000037667	down	1.49	0.9965
ENSOCUP00000038064	up	0.6367	1.143
ENSOCUP00000038088	up	0.8555	1.095
ENSOCUP00000038156	down	1.427	1.08
ENSOCUP00000038170	down	2.104	1.048
ENSOCUP00000038281	down	1.37	1.092
ENSOCUP00000038334	down	1.575	0.964
ENSOCUP00000038351	down	1.547	0.9995
ENSOCUP00000038433	down	1.206	0.9905
ENSOCUP00000038579	down	2.825	1.01
ENSOCUP00000038586	up	0.8668	1.043
ENSOCUP00000038651	up	0.8915	1.083
ENSOCUP00000038683	down	2.044	1.12
ENSOCUP00000038815	down	1.392	1.024
ENSOCUP00000038851	down	1.271	0.9948
ENSOCUP00000038945	up	0.8208	1.014
ENSOCUP00000038963	up	0.729	0.987
ENSOCUP00000038964	up	0.7083	1.002
ENSOCUP00000038981	down	1.312	0.8605
ENSOCUP00000038987	down	1.338	0.9762
ENSOCUP00000038997	down	1.909	1.042
ENSOCUP00000039046	up	0.7985	0.984
ENSOCUP00000039118	up	0.587	1.012
ENSOCUP00000039229	down	1.952	0.9885
ENSOCUP00000039361	down	1.331	1.014
ENSOCUP00000039421	down	1.724	1.05
ENSOCUP00000039525	up	0.7485	1.002
ENSOCUP00000039621	up	0.3698	0.9612
ENSOCUP00000039662	down	1.273	1.041
ENSOCUP00000039736	down	1.247	0.9532
ENSOCUP00000039833	down	1.291	1.039
ENSOCUP00000039923	down	2.203	0.9688
ENSOCUP00000040076	down	1.612	1.018
ENSOCUP00000040263	down	1.322	1.02
ENSOCUP00000040325	up	0.7125	0.9362
ENSOCUP00000040338	up	0.7682	0.9648
ENSOCUP00000040452	down	1.826	1.011
ENSOCUP00000040490	down	1.188	0.9768
ENSOCUP00000040580	down	1.197	0.9925
ENSOCUP00000040692	up	0.5918	0.9085
ENSOCUP00000040699	down	1.649	1.23
ENSOCUP00000040808	down	1.319	1.023
ENSOCUP00000040959	up	0.8565	1.079
ENSOCUP00000040997	up	0.8145	0.978
ENSOCUP00000041013	up	0.8642	1.078
ENSOCUP00000041017	up	0.8005	0.9852
ENSOCUP00000041221	down	1.646	1.022
ENSOCUP00000041324	up	0.8648	1.039
ENSOCUP00000041351	down	2.614	1.112
ENSOCUP00000041530	down	1.277	0.971
ENSOCUP00000041545	up	0.8462	1.04
ENSOCUP00000041560	up	0.7098	0.955
ENSOCUP00000041684	down	1.433	0.9678
ENSOCUP00000041794	up	0.8288	1.008
ENSOCUP00000041804	down	1.266	1.034
ENSOCUP00000042075	down	1.334	1.06
ENSOCUP00000042188	up	0.8358	1.048
ENSOCUP00000042208	down	1.276	1.039
ENSOCUP00000042281	down	1.316	1.042
ENSOCUP00000042531	down	1.358	0.9635
ENSOCUP00000042547	down	2.097	0.9295
ENSOCUP00000042719	down	1.58	1.068
ENSOCUP00000042764	up	0.7402	0.9038
ENSOCUP00000042858	up	0.8325	1.008
ENSOCUP00000042913	down	1.298	0.961
ENSOCUP00000042923	down	2.321	1.329
ENSOCUP00000043221	down	1.639	1.022
ENSOCUP00000043304	down	1.378	1.091
ENSOCUP00000043404	down	1.254	0.994
ENSOCUP00000043612	down	2.001	1.015
ENSOCUP00000043678	down	1.235	1.018
ENSOCUP00000043688	up	0.7692	0.9868
ENSOCUP00000043755	down	2.674	0.973
ENSOCUP00000043847	down	1.683	1.044
ENSOCUP00000043973	down	2.179	1.016
ENSOCUP00000044013	down	1.759	1.076
ENSOCUP00000044094	down	1.391	0.9897
ENSOCUP00000044350	down	1.774	0.9295
ENSOCUP00000044408	up	0.8502	1.021
ENSOCUP00000044510	up	0.866	1.072
ENSOCUP00000044709	up	0.8835	1.1
ENSOCUP00000044847	up	0.7817	1.166
ENSOCUP00000044878	up	0.9112	1.106
ENSOCUP00000044883	up	0.652	1.017
ENSOCUP00000045061	down	1.304	1.009
ENSOCUP00000045064	down	1.238	0.9978
ENSOCUP00000045116	up	0.5622	0.849
ENSOCUP00000045160	down	1.63	1.024
ENSOCUP00000045192	up	0.7602	0.9612
ENSOCUP00000045197	down	1.709	1.028
ENSOCUP00000045374	down	1.452	0.988
ENSOCUP00000045460	down	1.104	0.9095
ENSOCUP00000045473	down	1.128	0.9178
ENSOCUP00000045524	down	7.186	1.481
ENSOCUP00000045561	down	1.445	1.046
ENSOCUP00000045566	down	1.42	1.052
ENSOCUP00000045628	up	0.6178	0.832
ENSOCUP00000045700	down	1.38	1.006
ENSOCUP00000045713	down	2.406	1.059
ENSOCUP00000045891	down	1.419	0.9565
ENSOCUP00000046019	down	1.658	0.956
ENSOCUP00000046070	down	1.327	1.008
ENSOCUP00000046345	up	0.7837	0.976
ENSOCUP00000046520	down	1.457	1.128
ENSOCUP00000046567	down	1.822	0.9598
ENSOCUP00000046611	up	0.6842	0.9998
ENSOCUP00000046658	down	1.614	1.001
ENSOCUP00000046851	down	1.32	0.9862
ENSOCUP00000046868	down	1.226	0.9405
ENSOCUP00000046928	up	0.7382	0.9295
ENSOCUP00000046947	up	0.4808	0.9615
ENSOCUP00000047022	down	1.404	1.137
ENSOCUP00000047081	down	1.714	1.068
ENSOCUP00000047302	down	1.145	0.8605
ENSOCUP00000047312	down	1.218	0.9885
ENSOCUP00000047326	down	1.322	1.018
ENSOCUP00000047501	up	0.7115	1.06
ENSOCUP00000047573	up	0.7895	1.033
ENSOCUP00000047614	up	0.7442	0.965
ENSOCUP00000047878	up	0.8062	0.969
ENSOCUP00000047914	down	1.608	1.15
ENSOCUP00000047964	down	1.371	1.068
ENSOCUP00000047972	up	0.6885	0.9872
ENSOCUP00000047986	down	1.444	1.01
ENSOCUP00000048002	down	2.402	1.148
ENSOCUP00000048260	up	0.7875	0.9718
ENSOCUP00000048665	down	1.448	0.9842
ENSOCUP00000048728	up	0.8022	1.011
ENSOCUP00000048734	down	1.408	0.9788
ENSOCUP00000048740	up	0.5888	0.939
ENSOCUP00000049195	down	1.22	0.9925
ENSOCUP00000049213	up	0.779	0.9752
ENSOCUP00000049725	down	1.255	1.032
ENSOCUP00000049824	down	1.307	1.018
ENSOCUP00000049847	down	1.136	0.9428
ENSOCUP00000049886	up	0.8105	1.032
ENSOCUP00000049887	down	1.053	0.8588
