# Supplementary material for: Transcriptomic and Proteomic Profiling of Rabbit Kidney Cells Infected with Equine Herpesvirus 8
Source: Viruses. 2025 Apr 29;17(5):647. doi: 10.3390/v17050647 (PMC12115596; doi:10.3390/v17050647)
Supplement: Supplementary file 1 [file viruses-17-00647-s001.zip › viruses-3494223-supplementary/Supplementary File S1/Table 5-D3vsD1.csv]

Accession	Regulate	D1	D3
ENSOCUP00000000004	up	3.399	12.44
ENSOCUP00000000007	down	3.39	9.905
ENSOCUP00000000009	down	0.9988	10.46
ENSOCUP00000000012	up	0.6062	10.09
ENSOCUP00000000015	up	8.363	1.891
ENSOCUP00000000016	up	9.386	0.8652
ENSOCUP00000000022	up	2.665	5.965
ENSOCUP00000000028	down	2.402	5.944
ENSOCUP00000000029	up	2.425	5.919
ENSOCUP00000000030	up	6.498	1.788
ENSOCUP00000000037	up	7.186	0.9512
ENSOCUP00000000069	up	1.752	6.13
ENSOCUP00000000079	up	5.029	2.262
ENSOCUP00000000096	up	0.6038	5.901
ENSOCUP00000000101	up	2.108	4.182
ENSOCUP00000000105	up	4.691	1.519
ENSOCUP00000000107	up	1.014	5.127
ENSOCUP00000000120	down	0.9288	5.15
ENSOCUP00000000131	down	4.177	1.772
ENSOCUP00000000134	up	1.268	4.513
ENSOCUP00000000135	down	0.8005	4.618
ENSOCUP00000000138	up	0.65	4.581
ENSOCUP00000000144	down	3.551	1.674
ENSOCUP00000000145	up	3.126	1.925
ENSOCUP00000000146	down	0.8438	4.096
ENSOCUP00000000148	down	4.164	0.7538
ENSOCUP00000000152	up	0.8002	4.113
ENSOCUP00000000155	down	3.472	1.368
ENSOCUP00000000163	up	1.137	3.663
ENSOCUP00000000164	down	1.268	3.52
ENSOCUP00000000165	up	1.525	3.248
ENSOCUP00000000179	up	3.294	1.461
ENSOCUP00000000191	down	3.387	1.306
ENSOCUP00000000224	down	2.645	1.87
ENSOCUP00000000225	down	3.362	1.147
ENSOCUP00000000235	down	1.739	2.744
ENSOCUP00000000238	up	0.9655	3.485
ENSOCUP00000000244	up	2.816	1.565
ENSOCUP00000000248	up	0.9178	3.462
ENSOCUP00000000251	up	3.3	1.075
ENSOCUP00000000256	down	2.689	1.63
ENSOCUP00000000260	down	1.459	2.818
ENSOCUP00000000264	up	2.787	1.452
ENSOCUP00000000267	up	3.219	0.95
ENSOCUP00000000269	up	3.237	0.9258
ENSOCUP00000000283	up	2.84	1.312
ENSOCUP00000000284	up	0.821	3.278
ENSOCUP00000000287	up	1.22	2.875
ENSOCUP00000000288	up	0.975	3.113
ENSOCUP00000000293	up	2.803	1.269
ENSOCUP00000000298	down	0.9392	3.125
ENSOCUP00000000299	up	2.823	1.231
ENSOCUP00000000312	up	2.496	1.526
ENSOCUP00000000317	down	2.467	1.552
ENSOCUP00000000327	up	0.9015	3.053
ENSOCUP00000000333	up	2.614	1.317
ENSOCUP00000000339	up	2.39	1.526
ENSOCUP00000000342	down	1.649	2.263
ENSOCUP00000000358	up	2.899	1.001
ENSOCUP00000000362	up	2.825	1.059
ENSOCUP00000000390	down	2.681	1.202
ENSOCUP00000000411	up	1.658	2.223
ENSOCUP00000000413	up	1.544	2.295
ENSOCUP00000000414	up	1.559	2.278
ENSOCUP00000000417	down	2.688	1.137
ENSOCUP00000000420	up	2.542	1.279
ENSOCUP00000000422	up	2.447	1.349
ENSOCUP00000000425	up	0.8062	2.986
ENSOCUP00000000427	up	1.351	2.403
ENSOCUP00000000434	down	2.564	1.189
ENSOCUP00000000435	down	2.539	1.189
ENSOCUP00000000440	up	2.543	1.182
ENSOCUP00000000446	up	2.54	1.167
ENSOCUP00000000452	down	2.553	1.134
ENSOCUP00000000453	up	0.866	2.817
ENSOCUP00000000454	up	1.114	2.556
ENSOCUP00000000456	up	2.403	1.261
ENSOCUP00000000458	up	1.38	2.28
ENSOCUP00000000481	up	2.233	1.422
ENSOCUP00000000488	up	1.532	2.12
ENSOCUP00000000490	up	0.8045	2.84
ENSOCUP00000000492	up	1.12	2.508
ENSOCUP00000000494	up	2.674	0.954
ENSOCUP00000000499	up	2.192	1.418
ENSOCUP00000000501	up	0.7088	2.886
ENSOCUP00000000503	up	2.406	1.186
ENSOCUP00000000504	down	2.552	1.015
ENSOCUP00000000509	down	2.24	1.305
ENSOCUP00000000513	up	1.013	2.527
ENSOCUP00000000519	up	2.402	1.132
ENSOCUP00000000527	up	2.399	1.123
ENSOCUP00000000528	up	1.296	2.215
ENSOCUP00000000537	down	1.386	2.124
ENSOCUP00000000538	down	1.316	2.187
ENSOCUP00000000543	up	1.063	2.424
ENSOCUP00000000544	up	1.048	2.429
ENSOCUP00000000546	up	2.001	1.472
ENSOCUP00000000550	down	1.119	2.348
ENSOCUP00000000568	up	0.658	2.806
ENSOCUP00000000576	down	0.7518	2.706
ENSOCUP00000000590	up	0.8435	2.612
ENSOCUP00000000596	up	1.976	1.465
ENSOCUP00000000598	down	0.577	2.86
ENSOCUP00000000602	down	2.206	1.23
ENSOCUP00000000603	down	1	2.418
ENSOCUP00000000604	up	1.018	2.384
ENSOCUP00000000612	up	1.126	2.272
ENSOCUP00000000624	down	2.192	1.205
ENSOCUP00000000633	down	1.965	1.413
ENSOCUP00000000635	up	0.956	2.42
ENSOCUP00000000636	down	1.023	2.336
ENSOCUP00000000638	down	1.103	2.255
ENSOCUP00000000652	down	2.044	1.303
ENSOCUP00000000695	up	1.218	2.113
ENSOCUP00000000706	down	1.239	2.089
ENSOCUP00000000709	up	1.961	1.364
ENSOCUP00000000711	down	0.939	2.381
ENSOCUP00000000714	up	1.11	2.208
ENSOCUP00000000722	down	2.146	1.172
ENSOCUP00000000724	up	2.335	0.9825
ENSOCUP00000000728	up	0.86	2.443
ENSOCUP00000000753	down	0.8832	2.416
ENSOCUP00000000758	up	2.152	1.143
ENSOCUP00000000759	up	2.36	0.93
ENSOCUP00000000761	down	0.9835	2.306
ENSOCUP00000000774	up	1.43	1.859
ENSOCUP00000000775	up	1.176	2.112
ENSOCUP00000000784	up	0.975	2.3
ENSOCUP00000000791	up	1.923	1.342
ENSOCUP00000000796	up	0.899	2.365
ENSOCUP00000000801	down	1.323	1.924
ENSOCUP00000000803	up	1.209	2.036
ENSOCUP00000000804	up	0.6367	2.604
ENSOCUP00000000814	down	1.37	1.862
ENSOCUP00000000815	up	1.399	1.825
ENSOCUP00000000816	up	1.048	2.167
ENSOCUP00000000827	down	1.777	1.437
ENSOCUP00000000854	down	1.826	1.387
ENSOCUP00000000886	down	0.9392	2.272
ENSOCUP00000000890	up	2.063	1.142
ENSOCUP00000000901	up	0.8358	2.366
ENSOCUP00000000902	up	1.148	2.053
ENSOCUP00000000903	up	1.261	1.94
ENSOCUP00000000912	up	1.302	1.896
ENSOCUP00000000913	down	2.434	0.7568
ENSOCUP00000000925	up	1.221	1.969
ENSOCUP00000000930	up	1.341	1.848
ENSOCUP00000000942	down	1.2	1.989
ENSOCUP00000000955	up	1.021	2.165
ENSOCUP00000000960	down	1.816	1.366
ENSOCUP00000000972	up	1.258	1.924
ENSOCUP00000000975	down	1.108	2.07
ENSOCUP00000000977	up	1.77	1.401
ENSOCUP00000000983	up	1.278	1.893
ENSOCUP00000000989	up	1.103	2.062
ENSOCUP00000001000	down	1.993	1.171
ENSOCUP00000001003	up	1.101	2.062
ENSOCUP00000001013	down	2.203	0.9525
ENSOCUP00000001015	down	0.974	2.176
ENSOCUP00000001018	up	1.084	2.066
ENSOCUP00000001023	up	1.159	1.99
ENSOCUP00000001028	down	1.208	1.936
ENSOCUP00000001045	up	2.182	0.96
ENSOCUP00000001056	up	1.112	2.026
ENSOCUP00000001057	up	1.113	2.025
ENSOCUP00000001059	down	0.5375	2.595
ENSOCUP00000001066	up	1.72	1.411
ENSOCUP00000001068	down	1.03	2.101
ENSOCUP00000001087	up	1.316	1.805
ENSOCUP00000001092	up	0.8592	2.259
ENSOCUP00000001094	up	1.18	1.93
ENSOCUP00000001098	down	1.395	1.704
ENSOCUP00000001107	up	2.272	0.8215
ENSOCUP00000001109	down	1.038	2.047
ENSOCUP00000001131	up	2.436	0.6472
ENSOCUP00000001135	down	1.881	1.2
ENSOCUP00000001147	down	1.053	2.027
ENSOCUP00000001148	up	1.212	1.854
ENSOCUP00000001170	down	1.166	1.897
ENSOCUP00000001177	up	1.28	1.779
ENSOCUP00000001196	down	0.9138	2.144
ENSOCUP00000001203	up	1.83	1.224
ENSOCUP00000001205	up	1.041	2.009
ENSOCUP00000001211	up	1.869	1.181
ENSOCUP00000001227	down	2.097	0.9512
ENSOCUP00000001230	down	1.074	1.973
ENSOCUP00000001236	up	0.9615	2.084
ENSOCUP00000001243	down	1.151	1.891
ENSOCUP00000001251	up	0.97	2.06
ENSOCUP00000001254	up	1.289	1.74
ENSOCUP00000001258	up	0.791	2.233
ENSOCUP00000001259	down	1.192	1.83
ENSOCUP00000001260	down	1.106	1.916
ENSOCUP00000001262	down	1.135	1.883
ENSOCUP00000001263	down	1.268	1.748
ENSOCUP00000001272	up	1.135	1.879
ENSOCUP00000001288	down	1.282	1.731
ENSOCUP00000001289	up	1.256	1.757
ENSOCUP00000001324	down	1.047	1.962
ENSOCUP00000001326	up	1.236	1.772
ENSOCUP00000001335	down	1.272	1.736
ENSOCUP00000001342	down	1.832	1.166
ENSOCUP00000001349	down	0.9618	2.035
ENSOCUP00000001351	down	1.732	1.263
ENSOCUP00000001358	up	1.156	1.837
ENSOCUP00000001362	down	1.05	1.941
ENSOCUP00000001369	down	1.128	1.862
ENSOCUP00000001378	down	1.104	1.883
ENSOCUP00000001392	up	0.9668	2.017
ENSOCUP00000001395	down	1.173	1.809
ENSOCUP00000001414	up	0.9642	2.015
ENSOCUP00000001415	up	1.302	1.677
ENSOCUP00000001417	down	1.255	1.724
ENSOCUP00000001421	up	1.897	1.082
ENSOCUP00000001429	down	0.943	2.034
ENSOCUP00000001441	down	0.8555	2.118
ENSOCUP00000001442	up	1.202	1.77
ENSOCUP00000001449	up	1.332	1.638
ENSOCUP00000001467	up	1.072	1.897
ENSOCUP00000001474	down	1.266	1.702
ENSOCUP00000001477	up	1.211	1.755
ENSOCUP00000001483	down	1.683	1.282
ENSOCUP00000001484	up	0.5992	2.36
ENSOCUP00000001518	up	1.246	1.711
ENSOCUP00000001519	up	0.9888	1.964
ENSOCUP00000001523	down	1.234	1.718
ENSOCUP00000001528	down	1.228	1.724
ENSOCUP00000001539	up	0.94	2.011
ENSOCUP00000001554	up	1.086	1.862
ENSOCUP00000001558	up	1.057	1.891
ENSOCUP00000001563	down	1.259	1.687
ENSOCUP00000001570	down	0.9208	2.025
ENSOCUP00000001592	down	2.162	0.7782
ENSOCUP00000001616	down	1.316	1.622
ENSOCUP00000001621	up	1.143	1.794
ENSOCUP00000001626	up	1.005	1.932
ENSOCUP00000001647	up	1.296	1.636
ENSOCUP00000001667	down	1.126	1.806
ENSOCUP00000001674	up	0.8835	2.043
ENSOCUP00000001706	down	0.9995	1.926
ENSOCUP00000001710	down	1.794	1.126
ENSOCUP00000001719	up	0.855	2.062
ENSOCUP00000001721	up	1.228	1.689
ENSOCUP00000001722	up	0.881	2.035
ENSOCUP00000001729	up	1.052	1.863
ENSOCUP00000001750	down	1.246	1.667
ENSOCUP00000001759	up	1.656	1.257
ENSOCUP00000001760	up	1.224	1.685
ENSOCUP00000001770	up	1.198	1.71
ENSOCUP00000001771	up	1.16	1.748
ENSOCUP00000001780	up	1.999	0.9055
ENSOCUP00000001781	up	1.2	1.704
ENSOCUP00000001786	down	1.049	1.848
ENSOCUP00000001788	down	1.087	1.81
ENSOCUP00000001789	down	1.635	1.262
ENSOCUP00000001790	up	1.008	1.888
ENSOCUP00000001796	up	1.038	1.857
ENSOCUP00000001815	up	0.975	1.919
ENSOCUP00000001816	down	1.074	1.82
ENSOCUP00000001827	down	1.11	1.782
ENSOCUP00000001847	down	0.972	1.92
ENSOCUP00000001849	up	1.081	1.809
ENSOCUP00000001853	up	1.049	1.84
ENSOCUP00000001854	down	1.113	1.776
ENSOCUP00000001859	up	1.172	1.716
ENSOCUP00000001861	up	0.9645	1.923
ENSOCUP00000001862	up	1.267	1.619
ENSOCUP00000001870	down	1.056	1.829
ENSOCUP00000001878	up	1.63	1.254
ENSOCUP00000001880	down	1.128	1.756
ENSOCUP00000001881	down	0.8755	2.008
ENSOCUP00000001885	up	1.249	1.634
ENSOCUP00000001889	up	1.148	1.732
ENSOCUP00000001894	up	1.142	1.737
ENSOCUP00000001900	up	1.108	1.77
ENSOCUP00000001911	down	0.9492	1.928
ENSOCUP00000001916	down	1.126	1.75
ENSOCUP00000001922	down	1.15	1.725
ENSOCUP00000001928	down	0.8638	2.01
ENSOCUP00000001929	up	1.039	1.831
ENSOCUP00000001930	up	1.133	1.737
ENSOCUP00000001933	up	1.611	1.259
ENSOCUP00000001935	up	0.9135	1.954
ENSOCUP00000001938	down	1.015	1.852
ENSOCUP00000001940	up	1.257	1.609
ENSOCUP00000001949	up	1.17	1.695
ENSOCUP00000001956	down	1.162	1.703
ENSOCUP00000001959	down	1.086	1.777
ENSOCUP00000001975	up	0.8915	1.971
ENSOCUP00000001983	up	1.786	1.076
ENSOCUP00000001984	down	1.602	1.257
ENSOCUP00000002003	down	1.747	1.112
ENSOCUP00000002050	down	1.194	1.664
ENSOCUP00000002055	down	1.133	1.724
ENSOCUP00000002057	down	1.093	1.76
ENSOCUP00000002061	down	1.062	1.784
ENSOCUP00000002067	up	1.156	1.688
ENSOCUP00000002074	up	1.14	1.704
ENSOCUP00000002075	down	1.164	1.68
ENSOCUP00000002076	up	1.123	1.72
ENSOCUP00000002086	up	1.762	1.08
ENSOCUP00000002088	up	1.173	1.669
ENSOCUP00000002092	down	1.031	1.809
ENSOCUP00000002096	up	0.7852	2.054
ENSOCUP00000002103	up	1.289	1.55
ENSOCUP00000002104	up	1.123	1.715
ENSOCUP00000002116	down	1.231	1.607
ENSOCUP00000002118	up	1.177	1.658
ENSOCUP00000002120	up	0.9755	1.859
ENSOCUP00000002129	up	1.01	1.824
ENSOCUP00000002146	up	0.9955	1.837
ENSOCUP00000002147	up	1.981	0.85
ENSOCUP00000002160	up	1.864	0.965
ENSOCUP00000002165	up	1.184	1.644
ENSOCUP00000002166	up	1.142	1.685
ENSOCUP00000002173	up	0.8978	1.929
ENSOCUP00000002179	up	1.132	1.694
ENSOCUP00000002187	up	0.9902	1.833
ENSOCUP00000002188	up	0.9295	1.893
ENSOCUP00000002198	down	1.192	1.63
ENSOCUP00000002202	down	0.9195	1.901
ENSOCUP00000002211	down	1.209	1.611
ENSOCUP00000002223	down	0.7435	2.073
ENSOCUP00000002228	down	1.07	1.746
ENSOCUP00000002239	up	0.9995	1.816
ENSOCUP00000002241	down	1.097	1.718
ENSOCUP00000002253	down	1.09	1.724
ENSOCUP00000002258	down	1.076	1.737
ENSOCUP00000002268	up	1.035	1.777
ENSOCUP00000002272	up	1.719	1.092
ENSOCUP00000002279	down	1.096	1.715
ENSOCUP00000002283	down	1.012	1.798
ENSOCUP00000002285	down	0.96	1.85
ENSOCUP00000002292	down	1.952	0.8568
ENSOCUP00000002309	down	0.9232	1.884
ENSOCUP00000002310	down	1.07	1.736
ENSOCUP00000002322	up	1.799	1.007
ENSOCUP00000002330	up	0.96	1.846
ENSOCUP00000002351	up	0.9662	1.839
ENSOCUP00000002358	up	1.575	1.23
ENSOCUP00000002375	up	1.24	1.565
ENSOCUP00000002378	down	1.113	1.691
ENSOCUP00000002382	up	1.177	1.626
ENSOCUP00000002390	down	1.258	1.545
ENSOCUP00000002392	up	1.071	1.731
ENSOCUP00000002394	up	1.751	1.049
ENSOCUP00000002400	up	0.8278	1.972
ENSOCUP00000002406	up	2.167	0.6322
ENSOCUP00000002409	down	0.991	1.808
ENSOCUP00000002415	up	0.7737	2.025
ENSOCUP00000002424	down	1.077	1.721
ENSOCUP00000002433	up	1.006	1.792
ENSOCUP00000002434	up	1.759	1.036
ENSOCUP00000002454	down	1.234	1.561
ENSOCUP00000002456	down	1.125	1.668
ENSOCUP00000002459	up	2.39	0.4028
ENSOCUP00000002479	up	1.045	1.747
ENSOCUP00000002480	down	1.078	1.714
ENSOCUP00000002501	down	1.129	1.663
ENSOCUP00000002510	up	1.238	1.552
ENSOCUP00000002516	up	0.8095	1.979
ENSOCUP00000002524	up	1.122	1.666
ENSOCUP00000002526	down	1.199	1.588
ENSOCUP00000002536	down	1.001	1.784
ENSOCUP00000002556	up	1.102	1.682
ENSOCUP00000002557	up	0.9678	1.816
ENSOCUP00000002559	down	1.044	1.739
ENSOCUP00000002563	up	0.955	1.826
ENSOCUP00000002564	up	1.059	1.722
ENSOCUP00000002565	up	1.162	1.619
ENSOCUP00000002575	up	1.152	1.628
ENSOCUP00000002589	down	1.164	1.615
ENSOCUP00000002590	up	1.252	1.527
ENSOCUP00000002592	up	1.722	1.057
ENSOCUP00000002599	up	1.156	1.623
ENSOCUP00000002606	down	1.05	1.728
ENSOCUP00000002612	up	1.068	1.71
ENSOCUP00000002616	down	1.214	1.564
ENSOCUP00000002621	up	0.6752	2.102
ENSOCUP00000002622	up	1.116	1.661
ENSOCUP00000002624	up	1.236	1.54
ENSOCUP00000002629	down	1.166	1.61
ENSOCUP00000002631	up	1.18	1.595
ENSOCUP00000002634	up	0.96	1.813
ENSOCUP00000002641	down	1.096	1.675
ENSOCUP00000002644	up	1.2	1.571
ENSOCUP00000002649	up	1.092	1.679
ENSOCUP00000002653	up	1.109	1.661
ENSOCUP00000002664	up	1.043	1.726
ENSOCUP00000002670	down	1.057	1.712
ENSOCUP00000002687	down	1.1	1.669
ENSOCUP00000002691	up	1.124	1.644
ENSOCUP00000002711	down	1.622	1.146
ENSOCUP00000002717	down	0.9855	1.782
ENSOCUP00000002718	down	0.8992	1.868
ENSOCUP00000002720	up	0.935	1.832
ENSOCUP00000002733	down	0.951	1.816
ENSOCUP00000002758	up	1.037	1.73
ENSOCUP00000002775	up	1.046	1.72
ENSOCUP00000002789	up	0.7815	1.982
ENSOCUP00000002824	up	1.192	1.57
ENSOCUP00000002844	down	1.148	1.614
ENSOCUP00000002860	up	1.248	1.513
ENSOCUP00000002861	up	1.168	1.592
ENSOCUP00000002880	up	1.181	1.578
ENSOCUP00000002881	down	1.078	1.681
ENSOCUP00000002887	down	1.082	1.676
ENSOCUP00000002904	down	1.088	1.67
ENSOCUP00000002905	up	1.048	1.71
ENSOCUP00000002906	up	1.153	1.605
ENSOCUP00000002910	down	1.044	1.714
ENSOCUP00000002921	up	1.182	1.575
ENSOCUP00000002939	up	1.174	1.582
ENSOCUP00000002952	up	1.186	1.569
ENSOCUP00000002966	up	1.022	1.733
ENSOCUP00000002968	up	0.4745	2.28
ENSOCUP00000002981	down	1.069	1.685
ENSOCUP00000002985	down	1.153	1.598
ENSOCUP00000002986	up	1.016	1.735
ENSOCUP00000002989	up	0.963	1.788
ENSOCUP00000002992	down	1.044	1.705
ENSOCUP00000002994	up	1.23	1.518
ENSOCUP00000002998	up	1.056	1.692
ENSOCUP00000003000	up	1.56	1.188
ENSOCUP00000003014	up	0.8352	1.912
ENSOCUP00000003030	up	1.078	1.668
ENSOCUP00000003040	up	0.8488	1.897
ENSOCUP00000003059	down	1.026	1.719
ENSOCUP00000003064	down	1.217	1.528
ENSOCUP00000003069	down	0.8908	1.854
ENSOCUP00000003097	down	1.06	1.684
ENSOCUP00000003101	down	1.098	1.645
ENSOCUP00000003111	down	0.9872	1.754
ENSOCUP00000003118	up	1.214	1.527
ENSOCUP00000003119	up	1.095	1.645
ENSOCUP00000003121	up	1.757	0.9828
ENSOCUP00000003124	down	1.073	1.665
ENSOCUP00000003142	up	1.115	1.622
ENSOCUP00000003146	up	0.9828	1.754
ENSOCUP00000003149	down	1.19	1.546
ENSOCUP00000003157	down	0.9995	1.736
ENSOCUP00000003163	up	1.154	1.581
ENSOCUP00000003178	up	0.9867	1.748
ENSOCUP00000003197	down	1.07	1.663
ENSOCUP00000003240	up	1.185	1.548
ENSOCUP00000003241	down	1.169	1.564
ENSOCUP00000003261	down	1.926	0.807
ENSOCUP00000003264	up	1.16	1.573
ENSOCUP00000003265	up	0.9652	1.767
ENSOCUP00000003274	up	1.23	1.502
ENSOCUP00000003277	up	0.9472	1.784
ENSOCUP00000003290	up	1.091	1.64
ENSOCUP00000003295	down	1.195	1.535
ENSOCUP00000003297	down	1.018	1.712
ENSOCUP00000003301	up	1.041	1.687
ENSOCUP00000003308	down	1.632	1.096
ENSOCUP00000003313	down	0.9348	1.793
ENSOCUP00000003315	up	1.102	1.625
ENSOCUP00000003320	up	1.04	1.685
ENSOCUP00000003333	up	1.148	1.577
ENSOCUP00000003340	down	1.015	1.71
ENSOCUP00000003342	down	1.052	1.672
ENSOCUP00000003344	up	1.206	1.518
ENSOCUP00000003354	down	1.203	1.52
ENSOCUP00000003377	up	1.213	1.51
ENSOCUP00000003388	up	0.9877	1.734
ENSOCUP00000003407	down	1.031	1.69
ENSOCUP00000003411	up	1.069	1.652
ENSOCUP00000003422	down	1.495	1.224
ENSOCUP00000003434	down	0.9305	1.788
ENSOCUP00000003436	down	1.009	1.709
ENSOCUP00000003438	up	0.943	1.774
ENSOCUP00000003440	up	1.104	1.613
ENSOCUP00000003441	up	1.49	1.226
ENSOCUP00000003443	up	1.046	1.67
ENSOCUP00000003444	down	1.077	1.638
ENSOCUP00000003466	down	1.046	1.667
ENSOCUP00000003489	up	0.9785	1.734
ENSOCUP00000003504	up	1.626	1.086
ENSOCUP00000003507	down	0.9802	1.731
ENSOCUP00000003511	up	1.049	1.662
ENSOCUP00000003518	down	0.925	1.784
ENSOCUP00000003523	down	1.087	1.622
ENSOCUP00000003524	down	0.9688	1.74
ENSOCUP00000003539	down	1.86	0.8482
ENSOCUP00000003550	up	0.9895	1.718
ENSOCUP00000003552	up	1.919	0.7882
ENSOCUP00000003564	down	1.026	1.681
ENSOCUP00000003566	up	1.162	1.545
ENSOCUP00000003569	down	1.802	0.9045
ENSOCUP00000003575	down	1.602	1.104
ENSOCUP00000003576	up	0.8638	1.842
ENSOCUP00000003578	up	0.792	1.912
ENSOCUP00000003581	down	1.174	1.53
ENSOCUP00000003586	up	1.066	1.638
ENSOCUP00000003599	down	0.9642	1.739
ENSOCUP00000003606	down	1.513	1.189
ENSOCUP00000003607	up	0.9252	1.776
ENSOCUP00000003608	up	1.182	1.519
ENSOCUP00000003613	down	0.9948	1.706
ENSOCUP00000003615	up	1.099	1.601
ENSOCUP00000003624	down	0.9865	1.713
ENSOCUP00000003634	up	0.9582	1.74
ENSOCUP00000003636	down	1.154	1.544
ENSOCUP00000003639	up	0.9915	1.706
ENSOCUP00000003645	up	0.8542	1.842
ENSOCUP00000003658	down	1.199	1.497
ENSOCUP00000003670	up	1.02	1.676
ENSOCUP00000003671	down	1.166	1.53
ENSOCUP00000003678	up	0.9875	1.708
ENSOCUP00000003679	down	1.046	1.649
ENSOCUP00000003682	up	1.213	1.482
ENSOCUP00000003683	up	1.015	1.68
ENSOCUP00000003692	up	1.106	1.588
ENSOCUP00000003706	down	0.983	1.711
ENSOCUP00000003712	up	1.108	1.586
ENSOCUP00000003714	down	1.076	1.618
ENSOCUP00000003717	up	1.084	1.609
ENSOCUP00000003725	down	1.027	1.666
ENSOCUP00000003734	up	0.9912	1.701
ENSOCUP00000003737	down	1.028	1.664
ENSOCUP00000003738	up	1.179	1.512
ENSOCUP00000003741	up	0.942	1.749
ENSOCUP00000003746	down	0.999	1.691
ENSOCUP00000003749	up	1.634	1.054
ENSOCUP00000003759	down	1.037	1.65
ENSOCUP00000003760	down	1.024	1.662
ENSOCUP00000003763	down	1.085	1.601
ENSOCUP00000003766	up	0.9562	1.729
ENSOCUP00000003793	up	0.973	1.712
ENSOCUP00000003800	down	0.9078	1.775
ENSOCUP00000003805	up	1.196	1.486
ENSOCUP00000003836	up	1.006	1.675
ENSOCUP00000003838	up	1.21	1.471
ENSOCUP00000003841	up	0.9625	1.718
ENSOCUP00000003855	down	1.608	1.072
ENSOCUP00000003875	down	1.004	1.676
ENSOCUP00000003911	down	0.9952	1.684
ENSOCUP00000003917	up	1.131	1.548
ENSOCUP00000003920	down	0.9105	1.768
ENSOCUP00000003921	up	0.9115	1.766
ENSOCUP00000003933	down	0.9565	1.721
ENSOCUP00000003937	down	1.074	1.603
ENSOCUP00000003940	up	0.9648	1.712
ENSOCUP00000003942	up	0.9178	1.759
ENSOCUP00000003945	up	1.066	1.61
ENSOCUP00000003946	up	1.007	1.669
ENSOCUP00000003953	up	1.594	1.082
ENSOCUP00000003956	up	1.051	1.625
ENSOCUP00000003958	down	1.062	1.614
ENSOCUP00000003960	down	1.041	1.635
ENSOCUP00000003961	up	1.091	1.584
ENSOCUP00000003964	up	0.997	1.676
ENSOCUP00000003969	up	1.183	1.49
ENSOCUP00000003973	down	0.976	1.697
ENSOCUP00000003975	down	1.051	1.622
ENSOCUP00000003976	down	1.102	1.57
ENSOCUP00000003978	up	1.107	1.565
ENSOCUP00000003982	down	1.124	1.547
ENSOCUP00000003989	down	1.079	1.592
ENSOCUP00000003994	down	1.027	1.644
ENSOCUP00000004001	down	1.068	1.602
ENSOCUP00000004006	down	1.547	1.123
ENSOCUP00000004007	up	1.202	1.468
ENSOCUP00000004013	up	1.111	1.559
ENSOCUP00000004014	up	1.5	1.167
ENSOCUP00000004023	down	0.8642	1.802
ENSOCUP00000004033	up	1.132	1.534
ENSOCUP00000004039	up	0.9965	1.669
ENSOCUP00000004044	up	1.137	1.528
ENSOCUP00000004048	down	1.1	1.565
ENSOCUP00000004063	down	1.022	1.64
ENSOCUP00000004069	up	1.043	1.619
ENSOCUP00000004071	up	1.084	1.578
ENSOCUP00000004081	up	1.102	1.56
ENSOCUP00000004084	up	0.9598	1.702
ENSOCUP00000004107	down	0.9635	1.698
ENSOCUP00000004117	up	2.179	0.4822
ENSOCUP00000004122	up	1.067	1.594
ENSOCUP00000004133	up	1.099	1.562
ENSOCUP00000004137	down	1.163	1.498
ENSOCUP00000004138	up	1.085	1.576
ENSOCUP00000004142	up	0.9825	1.678
ENSOCUP00000004159	up	1.199	1.461
ENSOCUP00000004160	down	0.9752	1.684
ENSOCUP00000004161	up	0.9635	1.695
ENSOCUP00000004166	up	1.171	1.487
ENSOCUP00000004167	up	1.126	1.532
ENSOCUP00000004172	up	0.8868	1.771
ENSOCUP00000004178	up	0.985	1.672
ENSOCUP00000004186	up	0.9085	1.748
ENSOCUP00000004188	down	0.9322	1.724
ENSOCUP00000004195	down	1.058	1.598
ENSOCUP00000004196	down	0.9302	1.725
ENSOCUP00000004209	up	0.833	1.822
ENSOCUP00000004214	up	1.173	1.482
ENSOCUP00000004230	up	1.178	1.477
ENSOCUP00000004234	down	0.9312	1.722
ENSOCUP00000004235	up	0.931	1.722
ENSOCUP00000004239	down	1.031	1.621
ENSOCUP00000004255	up	1.094	1.558
ENSOCUP00000004260	down	1.044	1.607
ENSOCUP00000004267	up	0.9568	1.694
ENSOCUP00000004271	down	1.174	1.476
ENSOCUP00000004272	down	1.077	1.572
ENSOCUP00000004295	up	1.046	1.6
ENSOCUP00000004298	up	0.9402	1.705
ENSOCUP00000004307	up	0.8902	1.755
ENSOCUP00000004319	down	0.9232	1.722
ENSOCUP00000004322	up	1.006	1.638
ENSOCUP00000004327	down	1.076	1.567
ENSOCUP00000004329	up	1.104	1.539
ENSOCUP00000004330	up	0.9888	1.654
ENSOCUP00000004337	down	0.9185	1.724
ENSOCUP00000004340	up	1.08	1.562
ENSOCUP00000004343	down	1.082	1.56
ENSOCUP00000004344	up	1.07	1.572
ENSOCUP00000004347	down	1.128	1.514
ENSOCUP00000004348	up	0.8128	1.829
ENSOCUP00000004349	down	0.8755	1.766
ENSOCUP00000004353	up	0.8832	1.758
ENSOCUP00000004355	down	1.012	1.629
ENSOCUP00000004376	up	1.014	1.627
ENSOCUP00000004395	up	1.019	1.622
ENSOCUP00000004399	up	1.169	1.472
ENSOCUP00000004401	up	0.984	1.657
ENSOCUP00000004406	up	1.443	1.197
ENSOCUP00000004415	up	1.09	1.55
ENSOCUP00000004418	up	0.9502	1.689
ENSOCUP00000004426	down	1.718	0.9208
ENSOCUP00000004430	down	0.8152	1.822
ENSOCUP00000004439	up	1.113	1.524
ENSOCUP00000004451	down	1.045	1.592
ENSOCUP00000004455	down	0.9748	1.662
ENSOCUP00000004458	up	0.9322	1.704
ENSOCUP00000004476	up	1.032	1.604
ENSOCUP00000004477	up	1.11	1.526
ENSOCUP00000004483	up	1.609	1.027
ENSOCUP00000004499	up	1.102	1.534
ENSOCUP00000004501	up	1.178	1.458
ENSOCUP00000004503	down	0.9018	1.734
ENSOCUP00000004505	down	0.9388	1.697
ENSOCUP00000004506	up	0.9275	1.708
ENSOCUP00000004508	up	1.121	1.514
ENSOCUP00000004510	up	1.028	1.606
ENSOCUP00000004520	up	1.076	1.558
ENSOCUP00000004537	up	1.146	1.488
ENSOCUP00000004548	up	0.918	1.716
ENSOCUP00000004550	down	1.188	1.446
ENSOCUP00000004555	up	1.035	1.598
ENSOCUP00000004559	down	1.134	1.498
ENSOCUP00000004570	up	1.025	1.607
ENSOCUP00000004571	up	1.476	1.155
ENSOCUP00000004572	up	0.988	1.643
ENSOCUP00000004575	down	1.512	1.119
ENSOCUP00000004577	down	0.973	1.657
ENSOCUP00000004593	up	1.018	1.612
ENSOCUP00000004600	up	1.131	1.499
ENSOCUP00000004605	up	0.8958	1.734
ENSOCUP00000004613	down	1.846	0.7837
ENSOCUP00000004619	up	0.9285	1.701
ENSOCUP00000004631	up	1.148	1.481
ENSOCUP00000004632	up	1.826	0.8022
ENSOCUP00000004633	down	0.906	1.722
ENSOCUP00000004635	up	1.048	1.58
ENSOCUP00000004641	up	1.016	1.612
ENSOCUP00000004655	down	1.191	1.437
ENSOCUP00000004672	up	1.828	0.7998
ENSOCUP00000004676	up	1.022	1.605
ENSOCUP00000004678	up	0.9178	1.709
ENSOCUP00000004683	up	1.056	1.57
ENSOCUP00000004692	down	1.114	1.512
ENSOCUP00000004698	up	1.071	1.555
ENSOCUP00000004701	up	0.972	1.654
ENSOCUP00000004708	down	1.126	1.5
ENSOCUP00000004714	down	0.9175	1.708
ENSOCUP00000004723	up	1.123	1.502
ENSOCUP00000004724	down	0.935	1.69
ENSOCUP00000004737	up	0.9875	1.637
ENSOCUP00000004747	up	1.126	1.498
ENSOCUP00000004760	up	1.073	1.551
ENSOCUP00000004761	up	0.9188	1.705
ENSOCUP00000004775	down	0.9335	1.689
ENSOCUP00000004778	down	1.108	1.514
ENSOCUP00000004785	up	1.02	1.602
ENSOCUP00000004786	down	0.7915	1.83
ENSOCUP00000004797	up	1.069	1.551
ENSOCUP00000004806	down	1.018	1.602
ENSOCUP00000004823	down	1.022	1.598
ENSOCUP00000004836	up	1.104	1.515
ENSOCUP00000004863	up	1.587	1.032
ENSOCUP00000004870	down	1.089	1.53
ENSOCUP00000004876	down	0.9872	1.631
ENSOCUP00000004881	up	1.433	1.185
ENSOCUP00000004889	down	0.9525	1.665
ENSOCUP00000004909	up	0.941	1.676
ENSOCUP00000004913	up	1.189	1.428
ENSOCUP00000004915	up	1.042	1.574
ENSOCUP00000004917	up	1.111	1.505
ENSOCUP00000004920	up	0.8852	1.73
ENSOCUP00000004921	down	1.023	1.592
ENSOCUP00000004927	up	1.124	1.491
ENSOCUP00000004934	up	1.058	1.556
ENSOCUP00000004955	down	1.167	1.447
ENSOCUP00000004966	up	1.065	1.549
ENSOCUP00000004969	up	1.15	1.464
ENSOCUP00000004970	down	1.158	1.455
ENSOCUP00000004978	up	0.8625	1.75
ENSOCUP00000004980	up	1.102	1.51
ENSOCUP00000004988	up	1.05	1.562
ENSOCUP00000004993	up	0.988	1.624
ENSOCUP00000005011	up	0.797	1.814
ENSOCUP00000005021	down	1.119	1.492
ENSOCUP00000005042	up	1.015	1.596
ENSOCUP00000005043	up	1.439	1.172
ENSOCUP00000005068	down	0.9625	1.648
ENSOCUP00000005089	down	0.9832	1.627
ENSOCUP00000005097	up	1.091	1.519
ENSOCUP00000005103	up	0.9755	1.634
ENSOCUP00000005106	down	0.6472	1.962
ENSOCUP00000005114	down	1.166	1.443
ENSOCUP00000005130	down	1.02	1.588
ENSOCUP00000005132	up	1.081	1.527
ENSOCUP00000005148	up	1.078	1.529
ENSOCUP00000005153	up	0.9548	1.652
ENSOCUP00000005157	up	1.008	1.598
ENSOCUP00000005158	up	1.034	1.572
ENSOCUP00000005169	up	1.119	1.486
ENSOCUP00000005178	down	0.8668	1.738
ENSOCUP00000005180	down	0.9915	1.613
ENSOCUP00000005181	up	0.9502	1.654
ENSOCUP00000005200	down	1.006	1.598
ENSOCUP00000005210	down	1.118	1.486
ENSOCUP00000005235	down	1.147	1.457
ENSOCUP00000005248	down	0.9908	1.613
ENSOCUP00000005252	down	1.134	1.469
ENSOCUP00000005258	up	1.002	1.6
ENSOCUP00000005260	down	1.017	1.585
ENSOCUP00000005269	up	0.8888	1.712
ENSOCUP00000005273	up	0.9535	1.647
ENSOCUP00000005274	down	0.8635	1.737
ENSOCUP00000005275	down	1.076	1.524
ENSOCUP00000005276	up	1.045	1.555
ENSOCUP00000005283	up	1.066	1.533
ENSOCUP00000005290	up	1.161	1.437
ENSOCUP00000005318	up	0.981	1.617
ENSOCUP00000005327	up	1.108	1.49
ENSOCUP00000005332	down	0.9717	1.626
ENSOCUP00000005335	up	1.179	1.418
ENSOCUP00000005340	down	1.09	1.506
ENSOCUP00000005347	down	1.045	1.551
ENSOCUP00000005385	up	0.9642	1.631
ENSOCUP00000005393	up	1.04	1.555
ENSOCUP00000005396	down	1.13	1.465
ENSOCUP00000005411	up	1.149	1.446
ENSOCUP00000005416	down	0.967	1.628
ENSOCUP00000005446	down	0.9748	1.62
ENSOCUP00000005465	up	0.9915	1.603
ENSOCUP00000005467	up	1.074	1.52
ENSOCUP00000005469	down	1.014	1.58
ENSOCUP00000005471	up	1.08	1.514
ENSOCUP00000005475	down	0.9462	1.646
ENSOCUP00000005482	up	1.012	1.58
ENSOCUP00000005488	up	1.015	1.576
ENSOCUP00000005494	down	1.039	1.552
ENSOCUP00000005495	up	0.9545	1.636
ENSOCUP00000005512	up	1.022	1.568
ENSOCUP00000005529	up	1.102	1.488
ENSOCUP00000005531	up	1.048	1.541
ENSOCUP00000005536	up	1.166	1.422
ENSOCUP00000005549	down	1.896	0.692
ENSOCUP00000005550	up	1.09	1.498
ENSOCUP00000005553	up	0.9218	1.666
ENSOCUP00000005562	down	1.801	0.7865
ENSOCUP00000005566	down	1.029	1.558
ENSOCUP00000005568	up	1.125	1.462
ENSOCUP00000005576	up	0.8338	1.753
ENSOCUP00000005578	down	1.056	1.53
ENSOCUP00000005579	down	0.9578	1.628
ENSOCUP00000005580	down	0.9952	1.59
ENSOCUP00000005592	down	0.979	1.606
ENSOCUP00000005595	down	1.114	1.471
ENSOCUP00000005597	up	0.8445	1.74
ENSOCUP00000005601	up	1.028	1.556
ENSOCUP00000005605	up	1.116	1.468
ENSOCUP00000005606	down	1.003	1.581
ENSOCUP00000005625	up	0.9392	1.644
ENSOCUP00000005636	up	1.096	1.487
ENSOCUP00000005638	up	1.022	1.561
ENSOCUP00000005644	up	1.11	1.472
ENSOCUP00000005646	up	1.107	1.475
ENSOCUP00000005654	down	1.034	1.548
ENSOCUP00000005706	down	0.9952	1.586
ENSOCUP00000005707	down	1.088	1.493
ENSOCUP00000005709	down	1.109	1.472
ENSOCUP00000005724	up	1.029	1.552
ENSOCUP00000005725	up	1.167	1.413
ENSOCUP00000005742	down	1.048	1.532
ENSOCUP00000005745	down	0.9148	1.664
ENSOCUP00000005750	up	1.086	1.492
ENSOCUP00000005753	up	0.9275	1.65
ENSOCUP00000005767	up	1.019	1.558
ENSOCUP00000005773	up	1.073	1.504
ENSOCUP00000005776	down	0.8208	1.756
ENSOCUP00000005780	down	0.9788	1.598
ENSOCUP00000005783	up	1.157	1.418
ENSOCUP00000005791	up	1.98	0.595
ENSOCUP00000005804	down	1.068	1.507
ENSOCUP00000005823	down	0.9955	1.579
ENSOCUP00000005856	up	0.9915	1.583
ENSOCUP00000005858	down	1.058	1.516
ENSOCUP00000005859	up	1.111	1.463
ENSOCUP00000005886	up	1.11	1.464
ENSOCUP00000005889	up	1.425	1.149
ENSOCUP00000005895	up	0.9795	1.594
ENSOCUP00000005900	up	1.089	1.484
ENSOCUP00000005905	down	0.9512	1.621
ENSOCUP00000005916	down	0.8172	1.755
ENSOCUP00000005926	up	1.061	1.511
ENSOCUP00000005928	up	1.039	1.533
ENSOCUP00000005929	up	0.8135	1.758
ENSOCUP00000005943	up	1.014	1.557
ENSOCUP00000005944	up	0.9228	1.648
ENSOCUP00000005954	up	0.998	1.571
ENSOCUP00000005963	up	1.096	1.473
ENSOCUP00000005969	up	0.9897	1.579
ENSOCUP00000005972	up	0.9745	1.594
ENSOCUP00000005980	up	0.9482	1.62
ENSOCUP00000005985	up	1.076	1.492
ENSOCUP00000006005	down	1.087	1.481
ENSOCUP00000006009	down	1.135	1.433
ENSOCUP00000006019	up	1.021	1.546
ENSOCUP00000006025	up	1.039	1.528
ENSOCUP00000006038	up	1.068	1.499
ENSOCUP00000006039	up	1.104	1.462
ENSOCUP00000006046	down	1.162	1.404
ENSOCUP00000006065	down	0.9792	1.586
ENSOCUP00000006066	down	0.8902	1.675
ENSOCUP00000006069	up	1.136	1.429
ENSOCUP00000006071	down	1.083	1.482
ENSOCUP00000006072	up	0.99	1.575
ENSOCUP00000006076	down	1.064	1.501
ENSOCUP00000006084	down	1.034	1.53
ENSOCUP00000006090	up	1.058	1.506
ENSOCUP00000006093	up	0.854	1.71
ENSOCUP00000006097	down	1.066	1.497
ENSOCUP00000006105	up	0.8522	1.71
ENSOCUP00000006118	down	1.123	1.439
ENSOCUP00000006128	down	0.994	1.568
ENSOCUP00000006131	up	1.015	1.546
ENSOCUP00000006144	up	0.9795	1.581
ENSOCUP00000006154	up	1.11	1.45
ENSOCUP00000006160	up	0.9672	1.592
ENSOCUP00000006175	up	1.041	1.518
ENSOCUP00000006185	up	1.038	1.521
ENSOCUP00000006187	up	0.95	1.608
ENSOCUP00000006196	down	1.052	1.506
ENSOCUP00000006197	down	0.958	1.599
ENSOCUP00000006209	up	1.065	1.492
ENSOCUP00000006227	up	0.984	1.573
ENSOCUP00000006240	up	0.8908	1.666
ENSOCUP00000006241	down	0.956	1.6
ENSOCUP00000006243	up	1.102	1.454
ENSOCUP00000006245	up	1.1	1.455
ENSOCUP00000006246	down	1.112	1.443
ENSOCUP00000006254	up	1.42	1.135
ENSOCUP00000006257	up	1.034	1.521
ENSOCUP00000006260	up	0.9075	1.647
ENSOCUP00000006262	up	1.012	1.542
ENSOCUP00000006274	down	1.101	1.453
ENSOCUP00000006301	down	0.9135	1.64
ENSOCUP00000006328	down	0.9502	1.603
ENSOCUP00000006335	down	1.113	1.44
ENSOCUP00000006338	up	0.9725	1.58
ENSOCUP00000006343	up	0.9062	1.646
ENSOCUP00000006355	down	1.069	1.483
ENSOCUP00000006384	up	0.8762	1.675
ENSOCUP00000006393	down	0.967	1.584
ENSOCUP00000006409	up	1.135	1.416
ENSOCUP00000006451	up	1.093	1.458
ENSOCUP00000006457	down	1.033	1.517
ENSOCUP00000006469	down	0.976	1.574
ENSOCUP00000006474	down	1.002	1.548
ENSOCUP00000006485	down	1.134	1.416
ENSOCUP00000006488	down	1.137	1.413
ENSOCUP00000006495	up	1.086	1.464
ENSOCUP00000006504	up	0.958	1.592
ENSOCUP00000006505	up	0.9542	1.595
ENSOCUP00000006510	down	1.151	1.398
ENSOCUP00000006514	up	1.051	1.498
ENSOCUP00000006516	down	1.055	1.494
ENSOCUP00000006537	down	1.039	1.51
ENSOCUP00000006542	down	0.9725	1.576
ENSOCUP00000006544	up	1.117	1.431
ENSOCUP00000006550	up	1.154	1.393
ENSOCUP00000006570	up	1.529	1.018
ENSOCUP00000006592	up	0.9418	1.605
ENSOCUP00000006620	up	0.8885	1.658
ENSOCUP00000006624	up	1.054	1.492
ENSOCUP00000006626	up	0.8165	1.729
ENSOCUP00000006631	down	1.107	1.438
ENSOCUP00000006633	up	1.096	1.449
ENSOCUP00000006641	up	1.024	1.521
ENSOCUP00000006651	up	1.129	1.416
ENSOCUP00000006672	up	0.9668	1.577
ENSOCUP00000006673	down	1.034	1.509
ENSOCUP00000006676	up	1.054	1.489
ENSOCUP00000006680	up	1.143	1.4
ENSOCUP00000006681	up	0.8938	1.649
ENSOCUP00000006686	down	0.9585	1.584
ENSOCUP00000006694	down	0.8705	1.672
ENSOCUP00000006706	down	1.026	1.516
ENSOCUP00000006710	up	1.068	1.474
ENSOCUP00000006716	down	1.141	1.401
ENSOCUP00000006724	up	0.6698	1.872
ENSOCUP00000006726	down	0.9875	1.554
ENSOCUP00000006730	up	1.072	1.469
ENSOCUP00000006748	up	0.879	1.662
ENSOCUP00000006749	up	1.067	1.473
ENSOCUP00000006760	up	1.087	1.453
ENSOCUP00000006764	down	1.012	1.528
ENSOCUP00000006776	down	1.113	1.426
ENSOCUP00000006780	up	1.049	1.489
ENSOCUP00000006783	up	1.05	1.488
ENSOCUP00000006790	down	1.463	1.074
ENSOCUP00000006800	up	1.081	1.456
ENSOCUP00000006809	up	1.148	1.389
ENSOCUP00000006819	down	0.8668	1.67
ENSOCUP00000006821	up	1.098	1.438
ENSOCUP00000006843	up	1.064	1.472
ENSOCUP00000006845	up	1.046	1.49
ENSOCUP00000006849	up	1.013	1.523
ENSOCUP00000006850	up	1.126	1.41
ENSOCUP00000006855	down	0.8725	1.662
ENSOCUP00000006856	up	0.9182	1.616
ENSOCUP00000006866	up	0.9432	1.591
ENSOCUP00000006884	up	1.112	1.422
ENSOCUP00000006893	up	0.9282	1.605
ENSOCUP00000006904	up	0.9738	1.559
ENSOCUP00000006907	up	0.7877	1.745
ENSOCUP00000006910	down	1.102	1.43
ENSOCUP00000006911	up	1.037	1.495
ENSOCUP00000006920	up	1.066	1.466
ENSOCUP00000006956	down	1.047	1.485
ENSOCUP00000006968	up	0.8348	1.697
ENSOCUP00000006972	down	1.057	1.474
ENSOCUP00000006973	up	1.015	1.516
ENSOCUP00000006984	up	1.027	1.504
ENSOCUP00000006992	down	1.009	1.522
ENSOCUP00000006995	up	1.014	1.517
ENSOCUP00000007003	down	1.076	1.454
ENSOCUP00000007004	up	1.118	1.412
ENSOCUP00000007009	up	0.934	1.596
ENSOCUP00000007028	up	1.136	1.394
ENSOCUP00000007030	down	0.6798	1.85
ENSOCUP00000007046	down	0.7985	1.731
ENSOCUP00000007054	down	1.128	1.401
ENSOCUP00000007065	down	1.031	1.498
ENSOCUP00000007079	up	1.143	1.386
ENSOCUP00000007084	up	0.993	1.536
ENSOCUP00000007094	down	0.8728	1.656
ENSOCUP00000007100	down	0.987	1.541
ENSOCUP00000007107	down	1.1	1.428
ENSOCUP00000007123	up	1.084	1.444
ENSOCUP00000007134	up	1.134	1.394
ENSOCUP00000007135	up	0.9168	1.611
ENSOCUP00000007144	down	1.01	1.517
ENSOCUP00000007156	up	0.8165	1.71
ENSOCUP00000007160	down	1.419	1.107
ENSOCUP00000007164	down	1.094	1.432
ENSOCUP00000007183	up	0.7648	1.761
ENSOCUP00000007197	down	0.9632	1.562
ENSOCUP00000007202	up	1.026	1.499
ENSOCUP00000007224	up	1.106	1.419
ENSOCUP00000007225	up	1.116	1.409
ENSOCUP00000007229	up	1.074	1.451
ENSOCUP00000007231	up	1.047	1.478
ENSOCUP00000007233	down	0.9185	1.606
ENSOCUP00000007237	down	1.661	0.8632
ENSOCUP00000007249	down	0.996	1.528
ENSOCUP00000007256	up	1.076	1.448
ENSOCUP00000007268	up	1.134	1.39
ENSOCUP00000007283	up	0.9528	1.571
ENSOCUP00000007291	up	0.9248	1.599
ENSOCUP00000007293	up	1.774	0.749
ENSOCUP00000007294	down	1.086	1.437
ENSOCUP00000007296	up	1.045	1.478
ENSOCUP00000007306	up	1.031	1.492
ENSOCUP00000007311	down	0.9802	1.542
ENSOCUP00000007351	down	1.119	1.403
ENSOCUP00000007360	up	0.9555	1.566
ENSOCUP00000007366	up	1.024	1.497
ENSOCUP00000007371	up	1.018	1.503
ENSOCUP00000007387	up	1.063	1.458
ENSOCUP00000007390	down	1.061	1.458
ENSOCUP00000007393	up	1.103	1.416
ENSOCUP00000007395	up	1.066	1.453
ENSOCUP00000007400	down	0.9935	1.525
ENSOCUP00000007408	up	0.936	1.582
ENSOCUP00000007413	up	1.509	1.009
ENSOCUP00000007415	up	0.9392	1.578
ENSOCUP00000007418	up	1.018	1.499
ENSOCUP00000007423	up	1.018	1.499
ENSOCUP00000007427	down	0.916	1.601
ENSOCUP00000007436	up	0.9322	1.584
ENSOCUP00000007440	up	1.122	1.394
ENSOCUP00000007442	up	0.944	1.572
ENSOCUP00000007455	down	1.013	1.502
ENSOCUP00000007457	up	1.116	1.398
ENSOCUP00000007462	down	1.128	1.386
ENSOCUP00000007467	down	0.9505	1.563
ENSOCUP00000007472	down	1.021	1.492
ENSOCUP00000007478	up	1.08	1.433
ENSOCUP00000007486	down	1.129	1.383
ENSOCUP00000007500	up	1.021	1.491
ENSOCUP00000007503	up	1.045	1.467
ENSOCUP00000007515	down	0.941	1.571
ENSOCUP00000007518	down	0.8828	1.629
ENSOCUP00000007528	up	0.9385	1.573
ENSOCUP00000007534	up	1.002	1.509
ENSOCUP00000007538	down	1.054	1.457
ENSOCUP00000007544	up	0.894	1.617
ENSOCUP00000007546	up	1.013	1.498
ENSOCUP00000007556	down	0.8925	1.618
ENSOCUP00000007558	up	1.016	1.494
ENSOCUP00000007563	up	1.008	1.502
ENSOCUP00000007570	up	0.9175	1.592
ENSOCUP00000007572	up	0.965	1.544
ENSOCUP00000007587	up	1.101	1.407
ENSOCUP00000007593	up	1.104	1.404
ENSOCUP00000007614	up	1.075	1.433
ENSOCUP00000007627	down	1.129	1.379
ENSOCUP00000007629	up	2.104	0.4035
ENSOCUP00000007630	down	1.427	1.08
ENSOCUP00000007676	up	0.9	1.607
ENSOCUP00000007682	down	0.9745	1.531
ENSOCUP00000007699	up	1.003	1.502
ENSOCUP00000007715	up	1.078	1.427
ENSOCUP00000007718	down	0.8788	1.626
ENSOCUP00000007727	down	0.9355	1.569
ENSOCUP00000007731	down	1.043	1.461
ENSOCUP00000007743	up	1.081	1.422
ENSOCUP00000007751	up	1.053	1.45
ENSOCUP00000007754	up	1.086	1.417
ENSOCUP00000007761	down	1.119	1.383
ENSOCUP00000007779	up	1.086	1.416
ENSOCUP00000007789	down	0.7165	1.785
ENSOCUP00000007791	up	1.592	0.9092
ENSOCUP00000007806	down	0.872	1.628
ENSOCUP00000007808	up	1.07	1.429
ENSOCUP00000007813	up	1.004	1.495
ENSOCUP00000007817	up	1.009	1.49
ENSOCUP00000007824	down	1.029	1.47
ENSOCUP00000007826	up	0.9738	1.525
ENSOCUP00000007835	up	0.8445	1.654
ENSOCUP00000007844	up	1.781	0.7175
ENSOCUP00000007848	up	1.747	0.7512
ENSOCUP00000007849	down	1.119	1.379
ENSOCUP00000007855	up	1.057	1.441
ENSOCUP00000007871	up	0.9785	1.519
ENSOCUP00000007872	up	1.013	1.484
ENSOCUP00000007875	down	1.004	1.493
ENSOCUP00000007879	up	1.073	1.424
ENSOCUP00000007882	down	1.059	1.438
ENSOCUP00000007884	up	0.9588	1.538
ENSOCUP00000007892	up	1.104	1.392
ENSOCUP00000007894	up	1.014	1.482
ENSOCUP00000007906	up	1.056	1.44
ENSOCUP00000007912	up	0.9305	1.565
ENSOCUP00000007917	down	0.9735	1.522
ENSOCUP00000007918	down	0.9035	1.592
ENSOCUP00000007923	up	1.03	1.465
ENSOCUP00000007943	down	0.5795	1.915
ENSOCUP00000007960	down	1.078	1.416
ENSOCUP00000007970	down	1.078	1.416
ENSOCUP00000007973	up	1.032	1.462
ENSOCUP00000007991	down	0.9162	1.577
ENSOCUP00000008003	up	0.8952	1.598
ENSOCUP00000008006	down	1.078	1.415
ENSOCUP00000008007	up	1.067	1.425
ENSOCUP00000008025	up	1.022	1.469
ENSOCUP00000008030	up	1.116	1.375
ENSOCUP00000008035	down	1.098	1.393
ENSOCUP00000008042	up	1.1	1.391
ENSOCUP00000008046	down	0.9128	1.578
ENSOCUP00000008056	down	0.9455	1.543
ENSOCUP00000008062	up	0.9655	1.523
ENSOCUP00000008076	down	0.9582	1.53
ENSOCUP00000008083	up	1.075	1.413
ENSOCUP00000008087	up	0.986	1.502
ENSOCUP00000008091	down	1.612	0.8752
ENSOCUP00000008095	up	1.102	1.385
ENSOCUP00000008100	up	1.112	1.374
ENSOCUP00000008101	up	1.392	1.093
ENSOCUP00000008106	down	1.055	1.43
ENSOCUP00000008109	down	1.011	1.474
ENSOCUP00000008117	up	1.023	1.462
ENSOCUP00000008119	up	0.811	1.674
ENSOCUP00000008132	up	0.7538	1.731
ENSOCUP00000008135	down	0.979	1.505
ENSOCUP00000008152	up	0.966	1.518
ENSOCUP00000008155	down	1.128	1.356
ENSOCUP00000008156	up	0.8868	1.597
ENSOCUP00000008170	down	0.9025	1.581
ENSOCUP00000008175	up	1.075	1.407
ENSOCUP00000008180	down	1.101	1.381
ENSOCUP00000008190	up	1.402	1.08
ENSOCUP00000008195	up	0.872	1.61
ENSOCUP00000008201	up	0.973	1.508
ENSOCUP00000008203	down	1.074	1.407
ENSOCUP00000008223	up	0.833	1.648
ENSOCUP00000008228	up	0.8975	1.583
ENSOCUP00000008240	up	1.073	1.407
ENSOCUP00000008249	up	1.066	1.414
ENSOCUP00000008250	up	0.9892	1.49
ENSOCUP00000008254	up	1.596	0.8832
ENSOCUP00000008264	up	1.553	0.926
ENSOCUP00000008296	up	0.9498	1.529
ENSOCUP00000008303	down	1.368	1.11
ENSOCUP00000008304	up	1.09	1.388
ENSOCUP00000008312	up	1.048	1.43
ENSOCUP00000008318	down	1.834	0.6435
ENSOCUP00000008341	down	1.004	1.473
ENSOCUP00000008344	down	1.027	1.45
ENSOCUP00000008365	down	0.962	1.515
ENSOCUP00000008373	down	0.9998	1.477
ENSOCUP00000008381	down	0.9918	1.485
ENSOCUP00000008400	down	0.8788	1.598
ENSOCUP00000008415	up	0.961	1.515
ENSOCUP00000008429	down	1.015	1.461
ENSOCUP00000008431	up	1.022	1.454
ENSOCUP00000008433	up	1.068	1.408
ENSOCUP00000008437	up	0.9335	1.542
ENSOCUP00000008460	up	0.9622	1.513
ENSOCUP00000008472	up	0.9952	1.48
ENSOCUP00000008478	up	0.979	1.496
ENSOCUP00000008479	up	1.019	1.456
ENSOCUP00000008489	up	1.011	1.464
ENSOCUP00000008495	up	1.087	1.388
ENSOCUP00000008498	down	0.9005	1.574
ENSOCUP00000008499	down	1.064	1.41
ENSOCUP00000008506	up	0.877	1.597
ENSOCUP00000008509	down	0.9652	1.508
ENSOCUP00000008513	down	0.815	1.658
ENSOCUP00000008516	down	1.111	1.362
ENSOCUP00000008522	down	0.9755	1.497
ENSOCUP00000008523	up	1.031	1.441
ENSOCUP00000008537	up	1.026	1.446
ENSOCUP00000008547	down	1.809	0.6627
ENSOCUP00000008549	down	0.9845	1.487
ENSOCUP00000008569	down	0.9162	1.555
ENSOCUP00000008572	down	0.8452	1.626
ENSOCUP00000008602	up	1.089	1.382
ENSOCUP00000008605	up	1.073	1.398
ENSOCUP00000008610	up	0.9238	1.547
ENSOCUP00000008613	down	0.9752	1.495
ENSOCUP00000008615	down	1.016	1.454
ENSOCUP00000008622	down	1.018	1.452
ENSOCUP00000008626	down	0.9717	1.498
ENSOCUP00000008631	down	0.9992	1.47
ENSOCUP00000008646	up	1.003	1.465
ENSOCUP00000008651	up	1.043	1.425
ENSOCUP00000008658	up	1.002	1.466
ENSOCUP00000008661	down	1.092	1.376
ENSOCUP00000008662	down	1.09	1.378
ENSOCUP00000008672	up	0.8678	1.6
ENSOCUP00000008676	up	1.036	1.431
ENSOCUP00000008681	down	1.003	1.464
ENSOCUP00000008691	down	0.9902	1.476
ENSOCUP00000008708	down	1.024	1.442
ENSOCUP00000008716	down	0.9795	1.486
ENSOCUP00000008719	down	1.044	1.421
ENSOCUP00000008722	down	1.052	1.413
ENSOCUP00000008729	up	1.069	1.396
ENSOCUP00000008743	up	1.019	1.446
ENSOCUP00000008767	up	1.678	0.7862
ENSOCUP00000008770	up	1.106	1.358
ENSOCUP00000008774	up	1.024	1.44
ENSOCUP00000008778	up	1.006	1.458
ENSOCUP00000008779	down	0.9298	1.534
ENSOCUP00000008784	up	0.8698	1.594
ENSOCUP00000008787	down	0.9935	1.47
ENSOCUP00000008792	up	0.9795	1.484
ENSOCUP00000008795	up	0.9992	1.464
ENSOCUP00000008806	up	1.023	1.44
ENSOCUP00000008810	up	1.072	1.39
ENSOCUP00000008817	down	1.084	1.378
ENSOCUP00000008826	up	1.07	1.392
ENSOCUP00000008836	up	0.9485	1.513
ENSOCUP00000008842	up	0.8512	1.61
ENSOCUP00000008843	up	1.015	1.446
ENSOCUP00000008864	up	0.999	1.462
ENSOCUP00000008870	down	1.055	1.406
ENSOCUP00000008883	down	1.063	1.398
ENSOCUP00000008885	down	1.041	1.42
ENSOCUP00000008886	up	0.9085	1.552
ENSOCUP00000008887	up	0.9472	1.513
ENSOCUP00000008889	down	1.043	1.417
ENSOCUP00000008890	up	0.849	1.611
ENSOCUP00000008895	up	1.065	1.395
ENSOCUP00000008904	down	1.026	1.434
ENSOCUP00000008906	up	1.062	1.398
ENSOCUP00000008923	up	1.104	1.356
ENSOCUP00000008929	up	0.9895	1.469
ENSOCUP00000008939	up	1.002	1.456
ENSOCUP00000008940	up	1.011	1.447
ENSOCUP00000008941	up	1.011	1.447
ENSOCUP00000008945	up	1.098	1.36
ENSOCUP00000008958	down	1.49	0.9678
ENSOCUP00000008961	up	0.9845	1.473
ENSOCUP00000008963	down	0.9815	1.476
ENSOCUP00000008965	up	0.9172	1.54
ENSOCUP00000008967	up	1.005	1.452
ENSOCUP00000008974	up	1.096	1.361
ENSOCUP00000008979	up	0.9995	1.457
ENSOCUP00000008981	up	0.9562	1.5
ENSOCUP00000008982	down	1.044	1.412
ENSOCUP00000008987	down	1.109	1.347
ENSOCUP00000008988	up	0.9098	1.546
ENSOCUP00000009002	down	1.006	1.449
ENSOCUP00000009022	down	1.007	1.448
ENSOCUP00000009023	up	0.877	1.577
ENSOCUP00000009024	up	1.056	1.398
ENSOCUP00000009032	down	0.8548	1.599
ENSOCUP00000009038	down	1.034	1.419
ENSOCUP00000009041	down	0.9745	1.478
ENSOCUP00000009058	down	0.9842	1.468
ENSOCUP00000009061	up	1.077	1.375
ENSOCUP00000009072	up	0.8528	1.599
ENSOCUP00000009080	up	0.9868	1.465
ENSOCUP00000009088	up	0.9918	1.46
ENSOCUP00000009098	down	1.044	1.407
ENSOCUP00000009100	down	1.091	1.36
ENSOCUP00000009108	down	1.062	1.389
ENSOCUP00000009115	down	0.9877	1.463
ENSOCUP00000009119	up	0.9862	1.464
ENSOCUP00000009130	down	1.022	1.428
ENSOCUP00000009131	up	1.044	1.406
ENSOCUP00000009139	down	1.069	1.381
ENSOCUP00000009144	up	1.087	1.362
ENSOCUP00000009148	up	1.564	0.8845
ENSOCUP00000009150	up	1.909	0.5392
ENSOCUP00000009166	up	1.104	1.344
ENSOCUP00000009172	up	1.104	1.344
ENSOCUP00000009180	up	0.944	1.504
ENSOCUP00000009186	down	1.01	1.438
ENSOCUP00000009192	up	1.058	1.39
ENSOCUP00000009216	up	1.022	1.426
ENSOCUP00000009218	down	0.9578	1.49
ENSOCUP00000009221	up	0.9332	1.514
ENSOCUP00000009224	down	0.994	1.453
ENSOCUP00000009228	up	1.074	1.373
ENSOCUP00000009234	down	0.9322	1.514
ENSOCUP00000009241	up	1.056	1.39
ENSOCUP00000009243	down	1.033	1.413
ENSOCUP00000009247	down	1.058	1.388
ENSOCUP00000009256	down	1.047	1.399
ENSOCUP00000009267	down	1.099	1.346
ENSOCUP00000009269	down	0.873	1.572
ENSOCUP00000009277	up	1.353	1.092
ENSOCUP00000009281	up	0.942	1.502
ENSOCUP00000009282	down	1.094	1.35
ENSOCUP00000009295	down	0.8968	1.547
ENSOCUP00000009305	down	1.448	0.9952
ENSOCUP00000009320	up	1.002	1.441
ENSOCUP00000009339	down	1.018	1.425
ENSOCUP00000009351	up	0.9092	1.533
ENSOCUP00000009369	up	0.95	1.492
ENSOCUP00000009370	down	1.36	1.082
ENSOCUP00000009387	up	1.062	1.38
ENSOCUP00000009389	down	1.08	1.362
ENSOCUP00000009393	up	0.9635	1.478
ENSOCUP00000009394	down	1.036	1.405
ENSOCUP00000009397	up	1.076	1.365
ENSOCUP00000009399	up	0.9595	1.481
ENSOCUP00000009401	down	1.379	1.061
ENSOCUP00000009404	up	1.046	1.394
ENSOCUP00000009417	up	0.9178	1.522
ENSOCUP00000009419	down	1.822	0.6172
ENSOCUP00000009421	up	1.032	1.407
ENSOCUP00000009432	up	1.029	1.41
ENSOCUP00000009448	down	1.091	1.348
ENSOCUP00000009460	down	1.075	1.364
ENSOCUP00000009464	up	0.934	1.505
ENSOCUP00000009465	up	1.059	1.38
ENSOCUP00000009491	down	0.9548	1.484
ENSOCUP00000009494	up	0.9672	1.471
ENSOCUP00000009497	down	0.9948	1.443
ENSOCUP00000009498	down	0.9088	1.528
ENSOCUP00000009501	up	0.3698	2.066
ENSOCUP00000009510	up	0.9132	1.522
ENSOCUP00000009521	up	1.084	1.351
ENSOCUP00000009528	up	1.044	1.39
ENSOCUP00000009529	up	1.022	1.412
ENSOCUP00000009532	up	1.07	1.364
ENSOCUP00000009535	down	0.96	1.474
ENSOCUP00000009537	up	1.048	1.385
ENSOCUP00000009538	up	0.986	1.447
ENSOCUP00000009540	down	1.014	1.419
ENSOCUP00000009549	up	0.9318	1.501
ENSOCUP00000009553	up	0.9962	1.436
ENSOCUP00000009559	up	1.068	1.364
ENSOCUP00000009560	down	1.061	1.371
ENSOCUP00000009570	down	0.9388	1.493
ENSOCUP00000009576	down	0.9128	1.518
ENSOCUP00000009598	up	0.6402	1.79
ENSOCUP00000009619	up	0.9955	1.433
ENSOCUP00000009639	down	0.9225	1.506
ENSOCUP00000009645	up	0.9498	1.478
ENSOCUP00000009649	up	0.9918	1.436
ENSOCUP00000009651	down	0.971	1.456
ENSOCUP00000009659	down	0.9448	1.482
ENSOCUP00000009660	down	0.9688	1.458
ENSOCUP00000009705	down	0.9475	1.479
ENSOCUP00000009715	down	1.886	0.5405
ENSOCUP00000009716	up	0.9402	1.486
ENSOCUP00000009720	down	1.03	1.396
ENSOCUP00000009724	up	0.943	1.483
ENSOCUP00000009726	down	0.98	1.446
ENSOCUP00000009738	up	0.9588	1.467
ENSOCUP00000009752	up	0.9025	1.523
ENSOCUP00000009756	down	1.038	1.387
ENSOCUP00000009757	up	1.042	1.383
ENSOCUP00000009767	up	0.9648	1.46
ENSOCUP00000009770	down	1.036	1.388
ENSOCUP00000009771	down	1.006	1.417
ENSOCUP00000009783	down	0.8845	1.538
ENSOCUP00000009787	down	0.9605	1.462
ENSOCUP00000009789	down	0.7782	1.644
ENSOCUP00000009792	down	1.048	1.374
ENSOCUP00000009812	up	0.9862	1.435
ENSOCUP00000009819	down	0.918	1.503
ENSOCUP00000009821	up	1.035	1.386
ENSOCUP00000009822	down	0.9288	1.492
ENSOCUP00000009823	up	0.9965	1.424
ENSOCUP00000009824	up	0.8322	1.588
ENSOCUP00000009827	down	1.026	1.394
ENSOCUP00000009830	up	1.036	1.384
ENSOCUP00000009852	up	0.923	1.497
ENSOCUP00000009876	down	1.098	1.322
ENSOCUP00000009878	down	0.8968	1.523
ENSOCUP00000009879	up	1.46	0.9592
ENSOCUP00000009883	up	1.056	1.363
ENSOCUP00000009884	up	1.041	1.378
ENSOCUP00000009887	down	0.9075	1.511
ENSOCUP00000009892	up	1.062	1.356
ENSOCUP00000009909	up	1.011	1.407
ENSOCUP00000009910	up	1.393	1.025
ENSOCUP00000009913	down	0.9008	1.517
ENSOCUP00000009918	up	1.059	1.358
ENSOCUP00000009919	down	1.059	1.358
ENSOCUP00000009973	up	0.8938	1.523
ENSOCUP00000009978	up	0.9562	1.46
ENSOCUP00000009981	down	1.048	1.368
ENSOCUP00000010002	up	1.044	1.372
ENSOCUP00000010012	up	1.49	0.926
ENSOCUP00000010022	up	1.002	1.414
ENSOCUP00000010025	down	1.03	1.386
ENSOCUP00000010031	up	0.788	1.628
ENSOCUP00000010035	down	0.941	1.474
ENSOCUP00000010044	up	1.092	1.323
ENSOCUP00000010054	down	1.008	1.407
ENSOCUP00000010063	up	0.9512	1.463
ENSOCUP00000010076	up	0.9082	1.506
ENSOCUP00000010081	up	0.9562	1.458
ENSOCUP00000010093	down	0.978	1.436
ENSOCUP00000010094	up	0.9897	1.423
ENSOCUP00000010095	up	0.903	1.509
ENSOCUP00000010097	up	0.9515	1.46
ENSOCUP00000010103	down	1.474	0.9375
ENSOCUP00000010109	down	1.057	1.354
ENSOCUP00000010114	down	1.039	1.372
ENSOCUP00000010122	up	0.934	1.477
ENSOCUP00000010138	up	1.007	1.404
ENSOCUP00000010148	up	0.9988	1.412
ENSOCUP00000010150	down	1.559	0.8518
ENSOCUP00000010168	up	0.7652	1.644
ENSOCUP00000010183	up	1.059	1.35
ENSOCUP00000010186	up	1.027	1.382
ENSOCUP00000010190	up	0.987	1.421
ENSOCUP00000010195	up	0.9718	1.436
ENSOCUP00000010203	down	1.042	1.365
ENSOCUP00000010215	up	1.045	1.362
ENSOCUP00000010219	up	1.356	1.051
ENSOCUP00000010221	up	0.9308	1.476
ENSOCUP00000010226	up	1.025	1.381
ENSOCUP00000010230	down	1.019	1.385
ENSOCUP00000010235	down	0.922	1.482
ENSOCUP00000010251	up	1.074	1.33
ENSOCUP00000010262	up	0.9418	1.462
ENSOCUP00000010273	down	0.8955	1.508
ENSOCUP00000010282	up	0.9972	1.406
ENSOCUP00000010318	up	1.03	1.373
ENSOCUP00000010321	up	0.9025	1.5
ENSOCUP00000010329	up	1.068	1.334
ENSOCUP00000010344	up	0.9817	1.42
ENSOCUP00000010352	up	0.9545	1.447
ENSOCUP00000010354	up	0.9565	1.445
ENSOCUP00000010368	up	1.331	1.07
ENSOCUP00000010375	down	1.316	1.085
ENSOCUP00000010377	up	1.034	1.367
ENSOCUP00000010383	up	1.368	1.033
ENSOCUP00000010385	up	1.037	1.364
ENSOCUP00000010396	up	1.035	1.366
ENSOCUP00000010402	down	0.7748	1.626
ENSOCUP00000010414	up	1.646	0.7548
ENSOCUP00000010426	down	0.9602	1.44
ENSOCUP00000010430	up	1.078	1.322
ENSOCUP00000010432	up	1.055	1.345
ENSOCUP00000010434	up	0.9738	1.426
ENSOCUP00000010449	up	0.9698	1.43
ENSOCUP00000010462	down	0.9697	1.43
ENSOCUP00000010474	up	0.9472	1.452
ENSOCUP00000010475	down	0.8802	1.519
ENSOCUP00000010477	up	1.014	1.385
ENSOCUP00000010480	up	0.9738	1.425
ENSOCUP00000010485	up	0.8588	1.54
ENSOCUP00000010503	down	1.008	1.39
ENSOCUP00000010517	down	1.004	1.394
ENSOCUP00000010563	down	0.8235	1.574
ENSOCUP00000010578	down	1.433	0.9642
ENSOCUP00000010615	up	1.023	1.374
ENSOCUP00000010621	up	1.073	1.324
ENSOCUP00000010624	up	0.9795	1.417
ENSOCUP00000010632	down	0.9722	1.424
ENSOCUP00000010654	up	1.038	1.358
ENSOCUP00000010661	up	1.373	1.023
ENSOCUP00000010668	up	1	1.396
ENSOCUP00000010670	up	0.9915	1.404
ENSOCUP00000010681	up	1.051	1.344
ENSOCUP00000010697	up	1.055	1.34
ENSOCUP00000010700	down	1.029	1.366
ENSOCUP00000010702	up	1.05	1.345
ENSOCUP00000010714	up	1.402	0.993
ENSOCUP00000010727	down	0.9275	1.467
ENSOCUP00000010736	up	0.9455	1.449
ENSOCUP00000010738	up	0.9265	1.468
ENSOCUP00000010739	up	0.9832	1.411
ENSOCUP00000010760	up	1.06	1.334
ENSOCUP00000010766	down	1.052	1.342
ENSOCUP00000010769	up	0.985	1.409
ENSOCUP00000010775	up	1.027	1.367
ENSOCUP00000010785	up	1.07	1.324
ENSOCUP00000010806	up	0.9855	1.408
ENSOCUP00000010821	down	0.9465	1.447
ENSOCUP00000010826	up	0.8195	1.574
ENSOCUP00000010852	up	0.9982	1.395
ENSOCUP00000010870	up	0.7812	1.612
ENSOCUP00000010872	up	0.8642	1.529
ENSOCUP00000010880	up	1.015	1.378
ENSOCUP00000010883	up	1.055	1.338
ENSOCUP00000010887	up	0.9525	1.44
ENSOCUP00000010897	up	0.9452	1.447
ENSOCUP00000010899	down	1.036	1.356
ENSOCUP00000010909	up	1.07	1.322
ENSOCUP00000010914	up	0.947	1.445
ENSOCUP00000010917	up	1.027	1.365
ENSOCUP00000010919	up	1.064	1.327
ENSOCUP00000010920	down	1.379	1.012
ENSOCUP00000010926	up	0.9268	1.464
ENSOCUP00000010933	down	1.517	0.8738
ENSOCUP00000010936	down	0.9758	1.415
ENSOCUP00000010956	down	0.9445	1.446
ENSOCUP00000010958	up	0.9992	1.391
ENSOCUP00000010962	down	1.071	1.319
ENSOCUP00000010966	down	1.069	1.321
ENSOCUP00000010983	up	0.994	1.396
ENSOCUP00000010984	down	0.9378	1.452
ENSOCUP00000010988	up	0.974	1.415
ENSOCUP00000010991	up	1.04	1.349
ENSOCUP00000010996	up	0.9865	1.402
ENSOCUP00000011006	down	1.058	1.33
ENSOCUP00000011009	up	0.966	1.422
ENSOCUP00000011012	down	0.974	1.414
ENSOCUP00000011021	down	1.036	1.352
ENSOCUP00000011022	up	0.9958	1.392
ENSOCUP00000011030	up	1.064	1.322
ENSOCUP00000011040	down	1.371	1.015
ENSOCUP00000011043	down	1.029	1.356
ENSOCUP00000011056	down	1.018	1.367
ENSOCUP00000011092	up	1.039	1.346
ENSOCUP00000011123	up	1.038	1.346
ENSOCUP00000011163	up	1.38	1.004
ENSOCUP00000011164	up	1.001	1.382
ENSOCUP00000011180	up	1.083	1.3
ENSOCUP00000011183	down	0.949	1.434
ENSOCUP00000011185	up	1.028	1.355
ENSOCUP00000011195	down	1.024	1.359
ENSOCUP00000011199	up	1.32	1.063
ENSOCUP00000011202	up	0.9622	1.42
ENSOCUP00000011215	up	1.055	1.327
ENSOCUP00000011235	up	0.9402	1.441
ENSOCUP00000011237	down	0.8672	1.514
ENSOCUP00000011238	down	0.9802	1.401
ENSOCUP00000011245	up	1.037	1.344
ENSOCUP00000011248	down	1.008	1.373
ENSOCUP00000011253	up	0.94	1.441
ENSOCUP00000011257	up	1.065	1.316
ENSOCUP00000011269	down	0.8605	1.52
ENSOCUP00000011273	down	1.577	0.8035
ENSOCUP00000011283	down	1.012	1.368
ENSOCUP00000011284	down	1.035	1.345
ENSOCUP00000011289	up	0.978	1.402
ENSOCUP00000011312	down	1.081	1.299
ENSOCUP00000011319	up	0.966	1.414
ENSOCUP00000011329	down	1.008	1.372
ENSOCUP00000011339	down	0.9335	1.446
ENSOCUP00000011341	up	0.9992	1.38
ENSOCUP00000011349	up	0.9122	1.467
ENSOCUP00000011351	up	1.004	1.375
ENSOCUP00000011360	up	1.077	1.302
ENSOCUP00000011363	down	0.9938	1.385
ENSOCUP00000011379	down	0.9458	1.433
ENSOCUP00000011410	down	0.9528	1.426
ENSOCUP00000011411	up	0.9865	1.392
ENSOCUP00000011412	up	0.8735	1.505
ENSOCUP00000011413	down	0.9865	1.392
ENSOCUP00000011415	up	0.9002	1.478
ENSOCUP00000011416	up	0.814	1.564
ENSOCUP00000011424	up	1.056	1.322
ENSOCUP00000011427	down	1.026	1.352
ENSOCUP00000011435	down	1.63	0.748
ENSOCUP00000011439	down	0.98	1.398
ENSOCUP00000011443	down	0.9768	1.4
ENSOCUP00000011445	up	1.079	1.297
ENSOCUP00000011453	up	1.019	1.357
ENSOCUP00000011455	up	0.959	1.416
ENSOCUP00000011465	up	1.033	1.342
ENSOCUP00000011467	up	1.66	0.715
ENSOCUP00000011476	down	0.9562	1.418
ENSOCUP00000011479	down	1.076	1.298
ENSOCUP00000011484	up	1.018	1.356
ENSOCUP00000011485	down	1.078	1.296
ENSOCUP00000011491	up	1.001	1.373
ENSOCUP00000011493	up	0.9208	1.453
ENSOCUP00000011500	down	1.943	0.4302
ENSOCUP00000011507	down	0.9982	1.375
ENSOCUP00000011509	down	1.005	1.368
ENSOCUP00000011516	up	0.9768	1.396
ENSOCUP00000011530	down	0.9388	1.434
ENSOCUP00000011540	up	0.9685	1.404
ENSOCUP00000011549	down	0.971	1.401
ENSOCUP00000011559	up	0.923	1.448
ENSOCUP00000011560	up	1.03	1.341
ENSOCUP00000011577	down	1.042	1.329
ENSOCUP00000011580	down	0.9418	1.429
ENSOCUP00000011592	up	0.9295	1.441
ENSOCUP00000011594	up	0.9795	1.391
ENSOCUP00000011596	down	0.9162	1.454
ENSOCUP00000011597	up	0.9592	1.411
ENSOCUP00000011599	down	1.366	1.004
ENSOCUP00000011601	up	0.9998	1.37
ENSOCUP00000011602	down	0.9895	1.38
ENSOCUP00000011607	up	0.9585	1.411
ENSOCUP00000011608	up	0.9755	1.394
ENSOCUP00000011611	up	0.9732	1.396
ENSOCUP00000011614	down	1.028	1.341
ENSOCUP00000011645	up	1.055	1.314
ENSOCUP00000011660	up	0.923	1.445
ENSOCUP00000011670	up	1.038	1.33
ENSOCUP00000011693	down	0.897	1.471
ENSOCUP00000011697	up	1.056	1.312
ENSOCUP00000011704	up	0.9565	1.411
ENSOCUP00000011723	up	0.7872	1.58
ENSOCUP00000011732	down	1.015	1.352
ENSOCUP00000011741	up	1.047	1.32
ENSOCUP00000011749	up	1.02	1.346
ENSOCUP00000011772	up	0.8815	1.484
ENSOCUP00000011776	up	0.9745	1.391
ENSOCUP00000011778	up	0.9132	1.452
ENSOCUP00000011783	up	0.96	1.405
ENSOCUP00000011784	down	1.073	1.292
ENSOCUP00000011787	up	0.982	1.383
ENSOCUP00000011788	down	1.073	1.292
ENSOCUP00000011814	up	1.045	1.319
ENSOCUP00000011819	up	1.052	1.312
ENSOCUP00000011825	down	1.014	1.35
ENSOCUP00000011826	down	0.9578	1.406
ENSOCUP00000011832	down	1.37	0.993
ENSOCUP00000011855	down	1.051	1.312
ENSOCUP00000011858	down	0.9875	1.375
ENSOCUP00000011861	up	0.919	1.443
ENSOCUP00000011862	up	1.039	1.323
ENSOCUP00000011873	up	1.331	1.03
ENSOCUP00000011876	down	1.369	0.9915
ENSOCUP00000011892	down	0.8002	1.56
ENSOCUP00000011893	down	0.8972	1.463
ENSOCUP00000011896	up	1.042	1.318
ENSOCUP00000011897	up	1.011	1.349
ENSOCUP00000011907	up	0.7955	1.564
ENSOCUP00000011936	up	0.8532	1.506
ENSOCUP00000011942	down	0.9872	1.372
ENSOCUP00000011945	down	1.018	1.341
ENSOCUP00000011956	up	1.051	1.308
ENSOCUP00000011964	up	0.9905	1.368
ENSOCUP00000011981	down	0.9962	1.361
ENSOCUP00000011985	up	0.9778	1.379
ENSOCUP00000011988	up	0.9055	1.451
ENSOCUP00000012008	down	0.8822	1.474
ENSOCUP00000012028	down	1.057	1.299
ENSOCUP00000012029	down	0.9358	1.42
ENSOCUP00000012031	down	0.9492	1.406
ENSOCUP00000012032	down	0.8372	1.518
ENSOCUP00000012044	up	1.009	1.346
ENSOCUP00000012058	up	1.063	1.291
ENSOCUP00000012063	down	0.917	1.436
ENSOCUP00000012069	up	1.055	1.298
ENSOCUP00000012070	up	1.055	1.298
ENSOCUP00000012071	up	1.338	1.015
ENSOCUP00000012096	up	0.9858	1.367
ENSOCUP00000012106	up	0.8455	1.507
ENSOCUP00000012116	up	1.363	0.9892
ENSOCUP00000012124	up	0.9842	1.368
ENSOCUP00000012136	up	1.008	1.344
ENSOCUP00000012157	down	1.062	1.29
ENSOCUP00000012172	up	1.04	1.312
ENSOCUP00000012194	up	1.017	1.335
ENSOCUP00000012199	up	0.9365	1.415
ENSOCUP00000012206	up	0.9552	1.396
ENSOCUP00000012207	up	1.058	1.293
ENSOCUP00000012231	down	0.9632	1.387
ENSOCUP00000012242	up	0.986	1.364
ENSOCUP00000012244	up	0.9308	1.419
ENSOCUP00000012247	up	0.8675	1.482
ENSOCUP00000012250	down	0.9555	1.394
ENSOCUP00000012257	up	1.63	0.7195
ENSOCUP00000012263	up	0.9752	1.374
ENSOCUP00000012268	down	1.04	1.309
ENSOCUP00000012280	up	1.064	1.285
ENSOCUP00000012293	up	0.9218	1.427
ENSOCUP00000012294	down	0.7558	1.593
ENSOCUP00000012314	down	0.9305	1.418
ENSOCUP00000012327	down	1.045	1.303
ENSOCUP00000012329	up	0.864	1.484
ENSOCUP00000012336	down	1.064	1.283
ENSOCUP00000012340	up	0.9888	1.358
ENSOCUP00000012341	down	0.9848	1.362
ENSOCUP00000012372	down	0.9928	1.354
ENSOCUP00000012378	up	1.006	1.34
ENSOCUP00000012392	up	1.02	1.326
ENSOCUP00000012408	down	0.9435	1.402
ENSOCUP00000012414	down	1.06	1.285
ENSOCUP00000012435	up	1.062	1.283
ENSOCUP00000012441	down	0.9488	1.396
ENSOCUP00000012450	down	0.9702	1.374
ENSOCUP00000012460	up	0.851	1.493
ENSOCUP00000012462	up	1.061	1.283
ENSOCUP00000012468	up	1.714	0.6298
ENSOCUP00000012492	up	0.9745	1.369
ENSOCUP00000012497	down	1.548	0.7955
ENSOCUP00000012498	down	1.019	1.324
ENSOCUP00000012500	up	0.8728	1.47
ENSOCUP00000012508	down	0.9752	1.367
ENSOCUP00000012526	up	0.9292	1.413
ENSOCUP00000012543	down	0.9422	1.4
ENSOCUP00000012556	down	1.013	1.329
ENSOCUP00000012557	down	1.007	1.334
ENSOCUP00000012568	down	1.044	1.297
ENSOCUP00000012569	up	0.9718	1.369
ENSOCUP00000012575	up	0.4815	1.859
ENSOCUP00000012576	up	1.601	0.739
ENSOCUP00000012581	up	1.036	1.304
ENSOCUP00000012584	up	1.016	1.323
ENSOCUP00000012590	up	0.983	1.356
ENSOCUP00000012612	up	0.95	1.389
ENSOCUP00000012621	down	0.895	1.443
ENSOCUP00000012627	up	0.856	1.482
ENSOCUP00000012637	down	0.9638	1.374
ENSOCUP00000012639	down	1.009	1.328
ENSOCUP00000012647	up	0.9525	1.384
ENSOCUP00000012649	down	0.9545	1.382
ENSOCUP00000012653	down	0.9795	1.357
ENSOCUP00000012655	up	0.7872	1.549
ENSOCUP00000012659	down	0.9265	1.409
ENSOCUP00000012675	down	0.8742	1.461
ENSOCUP00000012697	down	1.031	1.304
ENSOCUP00000012725	down	1.018	1.317
ENSOCUP00000012736	up	0.9575	1.377
ENSOCUP00000012745	down	0.9645	1.37
ENSOCUP00000012749	up	1.019	1.315
ENSOCUP00000012750	up	1.331	1.003
ENSOCUP00000012751	up	0.9752	1.358
ENSOCUP00000012766	up	0.9122	1.421
ENSOCUP00000012767	down	0.914	1.419
ENSOCUP00000012769	up	1.006	1.327
ENSOCUP00000012772	down	0.994	1.338
ENSOCUP00000012777	down	1.327	1.005
ENSOCUP00000012812	up	1.044	1.288
ENSOCUP00000012835	up	0.968	1.363
ENSOCUP00000012844	up	1.327	1.004
ENSOCUP00000012856	up	0.8938	1.437
ENSOCUP00000012873	up	0.9378	1.393
ENSOCUP00000012874	up	0.7323	1.598
ENSOCUP00000012878	up	1.717	0.6132
ENSOCUP00000012883	up	0.8792	1.451
ENSOCUP00000012913	down	1.296	1.034
ENSOCUP00000012917	up	1.034	1.296
ENSOCUP00000012924	up	1.292	1.038
ENSOCUP00000012936	up	1.005	1.325
ENSOCUP00000012944	down	0.9495	1.38
ENSOCUP00000012950	down	1.022	1.307
ENSOCUP00000012953	up	1.025	1.304
ENSOCUP00000012956	up	0.9868	1.342
ENSOCUP00000012964	down	1.556	0.7722
ENSOCUP00000012976	down	1.418	0.9102
ENSOCUP00000012982	down	0.9282	1.4
ENSOCUP00000012983	up	1.024	1.304
ENSOCUP00000012984	up	1.322	1.006
ENSOCUP00000012987	up	1.055	1.273
ENSOCUP00000012995	up	0.8985	1.429
ENSOCUP00000013006	up	0.9945	1.333
ENSOCUP00000013022	up	0.9795	1.348
ENSOCUP00000013023	up	1.328	0.9988
ENSOCUP00000013032	down	0.922	1.404
ENSOCUP00000013039	up	1.016	1.31
ENSOCUP00000013040	down	1.057	1.269
ENSOCUP00000013049	up	0.7438	1.582
ENSOCUP00000013059	up	1.004	1.321
ENSOCUP00000013070	up	1.044	1.281
ENSOCUP00000013074	down	0.9162	1.408
ENSOCUP00000013080	up	1.036	1.288
ENSOCUP00000013081	up	0.864	1.46
ENSOCUP00000013083	up	0.9248	1.399
ENSOCUP00000013106	down	0.7175	1.606
ENSOCUP00000013112	down	1.002	1.321
ENSOCUP00000013114	up	1.024	1.299
ENSOCUP00000013115	down	0.9642	1.358
ENSOCUP00000013126	down	1.002	1.32
ENSOCUP00000013143	up	0.9368	1.385
ENSOCUP00000013152	up	1.778	0.5438
ENSOCUP00000013161	up	0.9532	1.368
ENSOCUP00000013164	up	1.018	1.303
ENSOCUP00000013172	up	1.682	0.639
ENSOCUP00000013178	up	0.9045	1.416
ENSOCUP00000013181	down	0.9372	1.383
ENSOCUP00000013185	up	1.026	1.294
ENSOCUP00000013193	down	0.894	1.426
ENSOCUP00000013194	down	1.025	1.294
ENSOCUP00000013200	down	0.9882	1.33
ENSOCUP00000013203	down	0.9392	1.379
ENSOCUP00000013210	up	0.886	1.432
ENSOCUP00000013224	up	1.012	1.306
ENSOCUP00000013232	down	0.844	1.473
ENSOCUP00000013236	down	1.029	1.288
ENSOCUP00000013237	up	0.9188	1.398
ENSOCUP00000013241	down	0.9505	1.366
ENSOCUP00000013248	down	0.9975	1.319
ENSOCUP00000013257	up	0.9988	1.315
ENSOCUP00000013258	down	0.9575	1.356
ENSOCUP00000013261	up	0.9255	1.388
ENSOCUP00000013263	up	0.973	1.34
ENSOCUP00000013264	down	0.977	1.336
ENSOCUP00000013278	up	0.9615	1.351
ENSOCUP00000013283	up	0.9702	1.342
ENSOCUP00000013293	down	0.824	1.488
ENSOCUP00000013294	up	0.9708	1.341
ENSOCUP00000013302	up	0.9298	1.382
ENSOCUP00000013303	up	0.9185	1.393
ENSOCUP00000013305	down	1.034	1.277
ENSOCUP00000013311	up	0.732	1.579
ENSOCUP00000013321	down	0.965	1.346
ENSOCUP00000013330	up	0.949	1.362
ENSOCUP00000013332	up	0.9588	1.352
ENSOCUP00000013347	up	0.932	1.378
ENSOCUP00000013350	up	0.9765	1.333
ENSOCUP00000013387	down	0.8878	1.421
ENSOCUP00000013408	up	0.924	1.384
ENSOCUP00000013414	down	1.04	1.268
ENSOCUP00000013423	up	0.932	1.376
ENSOCUP00000013424	up	0.9598	1.348
ENSOCUP00000013427	down	0.8908	1.417
ENSOCUP00000013443	up	1.325	0.9825
ENSOCUP00000013476	up	0.9752	1.332
ENSOCUP00000013482	down	0.9362	1.371
ENSOCUP00000013483	up	1.008	1.299
ENSOCUP00000013488	up	1.026	1.28
ENSOCUP00000013502	up	0.9928	1.313
ENSOCUP00000013516	up	0.7083	1.597
ENSOCUP00000013518	up	0.9882	1.317
ENSOCUP00000013524	up	0.961	1.344
ENSOCUP00000013525	up	1.748	0.5565
ENSOCUP00000013527	up	0.9995	1.305
ENSOCUP00000013545	down	0.9952	1.309
ENSOCUP00000013552	down	0.9798	1.324
ENSOCUP00000013562	up	0.8985	1.404
ENSOCUP00000013564	down	0.8482	1.454
ENSOCUP00000013568	up	1.024	1.278
ENSOCUP00000013569	up	0.7945	1.507
ENSOCUP00000013573	up	0.9052	1.396
ENSOCUP00000013592	up	1.008	1.293
ENSOCUP00000013593	down	1.01	1.291
ENSOCUP00000013595	up	0.955	1.346
ENSOCUP00000013606	up	1.023	1.278
ENSOCUP00000013612	down	0.9288	1.372
ENSOCUP00000013620	up	0.8868	1.414
ENSOCUP00000013628	up	0.9722	1.328
ENSOCUP00000013632	up	0.9785	1.32
ENSOCUP00000013653	up	0.9185	1.38
ENSOCUP00000013656	up	1.757	0.5415
ENSOCUP00000013670	down	1.02	1.278
ENSOCUP00000013673	up	0.908	1.39
ENSOCUP00000013674	up	1.033	1.265
ENSOCUP00000013676	up	0.995	1.303
ENSOCUP00000013677	up	1.365	0.9322
ENSOCUP00000013690	down	0.903	1.394
ENSOCUP00000013699	down	1.02	1.277
ENSOCUP00000013713	down	1.257	1.04
ENSOCUP00000013722	up	0.9728	1.324
ENSOCUP00000013731	down	0.9428	1.354
ENSOCUP00000013743	down	0.9688	1.328
ENSOCUP00000013751	down	0.9955	1.301
ENSOCUP00000013763	down	0.885	1.411
ENSOCUP00000013767	up	0.8795	1.415
ENSOCUP00000013776	down	1.008	1.286
ENSOCUP00000013788	down	1.003	1.29
ENSOCUP00000013792	down	0.7422	1.55
ENSOCUP00000013807	up	0.9238	1.368
ENSOCUP00000013809	up	1.027	1.264
ENSOCUP00000013815	up	0.8858	1.405
ENSOCUP00000013820	down	0.8945	1.396
ENSOCUP00000013837	down	1.017	1.273
ENSOCUP00000013849	up	1.317	0.9728
ENSOCUP00000013871	up	0.9892	1.3
ENSOCUP00000013880	up	0.899	1.389
ENSOCUP00000013881	up	0.9378	1.35
ENSOCUP00000013914	down	0.949	1.338
ENSOCUP00000013921	up	1.255	1.032
ENSOCUP00000013927	down	0.988	1.299
ENSOCUP00000013936	up	1.004	1.283
ENSOCUP00000013940	up	0.8515	1.435
ENSOCUP00000013944	up	0.8812	1.405
ENSOCUP00000013951	up	0.856	1.43
ENSOCUP00000013952	down	0.826	1.459
ENSOCUP00000013955	down	1.301	0.9837
ENSOCUP00000013963	up	0.9838	1.3
ENSOCUP00000013988	up	1.418	0.8658
ENSOCUP00000013990	down	0.961	1.322
ENSOCUP00000013993	up	0.9328	1.349
ENSOCUP00000013999	up	0.891	1.39
ENSOCUP00000014006	down	1.002	1.279
ENSOCUP00000014007	down	0.9565	1.324
ENSOCUP00000014008	up	0.9985	1.282
ENSOCUP00000014011	up	0.9062	1.374
ENSOCUP00000014013	up	1.017	1.263
ENSOCUP00000014016	up	1.265	1.015
ENSOCUP00000014038	up	0.9928	1.286
ENSOCUP00000014048	up	0.8705	1.408
ENSOCUP00000014052	up	0.9995	1.279
ENSOCUP00000014062	up	0.9552	1.323
ENSOCUP00000014065	down	1.264	1.014
ENSOCUP00000014070	down	1.028	1.25
ENSOCUP00000014071	up	0.981	1.297
ENSOCUP00000014081	down	0.9908	1.287
ENSOCUP00000014085	up	0.9905	1.287
ENSOCUP00000014105	up	0.9877	1.289
ENSOCUP00000014108	up	0.9065	1.37
ENSOCUP00000014114	up	1.358	0.917
ENSOCUP00000014117	up	0.996	1.279
ENSOCUP00000014126	up	0.9585	1.316
ENSOCUP00000014129	up	0.8118	1.462
ENSOCUP00000014138	up	1.326	0.9478
ENSOCUP00000014143	up	1.026	1.247
ENSOCUP00000014150	down	1.352	0.92
ENSOCUP00000014161	up	0.9518	1.32
ENSOCUP00000014169	down	0.9238	1.348
ENSOCUP00000014170	down	0.8595	1.412
ENSOCUP00000014171	down	0.9472	1.324
ENSOCUP00000014180	up	0.8802	1.391
ENSOCUP00000014183	up	1.012	1.259
ENSOCUP00000014187	up	0.998	1.273
ENSOCUP00000014193	up	1.31	0.9605
ENSOCUP00000014196	up	1.002	1.268
ENSOCUP00000014198	up	0.8992	1.37
ENSOCUP00000014205	down	0.9822	1.287
ENSOCUP00000014207	down	0.9148	1.354
ENSOCUP00000014210	up	0.9015	1.367
ENSOCUP00000014214	down	0.87	1.398
ENSOCUP00000014221	up	0.85	1.418
ENSOCUP00000014225	up	1.012	1.256
ENSOCUP00000014228	down	0.9708	1.297
ENSOCUP00000014236	up	0.9525	1.315
ENSOCUP00000014248	up	0.7998	1.466
ENSOCUP00000014256	up	0.9205	1.345
ENSOCUP00000014267	down	0.9112	1.354
ENSOCUP00000014272	down	0.9665	1.298
ENSOCUP00000014282	up	1.356	0.908
ENSOCUP00000014287	up	1.388	0.8752
ENSOCUP00000014290	down	0.948	1.315
ENSOCUP00000014293	up	1.242	1.021
ENSOCUP00000014299	up	1.02	1.242
ENSOCUP00000014340	up	0.91	1.352
ENSOCUP00000014354	up	1.345	0.917
ENSOCUP00000014360	down	0.9008	1.361
ENSOCUP00000014372	down	0.9668	1.294
ENSOCUP00000014376	up	0.9045	1.356
ENSOCUP00000014382	down	1.274	0.9862
ENSOCUP00000014393	down	1.027	1.233
ENSOCUP00000014405	down	0.9668	1.293
ENSOCUP00000014426	down	0.9245	1.335
ENSOCUP00000014440	up	0.9342	1.325
ENSOCUP00000014446	up	0.901	1.357
ENSOCUP00000014447	up	0.9882	1.269
ENSOCUP00000014453	down	0.9968	1.26
ENSOCUP00000014480	down	0.9595	1.296
ENSOCUP00000014484	up	0.9662	1.289
ENSOCUP00000014495	down	0.965	1.29
ENSOCUP00000014527	up	0.8462	1.408
ENSOCUP00000014543	up	0.965	1.289
ENSOCUP00000014546	down	0.968	1.285
ENSOCUP00000014565	up	1.021	1.232
ENSOCUP00000014575	down	0.977	1.276
ENSOCUP00000014583	down	0.9138	1.339
ENSOCUP00000014586	down	0.8895	1.363
ENSOCUP00000014588	down	0.987	1.265
ENSOCUP00000014596	up	0.8155	1.436
ENSOCUP00000014597	up	0.991	1.26
ENSOCUP00000014614	up	0.9208	1.33
ENSOCUP00000014626	down	0.8145	1.436
ENSOCUP00000014633	up	0.9022	1.348
ENSOCUP00000014635	up	0.993	1.257
ENSOCUP00000014637	down	0.8078	1.442
ENSOCUP00000014641	down	0.9678	1.282
ENSOCUP00000014649	up	1.31	0.9395
ENSOCUP00000014665	up	0.9152	1.334
ENSOCUP00000014669	down	0.966	1.283
ENSOCUP00000014672	down	0.9795	1.269
ENSOCUP00000014676	down	1.326	0.9225
ENSOCUP00000014680	up	1.291	0.957
ENSOCUP00000014689	down	1.495	0.7528
ENSOCUP00000014693	up	1.009	1.238
ENSOCUP00000014697	down	0.9178	1.329
ENSOCUP00000014720	up	0.9365	1.31
ENSOCUP00000014731	up	0.9905	1.254
ENSOCUP00000014734	up	0.918	1.326
ENSOCUP00000014744	down	1.012	1.232
ENSOCUP00000014749	up	0.9712	1.272
ENSOCUP00000014765	down	0.935	1.308
ENSOCUP00000014800	down	0.926	1.317
ENSOCUP00000014808	down	1.269	0.9738
ENSOCUP00000014810	down	0.9615	1.281
ENSOCUP00000014818	down	0.9402	1.302
ENSOCUP00000014820	down	0.944	1.298
ENSOCUP00000014824	down	0.872	1.37
ENSOCUP00000014827	down	1.01	1.232
ENSOCUP00000014829	up	1.338	0.904
ENSOCUP00000014834	up	0.9285	1.313
ENSOCUP00000014840	up	1.01	1.231
ENSOCUP00000014846	up	0.835	1.406
ENSOCUP00000014857	up	0.8622	1.378
ENSOCUP00000014862	up	1.438	0.8022
ENSOCUP00000014887	up	0.9468	1.293
ENSOCUP00000014889	up	0.7895	1.45
ENSOCUP00000014897	up	0.9122	1.327
ENSOCUP00000014901	down	1.016	1.223
ENSOCUP00000014909	up	0.9538	1.285
ENSOCUP00000014915	down	0.9515	1.287
ENSOCUP00000014916	up	0.7425	1.495
ENSOCUP00000014950	up	0.8642	1.373
ENSOCUP00000014954	down	1.305	0.9322
ENSOCUP00000014956	down	1.016	1.221
ENSOCUP00000014960	down	0.9308	1.306
ENSOCUP00000014961	down	1.482	0.7548
ENSOCUP00000014963	down	0.9592	1.277
ENSOCUP00000014966	down	0.8788	1.357
ENSOCUP00000014969	up	0.9998	1.236
ENSOCUP00000014988	down	0.9115	1.324
ENSOCUP00000014997	down	0.8832	1.352
ENSOCUP00000015013	up	0.6302	1.605
ENSOCUP00000015015	up	1.56	0.675
ENSOCUP00000015020	down	1.002	1.233
ENSOCUP00000015026	down	0.997	1.237
ENSOCUP00000015030	down	0.959	1.275
ENSOCUP00000015056	down	0.9875	1.246
ENSOCUP00000015065	down	0.9835	1.25
ENSOCUP00000015071	up	1.436	0.7975
ENSOCUP00000015072	down	0.965	1.268
ENSOCUP00000015083	up	1.006	1.227
ENSOCUP00000015096	up	0.8928	1.34
ENSOCUP00000015103	up	0.8262	1.406
ENSOCUP00000015107	up	0.966	1.266
ENSOCUP00000015118	up	1.261	0.971
ENSOCUP00000015127	up	1.23	1.001
ENSOCUP00000015133	up	1.008	1.223
ENSOCUP00000015134	up	0.967	1.264
ENSOCUP00000015145	down	0.8888	1.342
ENSOCUP00000015146	up	0.868	1.362
ENSOCUP00000015148	down	0.9962	1.233
ENSOCUP00000015150	up	1.006	1.223
ENSOCUP00000015155	down	0.8285	1.4
ENSOCUP00000015157	up	0.733	1.495
ENSOCUP00000015166	down	1.004	1.224
ENSOCUP00000015170	down	0.9758	1.252
ENSOCUP00000015175	down	0.9835	1.244
ENSOCUP00000015181	down	0.979	1.248
ENSOCUP00000015185	up	0.8688	1.358
ENSOCUP00000015199	down	0.8755	1.351
ENSOCUP00000015202	down	0.993	1.232
ENSOCUP00000015204	up	0.8902	1.334
ENSOCUP00000015214	up	0.902	1.322
[truncated: 1,867 more rows]
