# Supplementary material for: Transcriptomic and Proteomic Profiling of Rabbit Kidney Cells Infected with Equine Herpesvirus 8
Source: Viruses. 2025 Apr 29;17(5):647. doi: 10.3390/v17050647 (PMC12115596; doi:10.3390/v17050647)
Supplement: Supplementary file 1 [file viruses-17-00647-s001.zip › viruses-3494223-supplementary/Supplementary File S1/Table 6-Proteome Common Rise and Fall Data Sheet.xls]

## Sheet: diff_protein_summary (1)
accession_id	D3|D1	D3|D1_up	D3|D1_down	D2|D1	D2|D1_up	D2|D1_down
ENSOCUP00000000028	yes	no	yes	yes	no	yes
ENSOCUP00000000030	yes	yes	no	yes	yes	no
ENSOCUP00000000096	yes	yes	no	yes	yes	no
ENSOCUP00000000144	yes	no	yes	yes	no	yes
ENSOCUP00000000146	yes	no	yes	yes	no	yes
ENSOCUP00000000155	yes	no	yes	yes	no	yes
ENSOCUP00000000191	yes	no	yes	yes	yes	no
ENSOCUP00000000224	yes	no	yes	yes	no	yes
ENSOCUP00000000264	yes	yes	no	yes	yes	no
ENSOCUP00000000362	yes	yes	no	yes	yes	no
ENSOCUP00000000414	yes	yes	no	yes	yes	no
ENSOCUP00000000417	yes	no	yes	yes	no	yes
ENSOCUP00000000454	yes	yes	no	yes	yes	no
ENSOCUP00000000481	yes	yes	no	yes	no	yes
ENSOCUP00000000538	yes	no	yes	yes	no	yes
ENSOCUP00000000576	yes	no	yes	yes	yes	no
ENSOCUP00000000590	yes	yes	no	yes	yes	no
ENSOCUP00000000598	yes	no	yes	yes	no	yes
ENSOCUP00000000602	yes	no	yes	yes	no	yes
ENSOCUP00000000638	yes	no	yes	yes	no	yes
ENSOCUP00000000784	yes	yes	no	yes	yes	no
ENSOCUP00000000804	yes	yes	no	yes	yes	no
ENSOCUP00000000816	yes	yes	no	yes	no	yes
ENSOCUP00000000989	yes	yes	no	yes	yes	no
ENSOCUP00000001028	yes	no	yes	yes	no	yes
ENSOCUP00000001056	yes	yes	no	yes	yes	no
ENSOCUP00000001059	yes	no	yes	yes	no	yes
ENSOCUP00000001066	yes	yes	no	yes	yes	no
ENSOCUP00000001092	yes	yes	no	yes	yes	no
ENSOCUP00000001098	yes	no	yes	yes	no	yes
ENSOCUP00000001135	yes	no	yes	yes	no	yes
ENSOCUP00000001196	yes	no	yes	yes	no	yes
ENSOCUP00000001211	yes	yes	no	yes	yes	no
ENSOCUP00000001243	yes	no	yes	yes	no	yes
ENSOCUP00000001254	yes	yes	no	yes	yes	no
ENSOCUP00000001259	yes	no	yes	yes	no	yes
ENSOCUP00000001263	yes	no	yes	yes	no	yes
ENSOCUP00000001288	yes	no	yes	yes	yes	no
ENSOCUP00000001324	yes	no	yes	yes	no	yes
ENSOCUP00000001335	yes	no	yes	yes	no	yes
ENSOCUP00000001362	yes	no	yes	yes	no	yes
ENSOCUP00000001378	yes	no	yes	yes	yes	no
ENSOCUP00000001392	yes	yes	no	yes	yes	no
ENSOCUP00000001417	yes	no	yes	yes	no	yes
ENSOCUP00000001467	yes	yes	no	yes	yes	no
ENSOCUP00000001483	yes	no	yes	yes	no	yes
ENSOCUP00000001484	yes	yes	no	yes	no	yes
ENSOCUP00000001518	yes	yes	no	yes	no	yes
ENSOCUP00000001558	yes	yes	no	yes	yes	no
ENSOCUP00000001667	yes	no	yes	yes	no	yes
ENSOCUP00000001789	yes	no	yes	yes	no	yes
ENSOCUP00000001928	yes	no	yes	yes	no	yes
ENSOCUP00000001929	yes	yes	no	yes	yes	no
ENSOCUP00000002003	yes	no	yes	yes	no	yes
ENSOCUP00000002050	yes	no	yes	yes	no	yes
ENSOCUP00000002061	yes	no	yes	yes	yes	no
ENSOCUP00000002088	yes	yes	no	yes	yes	no
ENSOCUP00000002092	yes	no	yes	yes	no	yes
ENSOCUP00000002129	yes	yes	no	yes	yes	no
ENSOCUP00000002166	yes	yes	no	yes	yes	no
ENSOCUP00000002211	yes	no	yes	yes	no	yes
ENSOCUP00000002228	yes	no	yes	yes	no	yes
ENSOCUP00000002258	yes	no	yes	yes	no	yes
ENSOCUP00000002268	yes	yes	no	yes	yes	no
ENSOCUP00000002310	yes	no	yes	yes	no	yes
ENSOCUP00000002434	yes	yes	no	yes	yes	no
ENSOCUP00000002454	yes	no	yes	yes	no	yes
ENSOCUP00000002501	yes	no	yes	yes	no	yes
ENSOCUP00000002524	yes	yes	no	yes	yes	no
ENSOCUP00000002559	yes	no	yes	yes	no	yes
ENSOCUP00000002612	yes	yes	no	yes	yes	no
ENSOCUP00000002616	yes	no	yes	yes	no	yes
ENSOCUP00000002691	yes	yes	no	yes	yes	no
ENSOCUP00000002733	yes	no	yes	yes	no	yes
ENSOCUP00000002824	yes	yes	no	yes	yes	no
ENSOCUP00000002844	yes	no	yes	yes	no	yes
ENSOCUP00000002887	yes	no	yes	yes	no	yes
ENSOCUP00000002981	yes	no	yes	yes	no	yes
ENSOCUP00000002989	yes	yes	no	yes	yes	no
ENSOCUP00000003014	yes	yes	no	yes	yes	no
ENSOCUP00000003040	yes	yes	no	yes	yes	no
ENSOCUP00000003142	yes	yes	no	yes	yes	no
ENSOCUP00000003146	yes	yes	no	yes	yes	no
ENSOCUP00000003157	yes	no	yes	yes	no	yes
ENSOCUP00000003197	yes	no	yes	yes	no	yes
ENSOCUP00000003274	yes	yes	no	yes	yes	no
ENSOCUP00000003277	yes	yes	no	yes	yes	no
ENSOCUP00000003290	yes	yes	no	yes	no	yes
ENSOCUP00000003297	yes	no	yes	yes	yes	no
ENSOCUP00000003388	yes	yes	no	yes	no	yes
ENSOCUP00000003407	yes	no	yes	yes	no	yes
ENSOCUP00000003444	yes	no	yes	yes	no	yes
ENSOCUP00000003489	yes	yes	no	yes	yes	no
ENSOCUP00000003518	yes	no	yes	yes	yes	no
ENSOCUP00000003564	yes	no	yes	yes	no	yes
ENSOCUP00000003599	yes	no	yes	yes	no	yes
ENSOCUP00000003692	yes	yes	no	yes	yes	no
ENSOCUP00000003737	yes	no	yes	yes	no	yes
ENSOCUP00000003956	yes	yes	no	yes	yes	no
ENSOCUP00000003958	yes	no	yes	yes	yes	no
ENSOCUP00000003975	yes	no	yes	yes	no	yes
ENSOCUP00000003978	yes	yes	no	yes	yes	no
ENSOCUP00000003989	yes	no	yes	yes	no	yes
ENSOCUP00000003994	yes	no	yes	yes	no	yes
ENSOCUP00000004006	yes	no	yes	yes	yes	no
ENSOCUP00000004048	yes	no	yes	yes	no	yes
ENSOCUP00000004178	yes	yes	no	yes	yes	no
ENSOCUP00000004195	yes	no	yes	yes	no	yes
ENSOCUP00000004272	yes	no	yes	yes	no	yes
ENSOCUP00000004322	yes	yes	no	yes	yes	no
ENSOCUP00000004340	yes	yes	no	yes	yes	no
ENSOCUP00000004426	yes	no	yes	yes	no	yes
ENSOCUP00000004430	yes	no	yes	yes	yes	no
ENSOCUP00000004439	yes	yes	no	yes	yes	no
ENSOCUP00000004476	yes	yes	no	yes	yes	no
ENSOCUP00000004505	yes	no	yes	yes	yes	no
ENSOCUP00000004520	yes	yes	no	yes	yes	no
ENSOCUP00000004537	yes	yes	no	yes	no	yes
ENSOCUP00000004572	yes	yes	no	yes	yes	no
ENSOCUP00000004633	yes	no	yes	yes	no	yes
ENSOCUP00000004724	yes	no	yes	yes	no	yes
ENSOCUP00000004913	yes	yes	no	yes	yes	no
ENSOCUP00000004970	yes	no	yes	yes	no	yes
ENSOCUP00000004988	yes	yes	no	yes	yes	no
ENSOCUP00000005042	yes	yes	no	yes	yes	no
ENSOCUP00000005114	yes	no	yes	yes	no	yes
ENSOCUP00000005153	yes	yes	no	yes	yes	no
ENSOCUP00000005178	yes	no	yes	yes	no	yes
ENSOCUP00000005275	yes	no	yes	yes	no	yes
ENSOCUP00000005347	yes	no	yes	yes	yes	no
ENSOCUP00000005385	yes	yes	no	yes	yes	no
ENSOCUP00000005446	yes	no	yes	yes	no	yes
ENSOCUP00000005482	yes	yes	no	yes	yes	no
ENSOCUP00000005562	yes	no	yes	yes	no	yes
ENSOCUP00000005578	yes	no	yes	yes	no	yes
ENSOCUP00000005644	yes	yes	no	yes	yes	no
ENSOCUP00000005724	yes	yes	no	yes	no	yes
ENSOCUP00000005742	yes	no	yes	yes	no	yes
ENSOCUP00000005745	yes	no	yes	yes	yes	no
ENSOCUP00000005916	yes	no	yes	yes	no	yes
ENSOCUP00000006005	yes	no	yes	yes	no	yes
ENSOCUP00000006009	yes	no	yes	yes	no	yes
ENSOCUP00000006069	yes	yes	no	yes	yes	no
ENSOCUP00000006071	yes	no	yes	yes	no	yes
ENSOCUP00000006093	yes	yes	no	yes	no	yes
ENSOCUP00000006097	yes	no	yes	yes	no	yes
ENSOCUP00000006118	yes	no	yes	yes	no	yes
ENSOCUP00000006160	yes	yes	no	yes	yes	no
ENSOCUP00000006196	yes	no	yes	yes	no	yes
ENSOCUP00000006257	yes	yes	no	yes	yes	no
ENSOCUP00000006335	yes	no	yes	yes	no	yes
ENSOCUP00000006393	yes	no	yes	yes	no	yes
ENSOCUP00000006469	yes	no	yes	yes	no	yes
ENSOCUP00000006626	yes	yes	no	yes	yes	no
ENSOCUP00000006694	yes	no	yes	yes	no	yes
ENSOCUP00000006800	yes	yes	no	yes	yes	no
ENSOCUP00000006819	yes	no	yes	yes	no	yes
ENSOCUP00000006992	yes	no	yes	yes	no	yes
ENSOCUP00000007084	yes	yes	no	yes	yes	no
ENSOCUP00000007094	yes	no	yes	yes	yes	no
ENSOCUP00000007123	yes	yes	no	yes	yes	no
ENSOCUP00000007135	yes	yes	no	yes	yes	no
ENSOCUP00000007164	yes	no	yes	yes	no	yes
ENSOCUP00000007197	yes	no	yes	yes	no	yes
ENSOCUP00000007366	yes	yes	no	yes	yes	no
ENSOCUP00000007390	yes	no	yes	yes	no	yes
ENSOCUP00000007472	yes	no	yes	yes	no	yes
ENSOCUP00000007478	yes	yes	no	yes	yes	no
ENSOCUP00000007538	yes	no	yes	yes	no	yes
ENSOCUP00000007630	yes	no	yes	yes	no	yes
ENSOCUP00000007727	yes	no	yes	yes	yes	no
ENSOCUP00000007751	yes	yes	no	yes	no	yes
ENSOCUP00000007806	yes	no	yes	yes	no	yes
ENSOCUP00000007849	yes	no	yes	yes	no	yes
ENSOCUP00000007917	yes	no	yes	yes	no	yes
ENSOCUP00000007943	yes	no	yes	yes	no	yes
ENSOCUP00000008076	yes	no	yes	yes	no	yes
ENSOCUP00000008087	yes	yes	no	yes	yes	no
ENSOCUP00000008101	yes	yes	no	yes	yes	no
ENSOCUP00000008106	yes	no	yes	yes	no	yes
ENSOCUP00000008155	yes	no	yes	yes	no	yes
ENSOCUP00000008240	yes	yes	no	yes	yes	no
ENSOCUP00000008249	yes	yes	no	yes	yes	no
ENSOCUP00000008365	yes	no	yes	yes	no	yes
ENSOCUP00000008400	yes	no	yes	yes	no	yes
ENSOCUP00000008429	yes	no	yes	yes	yes	no
ENSOCUP00000008513	yes	no	yes	yes	no	yes
ENSOCUP00000008613	yes	no	yes	yes	no	yes
ENSOCUP00000008615	yes	no	yes	yes	no	yes
ENSOCUP00000008661	yes	no	yes	yes	no	yes
ENSOCUP00000008691	yes	no	yes	yes	yes	no
ENSOCUP00000008906	yes	yes	no	yes	yes	no
ENSOCUP00000008940	yes	yes	no	yes	yes	no
ENSOCUP00000008945	yes	yes	no	yes	yes	no
ENSOCUP00000009041	yes	no	yes	yes	no	yes
ENSOCUP00000009058	yes	no	yes	yes	no	yes
ENSOCUP00000009108	yes	no	yes	yes	yes	no
ENSOCUP00000009130	yes	no	yes	yes	no	yes
ENSOCUP00000009139	yes	no	yes	yes	no	yes
ENSOCUP00000009150	yes	yes	no	yes	yes	no
ENSOCUP00000009166	yes	yes	no	yes	yes	no
ENSOCUP00000009218	yes	no	yes	yes	no	yes
ENSOCUP00000009234	yes	no	yes	yes	yes	no
ENSOCUP00000009241	yes	yes	no	yes	no	yes
ENSOCUP00000009269	yes	no	yes	yes	no	yes
ENSOCUP00000009404	yes	yes	no	yes	yes	no
ENSOCUP00000009448	yes	no	yes	yes	yes	no
ENSOCUP00000009497	yes	no	yes	yes	no	yes
ENSOCUP00000009532	yes	yes	no	yes	yes	no
ENSOCUP00000009538	yes	yes	no	yes	yes	no
ENSOCUP00000009540	yes	no	yes	yes	no	yes
ENSOCUP00000009720	yes	no	yes	yes	no	yes
ENSOCUP00000009726	yes	no	yes	yes	no	yes
ENSOCUP00000009767	yes	yes	no	yes	yes	no
ENSOCUP00000009783	yes	no	yes	yes	no	yes
ENSOCUP00000009789	yes	no	yes	yes	no	yes
ENSOCUP00000009812	yes	yes	no	yes	yes	no
ENSOCUP00000009876	yes	no	yes	yes	no	yes
ENSOCUP00000009978	yes	yes	no	yes	yes	no
ENSOCUP00000010002	yes	yes	no	yes	yes	no
ENSOCUP00000010031	yes	yes	no	yes	yes	no
ENSOCUP00000010183	yes	yes	no	yes	yes	no
ENSOCUP00000010273	yes	no	yes	yes	no	yes
ENSOCUP00000010282	yes	yes	no	yes	no	yes
ENSOCUP00000010352	yes	yes	no	yes	yes	no
ENSOCUP00000010354	yes	yes	no	yes	no	yes
ENSOCUP00000010375	yes	no	yes	yes	no	yes
ENSOCUP00000010377	yes	yes	no	yes	yes	no
ENSOCUP00000010426	yes	no	yes	yes	no	yes
ENSOCUP00000010477	yes	yes	no	yes	yes	no
ENSOCUP00000010503	yes	no	yes	yes	yes	no
ENSOCUP00000010578	yes	no	yes	yes	yes	no
ENSOCUP00000010727	yes	no	yes	yes	no	yes
ENSOCUP00000010736	yes	yes	no	yes	yes	no
ENSOCUP00000010738	yes	yes	no	yes	yes	no
ENSOCUP00000010806	yes	yes	no	yes	yes	no
ENSOCUP00000010821	yes	no	yes	yes	no	yes
ENSOCUP00000010899	yes	no	yes	yes	no	yes
ENSOCUP00000010917	yes	yes	no	yes	yes	no
ENSOCUP00000010956	yes	no	yes	yes	no	yes
ENSOCUP00000011183	yes	no	yes	yes	no	yes
ENSOCUP00000011237	yes	no	yes	yes	no	yes
ENSOCUP00000011238	yes	no	yes	yes	no	yes
ENSOCUP00000011257	yes	yes	no	yes	no	yes
ENSOCUP00000011329	yes	no	yes	yes	no	yes
ENSOCUP00000011339	yes	no	yes	yes	yes	no
ENSOCUP00000011379	yes	no	yes	yes	no	yes
ENSOCUP00000011411	yes	yes	no	yes	yes	no
ENSOCUP00000011412	yes	yes	no	yes	yes	no
ENSOCUP00000011443	yes	no	yes	yes	no	yes
ENSOCUP00000011507	yes	no	yes	yes	no	yes
ENSOCUP00000011645	yes	yes	no	yes	yes	no
ENSOCUP00000011704	yes	yes	no	yes	yes	no
ENSOCUP00000011778	yes	yes	no	yes	yes	no
ENSOCUP00000011783	yes	yes	no	yes	yes	no
ENSOCUP00000011788	yes	no	yes	yes	no	yes
ENSOCUP00000011832	yes	no	yes	yes	no	yes
ENSOCUP00000011855	yes	no	yes	yes	yes	no
ENSOCUP00000011873	yes	yes	no	yes	yes	no
ENSOCUP00000011945	yes	no	yes	yes	no	yes
ENSOCUP00000011956	yes	yes	no	yes	yes	no
ENSOCUP00000012028	yes	no	yes	yes	no	yes
ENSOCUP00000012031	yes	no	yes	yes	yes	no
ENSOCUP00000012136	yes	yes	no	yes	yes	no
ENSOCUP00000012194	yes	yes	no	yes	yes	no
ENSOCUP00000012250	yes	no	yes	yes	no	yes
ENSOCUP00000012268	yes	no	yes	yes	no	yes
ENSOCUP00000012280	yes	yes	no	yes	no	yes
ENSOCUP00000012314	yes	no	yes	yes	no	yes
ENSOCUP00000012327	yes	no	yes	yes	no	yes
ENSOCUP00000012341	yes	no	yes	yes	no	yes
ENSOCUP00000012392	yes	yes	no	yes	yes	no
ENSOCUP00000012408	yes	no	yes	yes	yes	no
ENSOCUP00000012414	yes	no	yes	yes	no	yes
ENSOCUP00000012450	yes	no	yes	yes	no	yes
ENSOCUP00000012498	yes	no	yes	yes	no	yes
ENSOCUP00000012526	yes	yes	no	yes	yes	no
ENSOCUP00000012637	yes	no	yes	yes	no	yes
ENSOCUP00000012639	yes	no	yes	yes	no	yes
ENSOCUP00000012725	yes	no	yes	yes	no	yes
ENSOCUP00000012750	yes	yes	no	yes	yes	no
ENSOCUP00000012856	yes	yes	no	yes	yes	no
ENSOCUP00000012924	yes	yes	no	yes	yes	no
ENSOCUP00000013023	yes	yes	no	yes	yes	no
ENSOCUP00000013040	yes	no	yes	yes	no	yes
ENSOCUP00000013080	yes	yes	no	yes	yes	no
ENSOCUP00000013112	yes	no	yes	yes	no	yes
ENSOCUP00000013126	yes	no	yes	yes	no	yes
ENSOCUP00000013152	yes	yes	no	yes	yes	no
ENSOCUP00000013172	yes	yes	no	yes	no	yes
ENSOCUP00000013193	yes	no	yes	yes	no	yes
ENSOCUP00000013200	yes	no	yes	yes	no	yes
ENSOCUP00000013232	yes	no	yes	yes	no	yes
ENSOCUP00000013263	yes	yes	no	yes	yes	no
ENSOCUP00000013294	yes	yes	no	yes	yes	no
ENSOCUP00000013302	yes	yes	no	yes	yes	no
ENSOCUP00000013387	yes	no	yes	yes	yes	no
ENSOCUP00000013502	yes	yes	no	yes	no	yes
ENSOCUP00000013545	yes	no	yes	yes	no	yes
ENSOCUP00000013620	yes	yes	no	yes	yes	no
ENSOCUP00000013632	yes	yes	no	yes	yes	no
ENSOCUP00000013656	yes	yes	no	yes	no	yes
ENSOCUP00000013673	yes	yes	no	yes	yes	no
ENSOCUP00000013751	yes	no	yes	yes	yes	no
ENSOCUP00000013792	yes	no	yes	yes	no	yes
ENSOCUP00000013820	yes	no	yes	yes	no	yes
ENSOCUP00000013914	yes	no	yes	yes	no	yes
ENSOCUP00000013990	yes	no	yes	yes	no	yes
ENSOCUP00000013993	yes	yes	no	yes	yes	no
ENSOCUP00000014006	yes	no	yes	yes	no	yes
ENSOCUP00000014016	yes	yes	no	yes	yes	no
ENSOCUP00000014052	yes	yes	no	yes	yes	no
ENSOCUP00000014065	yes	no	yes	yes	no	yes
ENSOCUP00000014171	yes	no	yes	yes	no	yes
ENSOCUP00000014221	yes	yes	no	yes	yes	no
ENSOCUP00000014225	yes	yes	no	yes	no	yes
ENSOCUP00000014287	yes	yes	no	yes	yes	no
ENSOCUP00000014376	yes	yes	no	yes	yes	no
ENSOCUP00000014393	yes	no	yes	yes	no	yes
ENSOCUP00000014480	yes	no	yes	yes	no	yes
ENSOCUP00000014527	yes	yes	no	yes	yes	no
ENSOCUP00000014583	yes	no	yes	yes	no	yes
ENSOCUP00000014588	yes	no	yes	yes	no	yes
ENSOCUP00000014626	yes	no	yes	yes	yes	no
ENSOCUP00000014641	yes	no	yes	yes	no	yes
ENSOCUP00000014669	yes	no	yes	yes	no	yes
ENSOCUP00000014697	yes	no	yes	yes	no	yes
ENSOCUP00000014820	yes	no	yes	yes	no	yes
ENSOCUP00000014901	yes	no	yes	yes	yes	no
ENSOCUP00000014915	yes	no	yes	yes	no	yes
ENSOCUP00000014954	yes	no	yes	yes	no	yes
ENSOCUP00000014960	yes	no	yes	yes	no	yes
ENSOCUP00000014966	yes	no	yes	yes	no	yes
ENSOCUP00000015056	yes	no	yes	yes	yes	no
ENSOCUP00000015072	yes	no	yes	yes	no	yes
ENSOCUP00000015145	yes	no	yes	yes	no	yes
ENSOCUP00000015175	yes	no	yes	yes	no	yes
ENSOCUP00000015224	yes	no	yes	yes	no	yes
ENSOCUP00000015239	yes	yes	no	yes	yes	no
ENSOCUP00000015256	yes	no	yes	yes	no	yes
ENSOCUP00000015317	yes	no	yes	yes	no	yes
ENSOCUP00000015377	yes	yes	no	yes	yes	no
ENSOCUP00000015378	yes	yes	no	yes	yes	no
ENSOCUP00000015416	yes	yes	no	yes	yes	no
ENSOCUP00000015442	yes	no	yes	yes	yes	no
ENSOCUP00000015784	yes	no	yes	yes	no	yes
ENSOCUP00000015795	yes	no	yes	yes	no	yes
ENSOCUP00000015921	yes	no	yes	yes	no	yes
ENSOCUP00000016020	yes	yes	no	yes	yes	no
ENSOCUP00000016046	yes	yes	no	yes	yes	no
ENSOCUP00000016079	yes	no	yes	yes	no	yes
ENSOCUP00000016097	yes	yes	no	yes	yes	no
ENSOCUP00000016200	yes	yes	no	yes	yes	no
ENSOCUP00000016208	yes	no	yes	yes	yes	no
ENSOCUP00000016459	yes	yes	no	yes	yes	no
ENSOCUP00000016499	yes	no	yes	yes	no	yes
ENSOCUP00000016544	yes	no	yes	yes	yes	no
ENSOCUP00000016619	yes	yes	no	yes	yes	no
ENSOCUP00000016683	yes	no	yes	yes	yes	no
ENSOCUP00000016801	yes	no	yes	yes	no	yes
ENSOCUP00000016912	yes	yes	no	yes	yes	no
ENSOCUP00000016988	yes	no	yes	yes	no	yes
ENSOCUP00000017009	yes	yes	no	yes	yes	no
ENSOCUP00000017061	yes	yes	no	yes	yes	no
ENSOCUP00000017122	yes	no	yes	yes	no	yes
ENSOCUP00000017169	yes	yes	no	yes	yes	no
ENSOCUP00000017194	yes	yes	no	yes	yes	no
ENSOCUP00000017398	yes	no	yes	yes	yes	no
ENSOCUP00000017485	yes	no	yes	yes	no	yes
ENSOCUP00000017488	yes	no	yes	yes	yes	no
ENSOCUP00000017505	yes	no	yes	yes	no	yes
ENSOCUP00000017833	yes	no	yes	yes	yes	no
ENSOCUP00000017984	yes	no	yes	yes	no	yes
ENSOCUP00000017991	yes	yes	no	yes	yes	no
ENSOCUP00000018089	yes	no	yes	yes	yes	no
ENSOCUP00000018321	yes	no	yes	yes	no	yes
ENSOCUP00000018336	yes	yes	no	yes	no	yes
ENSOCUP00000018475	yes	no	yes	yes	no	yes
ENSOCUP00000018489	yes	no	yes	yes	no	yes
ENSOCUP00000018522	yes	no	yes	yes	no	yes
ENSOCUP00000018619	yes	yes	no	yes	yes	no
ENSOCUP00000018723	yes	no	yes	yes	no	yes
ENSOCUP00000018739	yes	yes	no	yes	no	yes
ENSOCUP00000018993	yes	yes	no	yes	yes	no
ENSOCUP00000019016	yes	no	yes	yes	no	yes
ENSOCUP00000019095	yes	no	yes	yes	no	yes
ENSOCUP00000019098	yes	no	yes	yes	no	yes
ENSOCUP00000019131	yes	yes	no	yes	yes	no
ENSOCUP00000019199	yes	yes	no	yes	yes	no
ENSOCUP00000019358	yes	no	yes	yes	yes	no
ENSOCUP00000019546	yes	yes	no	yes	yes	no
ENSOCUP00000019575	yes	yes	no	yes	yes	no
ENSOCUP00000019817	yes	yes	no	yes	yes	no
ENSOCUP00000020106	yes	yes	no	yes	yes	no
ENSOCUP00000020510	yes	yes	no	yes	yes	no
ENSOCUP00000020512	yes	yes	no	yes	yes	no
ENSOCUP00000020628	yes	no	yes	yes	no	yes
ENSOCUP00000020693	yes	no	yes	yes	yes	no
ENSOCUP00000020694	yes	no	yes	yes	no	yes
ENSOCUP00000020771	yes	no	yes	yes	no	yes
ENSOCUP00000020842	yes	yes	no	yes	yes	no
ENSOCUP00000020902	yes	no	yes	yes	no	yes
ENSOCUP00000021058	yes	no	yes	yes	no	yes
ENSOCUP00000021097	yes	no	yes	yes	yes	no
ENSOCUP00000021129	yes	no	yes	yes	no	yes
ENSOCUP00000021169	yes	no	yes	yes	yes	no
ENSOCUP00000021185	yes	no	yes	yes	no	yes
ENSOCUP00000021378	yes	yes	no	yes	yes	no
ENSOCUP00000021442	yes	yes	no	yes	yes	no
ENSOCUP00000021716	yes	no	yes	yes	no	yes
ENSOCUP00000021719	yes	yes	no	yes	yes	no
ENSOCUP00000021783	yes	no	yes	yes	yes	no
ENSOCUP00000021800	yes	no	yes	yes	no	yes
ENSOCUP00000021967	yes	yes	no	yes	yes	no
ENSOCUP00000022086	yes	yes	no	yes	yes	no
ENSOCUP00000022294	yes	no	yes	yes	no	yes
ENSOCUP00000022408	yes	no	yes	yes	no	yes
ENSOCUP00000022441	yes	yes	no	yes	yes	no
ENSOCUP00000022564	yes	no	yes	yes	yes	no
ENSOCUP00000022814	yes	yes	no	yes	yes	no
ENSOCUP00000022906	yes	no	yes	yes	no	yes
ENSOCUP00000023079	yes	no	yes	yes	no	yes
ENSOCUP00000023099	yes	no	yes	yes	yes	no
ENSOCUP00000023328	yes	no	yes	yes	no	yes
ENSOCUP00000023684	yes	no	yes	yes	no	yes
ENSOCUP00000023756	yes	yes	no	yes	yes	no
ENSOCUP00000023757	yes	no	yes	yes	no	yes
ENSOCUP00000023851	yes	yes	no	yes	yes	no
ENSOCUP00000023898	yes	yes	no	yes	yes	no
ENSOCUP00000023922	yes	no	yes	yes	no	yes
ENSOCUP00000024088	yes	yes	no	yes	yes	no
ENSOCUP00000024255	yes	yes	no	yes	yes	no
ENSOCUP00000024303	yes	yes	no	yes	yes	no
ENSOCUP00000024387	yes	no	yes	yes	no	yes
ENSOCUP00000024478	yes	yes	no	yes	yes	no
ENSOCUP00000024549	yes	no	yes	yes	no	yes
ENSOCUP00000024555	yes	yes	no	yes	yes	no
ENSOCUP00000024583	yes	yes	no	yes	yes	no
ENSOCUP00000024849	yes	yes	no	yes	yes	no
ENSOCUP00000025004	yes	no	yes	yes	no	yes
ENSOCUP00000025113	yes	no	yes	yes	yes	no
ENSOCUP00000025128	yes	yes	no	yes	no	yes
ENSOCUP00000025316	yes	no	yes	yes	no	yes
ENSOCUP00000025323	yes	no	yes	yes	no	yes
ENSOCUP00000025370	yes	no	yes	yes	no	yes
ENSOCUP00000025483	yes	no	yes	yes	no	yes
ENSOCUP00000025723	yes	yes	no	yes	yes	no
ENSOCUP00000025964	yes	no	yes	yes	yes	no
ENSOCUP00000026013	yes	yes	no	yes	yes	no
ENSOCUP00000026074	yes	no	yes	yes	no	yes
ENSOCUP00000026109	yes	yes	no	yes	yes	no
ENSOCUP00000026258	yes	no	yes	yes	no	yes
ENSOCUP00000026307	yes	no	yes	yes	no	yes
ENSOCUP00000026357	yes	no	yes	yes	no	yes
ENSOCUP00000026369	yes	yes	no	yes	yes	no
ENSOCUP00000026416	yes	yes	no	yes	yes	no
ENSOCUP00000026449	yes	no	yes	yes	no	yes
ENSOCUP00000026470	yes	yes	no	yes	no	yes
ENSOCUP00000026521	yes	no	yes	yes	no	yes
ENSOCUP00000026595	yes	no	yes	yes	no	yes
ENSOCUP00000026648	yes	no	yes	yes	no	yes
ENSOCUP00000026662	yes	no	yes	yes	no	yes
ENSOCUP00000026751	yes	no	yes	yes	no	yes
ENSOCUP00000026847	yes	no	yes	yes	no	yes
ENSOCUP00000026886	yes	no	yes	yes	no	yes
ENSOCUP00000027095	yes	no	yes	yes	yes	no
ENSOCUP00000027126	yes	no	yes	yes	no	yes
ENSOCUP00000027141	yes	no	yes	yes	no	yes
ENSOCUP00000027232	yes	yes	no	yes	yes	no
ENSOCUP00000027248	yes	no	yes	yes	no	yes
ENSOCUP00000027332	yes	no	yes	yes	no	yes
ENSOCUP00000027370	yes	no	yes	yes	no	yes
ENSOCUP00000027386	yes	yes	no	yes	yes	no
ENSOCUP00000027534	yes	no	yes	yes	no	yes
ENSOCUP00000027559	yes	no	yes	yes	no	yes
ENSOCUP00000027561	yes	yes	no	yes	yes	no
ENSOCUP00000027750	yes	no	yes	yes	no	yes
ENSOCUP00000027762	yes	no	yes	yes	no	yes
ENSOCUP00000027776	yes	no	yes	yes	no	yes
ENSOCUP00000027792	yes	no	yes	yes	yes	no
ENSOCUP00000027919	yes	no	yes	yes	yes	no
ENSOCUP00000028108	yes	yes	no	yes	yes	no
ENSOCUP00000028125	yes	yes	no	yes	yes	no
ENSOCUP00000028186	yes	yes	no	yes	yes	no
ENSOCUP00000028218	yes	yes	no	yes	yes	no
ENSOCUP00000028419	yes	yes	no	yes	yes	no
ENSOCUP00000028467	yes	no	yes	yes	no	yes
ENSOCUP00000028497	yes	yes	no	yes	yes	no
ENSOCUP00000028680	yes	no	yes	yes	no	yes
ENSOCUP00000028823	yes	no	yes	yes	no	yes
ENSOCUP00000028828	yes	no	yes	yes	no	yes
ENSOCUP00000028860	yes	yes	no	yes	yes	no
ENSOCUP00000028861	yes	no	yes	yes	no	yes
ENSOCUP00000028988	yes	yes	no	yes	no	yes
ENSOCUP00000029130	yes	yes	no	yes	yes	no
ENSOCUP00000029139	yes	yes	no	yes	no	yes
ENSOCUP00000029200	yes	no	yes	yes	no	yes
ENSOCUP00000029411	yes	no	yes	yes	no	yes
ENSOCUP00000029591	yes	no	yes	yes	no	yes
ENSOCUP00000029599	yes	no	yes	yes	no	yes
ENSOCUP00000029828	yes	no	yes	yes	no	yes
ENSOCUP00000029943	yes	yes	no	yes	yes	no
ENSOCUP00000029991	yes	no	yes	yes	no	yes
ENSOCUP00000030300	yes	yes	no	yes	yes	no
ENSOCUP00000030338	yes	yes	no	yes	yes	no
ENSOCUP00000030442	yes	yes	no	yes	yes	no
ENSOCUP00000030554	yes	yes	no	yes	yes	no
ENSOCUP00000030567	yes	no	yes	yes	no	yes
ENSOCUP00000030730	yes	no	yes	yes	no	yes
ENSOCUP00000030860	yes	no	yes	yes	no	yes
ENSOCUP00000030910	yes	yes	no	yes	yes	no
ENSOCUP00000030939	yes	no	yes	yes	no	yes
ENSOCUP00000031061	yes	yes	no	yes	yes	no
ENSOCUP00000031199	yes	no	yes	yes	no	yes
ENSOCUP00000031284	yes	yes	no	yes	yes	no
ENSOCUP00000031359	yes	no	yes	yes	no	yes
ENSOCUP00000031436	yes	yes	no	yes	yes	no
ENSOCUP00000031621	yes	no	yes	yes	no	yes
ENSOCUP00000031690	yes	yes	no	yes	yes	no
ENSOCUP00000031796	yes	no	yes	yes	yes	no
ENSOCUP00000032071	yes	no	yes	yes	no	yes
ENSOCUP00000032081	yes	no	yes	yes	no	yes
ENSOCUP00000032153	yes	yes	no	yes	yes	no
ENSOCUP00000032158	yes	no	yes	yes	no	yes
ENSOCUP00000032236	yes	yes	no	yes	yes	no
ENSOCUP00000032377	yes	no	yes	yes	no	yes
ENSOCUP00000032457	yes	no	yes	yes	no	yes
ENSOCUP00000032476	yes	no	yes	yes	yes	no
ENSOCUP00000032706	yes	yes	no	yes	yes	no
ENSOCUP00000033000	yes	yes	no	yes	yes	no
ENSOCUP00000033073	yes	no	yes	yes	no	yes
ENSOCUP00000033140	yes	yes	no	yes	yes	no
ENSOCUP00000033216	yes	yes	no	yes	yes	no
ENSOCUP00000033302	yes	no	yes	yes	no	yes
ENSOCUP00000033570	yes	no	yes	yes	no	yes
ENSOCUP00000033743	yes	no	yes	yes	yes	no
ENSOCUP00000033842	yes	no	yes	yes	no	yes
ENSOCUP00000033900	yes	yes	no	yes	yes	no
ENSOCUP00000033946	yes	yes	no	yes	yes	no
ENSOCUP00000033972	yes	no	yes	yes	no	yes
ENSOCUP00000034155	yes	no	yes	yes	no	yes
ENSOCUP00000034179	yes	no	yes	yes	no	yes
ENSOCUP00000034209	yes	yes	no	yes	yes	no
ENSOCUP00000034272	yes	no	yes	yes	yes	no
ENSOCUP00000034470	yes	no	yes	yes	no	yes
ENSOCUP00000034553	yes	no	yes	yes	yes	no
ENSOCUP00000034687	yes	no	yes	yes	no	yes
ENSOCUP00000034715	yes	no	yes	yes	no	yes
ENSOCUP00000034724	yes	no	yes	yes	no	yes
ENSOCUP00000034863	yes	no	yes	yes	no	yes
ENSOCUP00000034919	yes	yes	no	yes	yes	no
ENSOCUP00000034926	yes	no	yes	yes	yes	no
ENSOCUP00000034941	yes	no	yes	yes	no	yes
ENSOCUP00000035051	yes	no	yes	yes	no	yes
ENSOCUP00000035068	yes	yes	no	yes	yes	no
ENSOCUP00000035136	yes	yes	no	yes	no	yes
ENSOCUP00000035195	yes	yes	no	yes	no	yes
ENSOCUP00000035308	yes	no	yes	yes	no	yes
ENSOCUP00000035314	yes	no	yes	yes	no	yes
ENSOCUP00000035373	yes	no	yes	yes	no	yes
ENSOCUP00000035383	yes	yes	no	yes	no	yes
ENSOCUP00000035615	yes	no	yes	yes	no	yes
ENSOCUP00000035997	yes	no	yes	yes	no	yes
ENSOCUP00000036083	yes	no	yes	yes	no	yes
ENSOCUP00000036658	yes	no	yes	yes	no	yes
ENSOCUP00000036784	yes	yes	no	yes	yes	no
ENSOCUP00000036824	yes	no	yes	yes	no	yes
ENSOCUP00000036878	yes	yes	no	yes	yes	no
ENSOCUP00000036917	yes	no	yes	yes	no	yes
ENSOCUP00000036937	yes	yes	no	yes	yes	no
ENSOCUP00000036967	yes	no	yes	yes	no	yes
ENSOCUP00000037052	yes	yes	no	yes	yes	no
ENSOCUP00000037552	yes	yes	no	yes	yes	no
ENSOCUP00000037581	yes	no	yes	yes	no	yes
ENSOCUP00000037583	yes	no	yes	yes	no	yes
ENSOCUP00000037667	yes	no	yes	yes	no	yes
ENSOCUP00000038064	yes	yes	no	yes	yes	no
ENSOCUP00000038088	yes	yes	no	yes	yes	no
ENSOCUP00000038170	yes	no	yes	yes	no	yes
ENSOCUP00000038281	yes	yes	no	yes	no	yes
ENSOCUP00000038334	yes	no	yes	yes	no	yes
ENSOCUP00000038579	yes	no	yes	yes	no	yes
ENSOCUP00000038586	yes	no	yes	yes	yes	no
ENSOCUP00000038651	yes	no	yes	yes	yes	no
ENSOCUP00000038683	yes	no	yes	yes	no	yes
ENSOCUP00000038945	yes	yes	no	yes	yes	no
ENSOCUP00000038963	yes	yes	no	yes	yes	no
ENSOCUP00000038964	yes	yes	no	yes	yes	no
ENSOCUP00000038981	yes	no	yes	yes	no	yes
ENSOCUP00000038987	yes	no	yes	yes	no	yes
ENSOCUP00000038997	yes	no	yes	yes	no	yes
ENSOCUP00000039046	yes	yes	no	yes	yes	no
ENSOCUP00000039118	yes	yes	no	yes	yes	no
ENSOCUP00000039229	yes	no	yes	yes	no	yes
ENSOCUP00000039361	yes	no	yes	yes	no	yes
ENSOCUP00000039525	yes	yes	no	yes	yes	no
ENSOCUP00000039621	yes	yes	no	yes	yes	no
ENSOCUP00000039736	yes	no	yes	yes	no	yes
ENSOCUP00000039833	yes	no	yes	yes	no	yes
ENSOCUP00000039923	yes	no	yes	yes	no	yes
ENSOCUP00000040076	yes	no	yes	yes	no	yes
ENSOCUP00000040263	yes	no	yes	yes	no	yes
ENSOCUP00000040325	yes	no	yes	yes	yes	no
ENSOCUP00000040338	yes	no	yes	yes	yes	no
ENSOCUP00000040452	yes	no	yes	yes	no	yes
ENSOCUP00000040490	yes	no	yes	yes	no	yes
ENSOCUP00000040692	yes	yes	no	yes	yes	no
ENSOCUP00000040699	yes	yes	no	yes	no	yes
ENSOCUP00000040959	yes	yes	no	yes	yes	no
ENSOCUP00000040997	yes	yes	no	yes	yes	no
ENSOCUP00000041013	yes	yes	no	yes	yes	no
ENSOCUP00000041017	yes	yes	no	yes	yes	no
ENSOCUP00000041221	yes	no	yes	yes	no	yes
ENSOCUP00000041324	yes	no	yes	yes	yes	no
ENSOCUP00000041351	yes	no	yes	yes	no	yes
ENSOCUP00000041545	yes	yes	no	yes	yes	no
ENSOCUP00000041560	yes	no	yes	yes	yes	no
ENSOCUP00000041684	yes	no	yes	yes	no	yes
ENSOCUP00000041794	yes	no	yes	yes	yes	no
ENSOCUP00000041804	yes	no	yes	yes	no	yes
ENSOCUP00000042188	yes	yes	no	yes	yes	no
ENSOCUP00000042208	yes	no	yes	yes	no	yes
ENSOCUP00000042281	yes	yes	no	yes	no	yes
ENSOCUP00000042547	yes	no	yes	yes	no	yes
ENSOCUP00000042764	yes	yes	no	yes	yes	no
ENSOCUP00000042858	yes	no	yes	yes	yes	no
ENSOCUP00000042913	yes	no	yes	yes	no	yes
ENSOCUP00000043304	yes	no	yes	yes	no	yes
ENSOCUP00000043612	yes	no	yes	yes	no	yes
ENSOCUP00000043678	yes	no	yes	yes	no	yes
ENSOCUP00000043755	yes	no	yes	yes	no	yes
ENSOCUP00000043847	yes	no	yes	yes	no	yes
ENSOCUP00000043973	yes	no	yes	yes	no	yes
ENSOCUP00000044013	yes	no	yes	yes	no	yes
ENSOCUP00000044350	yes	no	yes	yes	no	yes
ENSOCUP00000044510	yes	yes	no	yes	yes	no
ENSOCUP00000044709	yes	yes	no	yes	yes	no
ENSOCUP00000044878	yes	yes	no	yes	yes	no
ENSOCUP00000044883	yes	yes	no	yes	yes	no
ENSOCUP00000045064	yes	no	yes	yes	no	yes
ENSOCUP00000045116	yes	yes	no	yes	yes	no
ENSOCUP00000045160	yes	no	yes	yes	no	yes
ENSOCUP00000045192	yes	yes	no	yes	yes	no
ENSOCUP00000045460	yes	no	yes	yes	no	yes
ENSOCUP00000045473	yes	no	yes	yes	no	yes
ENSOCUP00000045524	yes	no	yes	yes	no	yes
ENSOCUP00000045561	yes	no	yes	yes	no	yes
ENSOCUP00000045700	yes	no	yes	yes	no	yes
ENSOCUP00000045713	yes	no	yes	yes	no	yes
ENSOCUP00000046019	yes	yes	no	yes	no	yes
ENSOCUP00000046070	yes	no	yes	yes	no	yes
ENSOCUP00000046345	yes	yes	no	yes	yes	no
ENSOCUP00000046567	yes	no	yes	yes	no	yes
ENSOCUP00000046611	yes	yes	no	yes	yes	no
ENSOCUP00000046851	yes	no	yes	yes	no	yes
ENSOCUP00000046868	yes	no	yes	yes	no	yes
ENSOCUP00000046928	yes	yes	no	yes	yes	no
ENSOCUP00000046947	yes	yes	no	yes	yes	no
ENSOCUP00000047081	yes	no	yes	yes	no	yes
ENSOCUP00000047302	yes	no	yes	yes	no	yes
ENSOCUP00000047501	yes	yes	no	yes	yes	no
ENSOCUP00000047573	yes	no	yes	yes	yes	no
ENSOCUP00000047878	yes	yes	no	yes	yes	no
ENSOCUP00000047914	yes	no	yes	yes	no	yes
ENSOCUP00000047964	yes	no	yes	yes	no	yes
ENSOCUP00000047972	yes	no	yes	yes	yes	no
ENSOCUP00000048002	yes	yes	no	yes	no	yes
ENSOCUP00000048260	yes	yes	no	yes	yes	no
ENSOCUP00000048665	yes	no	yes	yes	no	yes
ENSOCUP00000048728	yes	yes	no	yes	yes	no
ENSOCUP00000048734	yes	no	yes	yes	no	yes
ENSOCUP00000048740	yes	yes	no	yes	yes	no
ENSOCUP00000049213	yes	no	yes	yes	yes	no
ENSOCUP00000049725	yes	no	yes	yes	no	yes
