# Supplementary material for: Transcriptomic and Proteomic Profiling of Rabbit Kidney Cells Infected with Equine Herpesvirus 8
Source: Viruses. 2025 Apr 29;17(5):647. doi: 10.3390/v17050647 (PMC12115596; doi:10.3390/v17050647)
Supplement: Supplementary file 1 [file viruses-17-00647-s001.zip › viruses-3494223-supplementary/Supplementary File S1/Table 7-Statistical table of KEGG enrichment analysis of dowm transcriptome.xlsx]

## Sheet: KEGG富集分析统计表 (1)
Number	Pathway ID	Description	Database	Ratio_in_study	Ratio_in_pop	Rich factor	Pvalue	Padjust	First Category	Second Category	Gene_ids	Gene_names
16	map04668	TNF signaling pathway	KEGG PATHWAY	16/ 451	106/ 16223	0.15094339622642	3.62663730663E-8	4.84156080435E-6	Environmental Information Processing	Signal transduction	ENSOCUG00000010244|ENSOCUG00000014127|ENSOCUG00000016101|ENSOCUG00000034927|ENSOCUG00000006698|ENSOCUG00000021710|ENSOCUG00000025029|ENSOCUG00000021712|ENSOCUG00000012840|ENSOCUG00000024425|ENSOCUG00000004165|ENSOCUG00000007482|ENSOCUG00000013633|ENSOCUG00000029644|ENSOCUG00000015642|ENSOCUG00000037192	;TNFRSF1B;MMP9;;TNF;CCL2;CSF1;NFKB1;NOD2;;IRF1;CX3CL1;DAB2IP;ICAM1;NFKBIA;
15	map04061	Viral protein interaction with cytokine and cytokine receptor	KEGG PATHWAY	15/ 451	90/ 16223	0.16666666666667	2.46451749961E-8	6.58026172396E-6	Environmental Information Processing	Signaling molecules and interaction	ENSOCUG00000029588|ENSOCUG00000014127|ENSOCUG00000007482|ENSOCUG00000013416|ENSOCUG00000006698|ENSOCUG00000021710|ENSOCUG00000025029|ENSOCUG00000024425|ENSOCUG00000008338|ENSOCUG00000013412|ENSOCUG00000011835|ENSOCUG00000034927|ENSOCUG00000013587|ENSOCUG00000037192|ENSOCUG00000026533	CXCL9;TNFRSF1B;CX3CL1;;TNF;CCL2;CSF1;;TNFSF14;;CXCL8;;IL10RA;;
24	map04060	Cytokine-cytokine receptor interaction	KEGG PATHWAY	24/ 451	282/ 16223	0.085106382978723	1.24348150312E-6	0.000110669853778	Environmental Information Processing	Signaling molecules and interaction	ENSOCUG00000005631|ENSOCUG00000003616|ENSOCUG00000011835|ENSOCUG00000004161|ENSOCUG00000026533|ENSOCUG00000029611|ENSOCUG00000024425|ENSOCUG00000006703|ENSOCUG00000029846|ENSOCUG00000029588|ENSOCUG00000014127|ENSOCUG00000034927|ENSOCUG00000006698|ENSOCUG00000013587|ENSOCUG00000014513|ENSOCUG00000037192|ENSOCUG00000025015|ENSOCUG00000013412|ENSOCUG00000007482|ENSOCUG00000013416|ENSOCUG00000021710|…	;;CXCL8;IL1RN;;IL7;;LTB;;CXCL9;TNFRSF1B;;TNF;IL10RA;IL27RA;;EDAR;;CX3CL1;;CCL2;CSF1;TNFSF14;ACVR1B
12	map04610	Complement and coagulation cascades	KEGG PATHWAY	12/ 451	81/ 16223	0.14814814814815	2.2908625475E-6	0.000152915075046	Organismal Systems	Immune system	ENSOCUG00000029682|ENSOCUG00000031964|ENSOCUG00000017422|ENSOCUG00000003155|ENSOCUG00000026479|ENSOCUG00000026468|ENSOCUG00000005985|ENSOCUG00000002789|ENSOCUG00000015846|ENSOCUG00000016180|ENSOCUG00000014828|ENSOCUG00000014480	;;ITGAX;PLAU;SERPING1;BDKRB1;CLU;F12;;;BDKRB2;C1R
17	map04514	Cell adhesion molecules	KEGG PATHWAY	17/ 451	176/ 16223	0.096590909090909	8.54782912077E-6	0.000456454075049	Environmental Information Processing	Signaling molecules and interaction	ENSOCUG00000012629|ENSOCUG00000005631|ENSOCUG00000010209|ENSOCUG00000029037|ENSOCUG00000026567|ENSOCUG00000029731|ENSOCUG00000010972|ENSOCUG00000007742|ENSOCUG00000010458|ENSOCUG00000017162|ENSOCUG00000029644|ENSOCUG00000000934|ENSOCUG00000013304|ENSOCUG00000012702|ENSOCUG00000000134|ENSOCUG00000012856|ENSOCUG00000003479	CLDN2;;CLDN15;;;;;CD22;NECTIN1;;ICAM1;LRRC4B;;SIGLEC1;NTNG2;ICAM2;CD34
12	map00590	Arachidonic acid metabolism	KEGG PATHWAY	12/ 451	96/ 16223	0.125	1.38884936261E-5	0.000618037966363	Metabolism	Lipid metabolism	ENSOCUG00000006582|ENSOCUG00000004655|ENSOCUG00000026331|ENSOCUG00000028182|ENSOCUG00000012233|ENSOCUG00000026233|ENSOCUG00000011139|ENSOCUG00000020989|ENSOCUG00000027184|ENSOCUG00000022951|ENSOCUG00000027409|ENSOCUG00000037867	;;;;GGT5;PLAAT2;PLA2G4F;;;;;
12	map04657	IL-17 signaling pathway	KEGG PATHWAY	12/ 451	100/ 16223	0.12	2.11275886372E-5	0.000805866595162	Organismal Systems	Immune system	ENSOCUG00000013412|ENSOCUG00000016101|ENSOCUG00000006698|ENSOCUG00000021710|ENSOCUG00000021712|ENSOCUG00000024425|ENSOCUG00000011835|ENSOCUG00000034927|ENSOCUG00000015642|ENSOCUG00000017881|ENSOCUG00000037192|ENSOCUG00000026533	;MMP9;TNF;CCL2;NFKB1;;CXCL8;;NFKBIA;MAPK15;;
13	map05145	Toxoplasmosis	KEGG PATHWAY	13/ 451	129/ 16223	0.10077519379845	6.27367971178E-5	0.00186119164783	Human Diseases	Infectious disease: parasitic	ENSOCUG00000011745|ENSOCUG00000021712|ENSOCUG00000005631|ENSOCUG00000006698|ENSOCUG00000026567|ENSOCUG00000001903|ENSOCUG00000013587|ENSOCUG00000011034|ENSOCUG00000005101|ENSOCUG00000003307|ENSOCUG00000015642|ENSOCUG00000004013|ENSOCUG00000029731	HSPA2;NFKB1;;TNF;;NOS2;IL10RA;STAT3;LAMB2;BIRC7;NFKBIA;LAMB3;
10	map05133	Pertussis	KEGG PATHWAY	10/ 451	78/ 16223	0.12820512820513	5.79069067945E-5	0.00193264301427	Human Diseases	Infectious disease: bacterial	ENSOCUG00000004218|ENSOCUG00000031964|ENSOCUG00000006698|ENSOCUG00000026479|ENSOCUG00000001903|ENSOCUG00000021712|ENSOCUG00000011835|ENSOCUG00000004165|ENSOCUG00000013369|ENSOCUG00000014480	CD14;;TNF;SERPING1;NOS2;NFKB1;CXCL8;IRF1;ITGA5;C1R
10	map05134	Legionellosis	KEGG PATHWAY	10/ 451	82/ 16223	0.1219512195122	8.91823708241E-5	0.00238117	Human Diseases	Infectious disease: bacterial	ENSOCUG00000011745|ENSOCUG00000004218|ENSOCUG00000031964|ENSOCUG00000006698|ENSOCUG00000021712|ENSOCUG00000024425|ENSOCUG00000005735|ENSOCUG00000011835|ENSOCUG00000015642|ENSOCUG00000037192	HSPA2;CD14;;TNF;NFKB1;;NFKB2;CXCL8;NFKBIA;
7	map00790	Folate biosynthesis	KEGG PATHWAY	7/ 451	40/ 16223	0.175	0.000103167376069	0.00250415358276	Metabolism	Metabolism of cofactors and vitamins	ENSOCUG00000027409|ENSOCUG00000026331|ENSOCUG00000004447|ENSOCUG00000026383|ENSOCUG00000028182|ENSOCUG00000027184|ENSOCUG00000020989	;;ALPL;AKR1B10;;;
9	map05204	Chemical carcinogenesis	KEGG PATHWAY	9/ 451	84/ 16223	0.10714285714286	0.000532370059221	0.0101531	Human Diseases	Cancer: overview	ENSOCUG00000004655|ENSOCUG00000026331|ENSOCUG00000011934|ENSOCUG00000020989|ENSOCUG00000028182|ENSOCUG00000027184|ENSOCUG00000016164|ENSOCUG00000027409|ENSOCUG00000022951	;;EPHX1;;;;CYP1B1;;
15	map04621	NOD-like receptor signaling pathway	KEGG PATHWAY	15/ 451	199/ 16223	0.075376884422111	0.000461195476619	0.0102615993548	Organismal Systems	Immune system	ENSOCUG00000017251|ENSOCUG00000034927|ENSOCUG00000006698|ENSOCUG00000015518|ENSOCUG00000021710|ENSOCUG00000021712|ENSOCUG00000003010|ENSOCUG00000024425|ENSOCUG00000003764|ENSOCUG00000011835|ENSOCUG00000012840|ENSOCUG00000003584|ENSOCUG00000001542|ENSOCUG00000015642|ENSOCUG00000037192	GBP1;;TNF;CAMP;CCL2;NFKB1;TXNIP;;;CXCL8;NOD2;;RIPK2;NFKBIA;
18	map05152	Tuberculosis	KEGG PATHWAY	18/ 451	268/ 16223	0.067164179104478	0.000527213932839	0.0108281630821	Human Diseases	Infectious disease: bacterial	ENSOCUG00000004218|ENSOCUG00000017865|ENSOCUG00000017422|ENSOCUG00000006698|ENSOCUG00000015518|ENSOCUG00000027507|ENSOCUG00000013587|ENSOCUG00000021712|ENSOCUG00000012840|ENSOCUG00000013544|ENSOCUG00000002819|ENSOCUG00000031964|ENSOCUG00000026567|ENSOCUG00000001903|ENSOCUG00000001542|ENSOCUG00000003863|ENSOCUG00000029731|ENSOCUG00000017494	CD14;CAMK2A;ITGAX;TNF;CAMP;VDR;IL10RA;NFKB1;NOD2;ATP6V0A4;IRAK2;;;NOS2;RIPK2;CD74;;
15	map04064	NF-kappa B signaling pathway	KEGG PATHWAY	15/ 451	209/ 16223	0.07177033492823	0.000768337425518	0.0136764061742	Environmental Information Processing	Signal transduction	ENSOCUG00000004218|ENSOCUG00000022288|ENSOCUG00000005631|ENSOCUG00000003155|ENSOCUG00000006698|ENSOCUG00000021712|ENSOCUG00000024425|ENSOCUG00000008338|ENSOCUG00000005735|ENSOCUG00000011835|ENSOCUG00000029644|ENSOCUG00000006703|ENSOCUG00000015642|ENSOCUG00000037192|ENSOCUG00000025015	CD14;EDARADD;;PLAU;TNF;NFKB1;;TNFSF14;NFKB2;CXCL8;ICAM1;LTB;NFKBIA;;EDAR
31	map05200	Pathways in cancer	KEGG PATHWAY	31/ 451	608/ 16223	0.050986842105263	0.000886371213676	0.0147913196282	Human Diseases	Cancer: overview	ENSOCUG00000001903|ENSOCUG00000011034|ENSOCUG00000011835|ENSOCUG00000012306|ENSOCUG00000004013|ENSOCUG00000002973|ENSOCUG00000004187|ENSOCUG00000016101|ENSOCUG00000001297|ENSOCUG00000017865|ENSOCUG00000021211|ENSOCUG00000004396|ENSOCUG00000001725|ENSOCUG00000016180|ENSOCUG00000014828|ENSOCUG00000003307|ENSOCUG00000024007|ENSOCUG00000009580|ENSOCUG00000026468|ENSOCUG00000011128|ENSOCUG00000005101|…	NOS2;STAT3;CXCL8;CDKN2B;LAMB3;PTCH1;PAX8;MMP9;PLEKHG5;CAMK2A;WNT9B;NQO1;PDGFRB;;BDKRB2;BIRC7;WNT6;WNT10B;BDKRB1;GLI1;LAMB2;NFKB2;NFKBIA;IL7;HMOX1;LPAR5;SMAD3;NFKB1;PTCH2;RASSF5;
14	map05206	MicroRNAs in cancer	KEGG PATHWAY	14/ 451	197/ 16223	0.071065989847716	0.00125151924475	0.0196562140205	Human Diseases	Cancer: overview	ENSOCUG00000010633|ENSOCUG00000016101|ENSOCUG00000017956|ENSOCUG00000006524|ENSOCUG00000003155|ENSOCUG00000021712|ENSOCUG00000011034|ENSOCUG00000016822|ENSOCUG00000016164|ENSOCUG00000038584|ENSOCUG00000001725|ENSOCUG00000000258|ENSOCUG00000013369|ENSOCUG00000025013	HMOX1;MMP9;ABCC1;BMF;PLAU;NFKB1;STAT3;PDCD4;CYP1B1;EFNA4;PDGFRB;;ITGA5;SLC45A3
14	map04062	Chemokine signaling pathway	KEGG PATHWAY	14/ 451	199/ 16223	0.07035175879397	0.00137796701097	0.0204398	Organismal Systems	Immune system	ENSOCUG00000029588|ENSOCUG00000013412|ENSOCUG00000007482|ENSOCUG00000013416|ENSOCUG00000011034|ENSOCUG00000021710|ENSOCUG00000021712|ENSOCUG00000024425|ENSOCUG00000011835|ENSOCUG00000034927|ENSOCUG00000036390|ENSOCUG00000015642|ENSOCUG00000037192|ENSOCUG00000026533	CXCL9;;CX3CL1;;STAT3;CCL2;NFKB1;;CXCL8;;;NFKBIA;;
7	map00980	Metabolism of xenobiotics by cytochrome P450	KEGG PATHWAY	7/ 451	65/ 16223	0.10769230769231	0.00212314186141	0.0298357303682	Metabolism	Xenobiotics biodegradation and metabolism	ENSOCUG00000027409|ENSOCUG00000026331|ENSOCUG00000011934|ENSOCUG00000016164|ENSOCUG00000028182|ENSOCUG00000027184|ENSOCUG00000020989	;;EPHX1;CYP1B1;;;
7	map04920	Adipocytokine signaling pathway	KEGG PATHWAY	7/ 451	69/ 16223	0.10144927536232	0.00299292858087	0.0399555965546	Organismal Systems	Endocrine system	ENSOCUG00000014127|ENSOCUG00000021712|ENSOCUG00000006698|ENSOCUG00000011034|ENSOCUG00000017894|ENSOCUG00000025449|ENSOCUG00000015642	TNFRSF1B;NFKB1;TNF;STAT3;NFKBIE;CPT1B;NFKBIA
4	map04964	Proximal tubule bicarbonate reclamation	KEGG PATHWAY	4/ 451	23/ 16223	0.17391304347826	0.00343006235505	0.0416284840363	Organismal Systems	Excretory system	ENSOCUG00000022666|ENSOCUG00000002988|ENSOCUG00000011055|ENSOCUG00000009399	;ATP1B2;SLC9A3;
9	map04612	Antigen processing and presentation	KEGG PATHWAY	9/ 451	109/ 16223	0.08256880733945	0.00335863601083	0.0427027	Organismal Systems	Immune system	ENSOCUG00000011745|ENSOCUG00000010563|ENSOCUG00000006698|ENSOCUG00000026567|ENSOCUG00000029731|ENSOCUG00000010972|ENSOCUG00000013304|ENSOCUG00000003863|ENSOCUG00000002489	HSPA2;TAPBP;TNF;;;;;CD74;
7	map05120	Epithelial cell signaling in Helicobacter pylori infection	KEGG PATHWAY	7/ 451	76/ 16223	0.092105263157895	0.00514051742316	0.0596747022601	Human Diseases	Infectious disease: bacterial	ENSOCUG00000021712|ENSOCUG00000024425|ENSOCUG00000013544|ENSOCUG00000011835|ENSOCUG00000024303|ENSOCUG00000015642|ENSOCUG00000037192	NFKB1;;ATP6V0A4;CXCL8;ATP6V1B1;NFKBIA;
13	map05323	Rheumatoid arthritis	KEGG PATHWAY	13/ 451	214/ 16223	0.060747663551402	0.00699778446377	0.0747363380731	Human Diseases	Immune disease	ENSOCUG00000034927|ENSOCUG00000006698|ENSOCUG00000026567|ENSOCUG00000021710|ENSOCUG00000025029|ENSOCUG00000024303|ENSOCUG00000024425|ENSOCUG00000013544|ENSOCUG00000011835|ENSOCUG00000029644|ENSOCUG00000006703|ENSOCUG00000029731|ENSOCUG00000037192	;TNF;;CCL2;CSF1;ATP6V1B1;;ATP6V0A4;CXCL8;ICAM1;LTB;;
14	map05163	Human cytomegalovirus infection	KEGG PATHWAY	14/ 451	238/ 16223	0.058823529411765	0.0069041207296	0.0768083431168	Human Diseases	Infectious disease: viral	ENSOCUG00000010563|ENSOCUG00000007482|ENSOCUG00000006698|ENSOCUG00000011034|ENSOCUG00000021710|ENSOCUG00000013587|ENSOCUG00000021712|ENSOCUG00000011835|ENSOCUG00000034927|ENSOCUG00000010972|ENSOCUG00000013304|ENSOCUG00000000258|ENSOCUG00000015642|ENSOCUG00000002489	TAPBP;CX3CL1;TNF;STAT3;CCL2;IL10RA;NFKB1;CXCL8;;;;;NFKBIA;
12	map05164	Influenza A	KEGG PATHWAY	12/ 451	195/ 16223	0.061538461538462	0.0084952570363	0.0872397549497	Human Diseases	Infectious disease: viral	ENSOCUG00000034927|ENSOCUG00000006698|ENSOCUG00000026567|ENSOCUG00000021710|ENSOCUG00000029731|ENSOCUG00000021712|ENSOCUG00000016983|ENSOCUG00000024741|ENSOCUG00000001792|ENSOCUG00000011835|ENSOCUG00000029644|ENSOCUG00000015642	;TNF;;CCL2;;NFKB1;TMPRSS4;TMPRSS2;KPNA7;CXCL8;ICAM1;NFKBIA
6	map04978	Mineral absorption	KEGG PATHWAY	6/ 451	66/ 16223	0.090909090909091	0.00994322549963	0.0983275	Organismal Systems	Digestive system	ENSOCUG00000010633|ENSOCUG00000002944|ENSOCUG00000027507|ENSOCUG00000011055|ENSOCUG00000002988|ENSOCUG00000022624	HMOX1;SLC34A2;VDR;SLC9A3;ATP1B2;SLC26A9
5	map00565	Ether lipid metabolism	KEGG PATHWAY	5/ 451	48/ 16223	0.10416666666667	0.0104130715823	0.0992960754455	Metabolism	Lipid metabolism	ENSOCUG00000006582|ENSOCUG00000004472|ENSOCUG00000026233|ENSOCUG00000010024|ENSOCUG00000011139	;PLPP1;PLAAT2;;PLA2G4F
8	map05321	Inflammatory bowel disease	KEGG PATHWAY	8/ 451	109/ 16223	0.073394495412844	0.0110643844114	0.101869	Human Diseases	Immune disease	ENSOCUG00000021712|ENSOCUG00000006698|ENSOCUG00000026567|ENSOCUG00000029731|ENSOCUG00000011034|ENSOCUG00000012840|ENSOCUG00000022907|ENSOCUG00000029601	NFKB1;TNF;;;STAT3;NOD2;RORC;SMAD3
6	map05217	Basal cell carcinoma	KEGG PATHWAY	6/ 451	70/ 16223	0.085714285714286	0.0130864727018	0.10919	Human Diseases	Cancer: specific types	ENSOCUG00000024007|ENSOCUG00000009580|ENSOCUG00000011128|ENSOCUG00000021211|ENSOCUG00000012489|ENSOCUG00000002973	WNT6;WNT10B;GLI1;WNT9B;PTCH2;PTCH1
12	map04360	Axon guidance	KEGG PATHWAY	12/ 451	205/ 16223	0.058536585365854	0.0123210565227	0.109657	Organismal Systems	Development and regeneration	ENSOCUG00000016506|ENSOCUG00000003347|ENSOCUG00000014916|ENSOCUG00000006943|ENSOCUG00000017865|ENSOCUG00000011082|ENSOCUG00000001326|ENSOCUG00000038584|ENSOCUG00000002344|ENSOCUG00000000134|ENSOCUG00000002973|ENSOCUG00000003482	PLXNB3;SEMA4C;SEMA4B;UNC5B;CAMK2A;EPHA1;SEMA4A;EFNA4;SEMA3B;NTNG2;PTCH1;PLXNA2
4	map01523	Antifolate resistance	KEGG PATHWAY	4/ 451	33/ 16223	0.12121212121212	0.0127465997729	0.109785	Human Diseases	Drug resistance: antineoplastic	ENSOCUG00000021712|ENSOCUG00000017956|ENSOCUG00000001727|ENSOCUG00000006698	NFKB1;ABCC1;SLC19A1;TNF
7	map04620	Toll-like receptor signaling pathway	KEGG PATHWAY	7/ 451	94/ 16223	0.074468085106383	0.0157752766281	0.120343	Organismal Systems	Immune system	ENSOCUG00000029588|ENSOCUG00000004218|ENSOCUG00000005631|ENSOCUG00000006698|ENSOCUG00000021712|ENSOCUG00000011835|ENSOCUG00000015642	CXCL9;CD14;;TNF;NFKB1;CXCL8;NFKBIA
4	map04710	Circadian rhythm	KEGG PATHWAY	4/ 451	35/ 16223	0.11428571428571	0.0156187524277	0.122653	Organismal Systems	Environmental adaptation	ENSOCUG00000032502|ENSOCUG00000025433|ENSOCUG00000026333|ENSOCUG00000022907	;CRY2;PER1;RORC
5	map04340	Hedgehog signaling pathway	KEGG PATHWAY	5/ 451	53/ 16223	0.094339622641509	0.0155984288929	0.126205	Environmental Information Processing	Signal transduction	ENSOCUG00000016326|ENSOCUG00000028137|ENSOCUG00000012489|ENSOCUG00000002973|ENSOCUG00000011128	SMURF1;IHH;PTCH2;PTCH1;GLI1
8	map04933	AGE-RAGE signaling pathway in diabetic complications	KEGG PATHWAY	8/ 451	123/ 16223	0.065040650406504	0.0215307557021	0.155371	Human Diseases	Endocrine and metabolic disease	ENSOCUG00000034927|ENSOCUG00000006698|ENSOCUG00000011034|ENSOCUG00000021710|ENSOCUG00000029601|ENSOCUG00000021712|ENSOCUG00000011835|ENSOCUG00000029644	;TNF;STAT3;CCL2;SMAD3;NFKB1;CXCL8;ICAM1
3	map00532	Glycosaminoglycan biosynthesis - chondroitin sulfate / dermatan sulfate	KEGG PATHWAY	3/ 451	22/ 16223	0.13636363636364	0.0221980054263	0.15597	Metabolism	Glycan biosynthesis and metabolism	ENSOCUG00000007603|ENSOCUG00000004592|ENSOCUG00000000247	CHST15;XYLT2;CHPF2
13	map04145	Phagosome	KEGG PATHWAY	13/ 451	247/ 16223	0.052631578947368	0.0210593860012	0.15619	Cellular Processes	Transport and catabolism	ENSOCUG00000004218|ENSOCUG00000031964|ENSOCUG00000010972|ENSOCUG00000026567|ENSOCUG00000008728|ENSOCUG00000029731|ENSOCUG00000013544|ENSOCUG00000017494|ENSOCUG00000013304|ENSOCUG00000024303|ENSOCUG00000013369|ENSOCUG00000014480|ENSOCUG00000002489	CD14;;;;;;ATP6V0A4;;;ATP6V1B1;ITGA5;C1R;
13	map05205	Proteoglycans in cancer	KEGG PATHWAY	13/ 451	252/ 16223	0.051587301587302	0.0243301351001	0.166568	Human Diseases	Cancer: overview	ENSOCUG00000028137|ENSOCUG00000016101|ENSOCUG00000009580|ENSOCUG00000003155|ENSOCUG00000006698|ENSOCUG00000011034|ENSOCUG00000010955|ENSOCUG00000017865|ENSOCUG00000021211|ENSOCUG00000016822|ENSOCUG00000013369|ENSOCUG00000002973|ENSOCUG00000024007	IHH;MMP9;WNT10B;PLAU;TNF;STAT3;HSPG2;CAMK2A;WNT9B;PDCD4;ITGA5;PTCH1;WNT6
7	map05215	Prostate cancer	KEGG PATHWAY	7/ 451	106/ 16223	0.066037735849057	0.0284039502527	0.184972	Human Diseases	Cancer: specific types	ENSOCUG00000016101|ENSOCUG00000003155|ENSOCUG00000021712|ENSOCUG00000024741|ENSOCUG00000001725|ENSOCUG00000000258|ENSOCUG00000015642	MMP9;PLAU;NFKB1;TMPRSS2;PDGFRB;;NFKBIA
9	map04659	Th17 cell differentiation	KEGG PATHWAY	9/ 451	155/ 16223	0.058064516129032	0.0293400031922	0.186519	Organismal Systems	Immune system	ENSOCUG00000011034|ENSOCUG00000017894|ENSOCUG00000026567|ENSOCUG00000029731|ENSOCUG00000021712|ENSOCUG00000014513|ENSOCUG00000022907|ENSOCUG00000015642|ENSOCUG00000029601	STAT3;NFKBIE;;;NFKB1;IL27RA;RORC;NFKBIA;SMAD3
3	map00534	Glycosaminoglycan biosynthesis - heparan sulfate / heparin	KEGG PATHWAY	3/ 451	24/ 16223	0.125	0.0280112351152	0.186975	Metabolism	Glycan biosynthesis and metabolism	ENSOCUG00000012569|ENSOCUG00000004592|ENSOCUG00000007602	;XYLT2;HS3ST1
5	map00240	Pyrimidine metabolism	KEGG PATHWAY	5/ 451	63/ 16223	0.079365079365079	0.0305656597561	0.189791	Metabolism	Nucleotide metabolism	ENSOCUG00000023873|ENSOCUG00000015930|ENSOCUG00000017564|ENSOCUG00000008748|ENSOCUG00000001408	;ENTPD6;ENTPD8;NT5DC4;TYMP
7	map05222	Small cell lung cancer	KEGG PATHWAY	7/ 451	110/ 16223	0.063636363636364	0.0338054951849	0.200579	Human Diseases	Cancer: specific types	ENSOCUG00000001903|ENSOCUG00000021712|ENSOCUG00000015642|ENSOCUG00000005101|ENSOCUG00000012306|ENSOCUG00000004013|ENSOCUG00000003307	NOS2;NFKB1;NFKBIA;LAMB2;CDKN2B;LAMB3;BIRC7
9	map05142	Chagas disease	KEGG PATHWAY	9/ 451	159/ 16223	0.056603773584906	0.0337603723073	0.204864	Human Diseases	Infectious disease: parasitic	ENSOCUG00000034927|ENSOCUG00000006698|ENSOCUG00000001903|ENSOCUG00000021712|ENSOCUG00000011835|ENSOCUG00000031964|ENSOCUG00000021710|ENSOCUG00000015642|ENSOCUG00000014828	;TNF;NOS2;NFKB1;CXCL8;;CCL2;NFKBIA;BDKRB2
10	map05167	Kaposi sarcoma-associated herpesvirus infection	KEGG PATHWAY	10/ 451	189/ 16223	0.052910052910053	0.0387741747143	0.225059	Human Diseases	Infectious disease: viral	ENSOCUG00000031964|ENSOCUG00000010972|ENSOCUG00000011034|ENSOCUG00000024425|ENSOCUG00000011835|ENSOCUG00000029644|ENSOCUG00000013304|ENSOCUG00000015642|ENSOCUG00000021712|ENSOCUG00000037192	;;STAT3;;CXCL8;ICAM1;;NFKBIA;NFKB1;
2	map00533	Glycosaminoglycan biosynthesis - keratan sulfate	KEGG PATHWAY	2/ 451	12/ 16223	0.16666666666667	0.0423313204025	0.235468	Metabolism	Glycan biosynthesis and metabolism	ENSOCUG00000006596|ENSOCUG00000011512	CHST1;B3GNT7
9	map04640	Hematopoietic cell lineage	KEGG PATHWAY	9/ 451	168/ 16223	0.053571428571429	0.0453388033371	0.237362	Organismal Systems	Immune system	ENSOCUG00000004218|ENSOCUG00000003479|ENSOCUG00000006698|ENSOCUG00000026567|ENSOCUG00000025029|ENSOCUG00000007742|ENSOCUG00000013369|ENSOCUG00000029731|ENSOCUG00000029611	CD14;CD34;TNF;;CSF1;CD22;ITGA5;;IL7
3	map00592	alpha-Linolenic acid metabolism	KEGG PATHWAY	3/ 451	28/ 16223	0.10714285714286	0.0418107886781	0.237521	Metabolism	Lipid metabolism	ENSOCUG00000006582|ENSOCUG00000026233|ENSOCUG00000011139	;PLAAT2;PLA2G4F
6	map05144	Malaria	KEGG PATHWAY	6/ 451	93/ 16223	0.064516129032258	0.0450162882648	0.240387	Human Diseases	Infectious disease: parasitic	ENSOCUG00000034927|ENSOCUG00000005631|ENSOCUG00000006698|ENSOCUG00000021710|ENSOCUG00000011835|ENSOCUG00000029644	;;TNF;CCL2;CXCL8;ICAM1
5	map05332	Graft-versus-host disease	KEGG PATHWAY	5/ 451	71/ 16223	0.070422535211268	0.0474289704182	0.24353	Human Diseases	Immune disease	ENSOCUG00000026567|ENSOCUG00000029731|ENSOCUG00000006698|ENSOCUG00000010972|ENSOCUG00000013304	;;TNF;;
7	map04931	Insulin resistance	KEGG PATHWAY	7/ 451	117/ 16223	0.05982905982906	0.0448202	0.244224	Human Diseases	Endocrine and metabolic disease	ENSOCUG00000021712|ENSOCUG00000002095|ENSOCUG00000006698|ENSOCUG00000011034|ENSOCUG00000025449|ENSOCUG00000015642|ENSOCUG00000004554	NFKB1;NR1H3;TNF;STAT3;CPT1B;NFKBIA;
4	map00600	Sphingolipid metabolism	KEGG PATHWAY	4/ 451	50/ 16223	0.08	0.0497933190147	0.250846	Metabolism	Lipid metabolism	ENSOCUG00000003316|ENSOCUG00000010024|ENSOCUG00000024703|ENSOCUG00000004472	;;ENPP7;PLPP1
5	map04976	Bile secretion	KEGG PATHWAY	5/ 451	73/ 16223	0.068493150684932	0.0523568364285	0.258875	Organismal Systems	Digestive system	ENSOCUG00000011055|ENSOCUG00000011934|ENSOCUG00000002988|ENSOCUG00000005443|ENSOCUG00000022666	SLC9A3;EPHX1;ATP1B2;SLC10A2;
3	map04966	Collecting duct acid secretion	KEGG PATHWAY	3/ 451	31/ 16223	0.096774193548387	0.0540055179921	0.262172	Organismal Systems	Excretory system	ENSOCUG00000024303|ENSOCUG00000004245|ENSOCUG00000013544	ATP6V1B1;;ATP6V0A4
13	map05166	Human T-cell leukemia virus 1 infection	KEGG PATHWAY	13/ 451	286/ 16223	0.045454545454545	0.0571337733424	0.267627	Human Diseases	Infectious disease: viral	ENSOCUG00000029601|ENSOCUG00000021712|ENSOCUG00000005631|ENSOCUG00000006698|ENSOCUG00000026567|ENSOCUG00000029731|ENSOCUG00000010972|ENSOCUG00000005735|ENSOCUG00000015329|ENSOCUG00000029644|ENSOCUG00000013304|ENSOCUG00000012306|ENSOCUG00000015642	SMAD3;NFKB1;;TNF;;;;NFKB2;MMP7;ICAM1;;CDKN2B;NFKBIA
15	map05169	Epstein-Barr virus infection	KEGG PATHWAY	15/ 451	343/ 16223	0.043731778425656	0.0568327015299	0.27097	Human Diseases	Infectious disease: viral	ENSOCUG00000010563|ENSOCUG00000017564|ENSOCUG00000005631|ENSOCUG00000006698|ENSOCUG00000011034|ENSOCUG00000029731|ENSOCUG00000021712|ENSOCUG00000005735|ENSOCUG00000026567|ENSOCUG00000029644|ENSOCUG00000010972|ENSOCUG00000017894|ENSOCUG00000013304|ENSOCUG00000015642|ENSOCUG00000002489	TAPBP;ENTPD8;;TNF;STAT3;;NFKB1;NFKB2;;ICAM1;;NFKBIE;;NFKBIA;
6	map00564	Glycerophospholipid metabolism	KEGG PATHWAY	6/ 451	100/ 16223	0.06	0.0601105837328	0.272026	Metabolism	Lipid metabolism	ENSOCUG00000006582|ENSOCUG00000010024|ENSOCUG00000004472|ENSOCUG00000012372|ENSOCUG00000026233|ENSOCUG00000011139	;;PLPP1;LPIN3;PLAAT2;PLA2G4F
9	map05418	Fluid shear stress and atherosclerosis	KEGG PATHWAY	9/ 451	177/ 16223	0.050847457627119	0.0593079365205	0.273021	Human Diseases	Cardiovascular disease	ENSOCUG00000010633|ENSOCUG00000016101|ENSOCUG00000006698|ENSOCUG00000021710|ENSOCUG00000021712|ENSOCUG00000003584|ENSOCUG00000004396|ENSOCUG00000034927|ENSOCUG00000029644	HMOX1;MMP9;TNF;CCL2;NFKB1;;NQO1;;ICAM1
20	map05168	Herpes simplex virus 1 infection	KEGG PATHWAY	20/ 451	502/ 16223	0.039840637450199	0.0687236351159	0.30582	Human Diseases	Infectious disease: viral	ENSOCUG00000010563|ENSOCUG00000010972|ENSOCUG00000034927|ENSOCUG00000006698|ENSOCUG00000029603|ENSOCUG00000021710|ENSOCUG00000029731|ENSOCUG00000021712|ENSOCUG00000010458|ENSOCUG00000031964|ENSOCUG00000026567|ENSOCUG00000029119|ENSOCUG00000034448|ENSOCUG00000008338|ENSOCUG00000038553|ENSOCUG00000013304|ENSOCUG00000015642|ENSOCUG00000003863|ENSOCUG00000013369|ENSOCUG00000002489	TAPBP;;;TNF;ZNF74;CCL2;;NFKB1;NECTIN1;;;ZNF454;;TNFSF14;;;NFKBIA;CD74;ITGA5;
11	map04024	cAMP signaling pathway	KEGG PATHWAY	11/ 451	239/ 16223	0.04602510460251	0.0708744215495	0.310221	Environmental Information Processing	Signal transduction	ENSOCUG00000006508|ENSOCUG00000017865|ENSOCUG00000009340|ENSOCUG00000011128|ENSOCUG00000022123|ENSOCUG00000014794|ENSOCUG00000023758|ENSOCUG00000015642|ENSOCUG00000002988|ENSOCUG00000021712|ENSOCUG00000002973	PDE4B;CAMK2A;ARAP3;GLI1;;ATP2A3;;NFKBIA;ATP1B2;NFKB1;PTCH1
16	map05165	Human papillomavirus infection	KEGG PATHWAY	16/ 451	385/ 16223	0.041558441558442	0.0723088066499	0.311394	Human Diseases	Infectious disease: viral	ENSOCUG00000032007|ENSOCUG00000024007|ENSOCUG00000009580|ENSOCUG00000006698|ENSOCUG00000013369|ENSOCUG00000021712|ENSOCUG00000005101|ENSOCUG00000001968|ENSOCUG00000021211|ENSOCUG00000004165|ENSOCUG00000010972|ENSOCUG00000013304|ENSOCUG00000024303|ENSOCUG00000004013|ENSOCUG00000013544|ENSOCUG00000001725	;WNT6;WNT10B;TNF;ITGA5;NFKB1;LAMB2;;WNT9B;IRF1;;;ATP6V1B1;LAMB3;ATP6V0A4;PDGFRB
9	map04150	mTOR signaling pathway	KEGG PATHWAY	9/ 451	187/ 16223	0.048128342245989	0.0777664037826	0.329581	Environmental Information Processing	Signal transduction	ENSOCUG00000024007|ENSOCUG00000009580|ENSOCUG00000007864|ENSOCUG00000006698|ENSOCUG00000015070|ENSOCUG00000021211|ENSOCUG00000012372|ENSOCUG00000024303|ENSOCUG00000021679	WNT6;WNT10B;EIF4E1B;TNF;ULK1;WNT9B;LPIN3;ATP6V1B1;CASTOR1
2	map00910	Nitrogen metabolism	KEGG PATHWAY	2/ 451	18/ 16223	0.11111111111111	0.0880475633771	0.367323	Metabolism	Energy metabolism	ENSOCUG00000009399|ENSOCUG00000027637	;
6	map04625	C-type lectin receptor signaling pathway	KEGG PATHWAY	6/ 451	112/ 16223	0.053571428571429	0.0921965	0.372977	Organismal Systems	Immune system	ENSOCUG00000006698|ENSOCUG00000021712|ENSOCUG00000005735|ENSOCUG00000004165|ENSOCUG00000015642|ENSOCUG00000026533	TNF;NFKB1;NFKB2;IRF1;NFKBIA;
5	map04940	Type I diabetes mellitus	KEGG PATHWAY	5/ 451	86/ 16223	0.058139534883721	0.0913383567028	0.37519	Human Diseases	Endocrine and metabolic disease	ENSOCUG00000026567|ENSOCUG00000029731|ENSOCUG00000013304|ENSOCUG00000010972|ENSOCUG00000006698	;;;;TNF
9	map05146	Amoebiasis	KEGG PATHWAY	9/ 451	198/ 16223	0.045454545454545	0.10171	0.399362	Human Diseases	Infectious disease: parasitic	ENSOCUG00000004218|ENSOCUG00000006698|ENSOCUG00000001903|ENSOCUG00000021712|ENSOCUG00000024425|ENSOCUG00000005101|ENSOCUG00000011835|ENSOCUG00000004013|ENSOCUG00000037192	CD14;TNF;NOS2;NFKB1;;LAMB2;CXCL8;LAMB3;
6	map05231	Choline metabolism in cancer	KEGG PATHWAY	6/ 451	115/ 16223	0.052173913043478	0.101424	0.404184	Human Diseases	Cancer: overview	ENSOCUG00000010024|ENSOCUG00000004472|ENSOCUG00000001725|ENSOCUG00000011139|ENSOCUG00000002542|ENSOCUG00000000258	;PLPP1;PDGFRB;PLA2G4F;SLC22A2;
3	map04341	Hedgehog signaling pathway - fly	KEGG PATHWAY	3/ 451	41/ 16223	0.073170731707317	0.104941	0.406076	Environmental Information Processing	Signal transduction	ENSOCUG00000016326|ENSOCUG00000036390|ENSOCUG00000002973	SMURF1;;PTCH1
3	map05219	Bladder cancer	KEGG PATHWAY	3/ 451	43/ 16223	0.069767441860465	0.116791	0.427167	Human Diseases	Cancer: specific types	ENSOCUG00000011835|ENSOCUG00000016101|ENSOCUG00000001408	CXCL8;MMP9;TYMP
7	map00230	Purine metabolism	KEGG PATHWAY	7/ 451	148/ 16223	0.047297297297297	0.119028	0.429467	Metabolism	Nucleotide metabolism	ENSOCUG00000014917|ENSOCUG00000006508|ENSOCUG00000025866|ENSOCUG00000023873|ENSOCUG00000015930|ENSOCUG00000017564|ENSOCUG00000008748	PDE2A;PDE4B;AK8;;ENTPD6;ENTPD8;NT5DC4
4	map00561	Glycerolipid metabolism	KEGG PATHWAY	4/ 451	67/ 16223	0.059701492537313	0.115863	0.429659	Metabolism	Lipid metabolism	ENSOCUG00000012372|ENSOCUG00000010024|ENSOCUG00000026383|ENSOCUG00000004472	LPIN3;;AKR1B10;PLPP1
2	map00730	Thiamine metabolism	KEGG PATHWAY	2/ 451	21/ 16223	0.095238095238095	0.114542	0.430744	Metabolism	Metabolism of cofactors and vitamins	ENSOCUG00000025866|ENSOCUG00000004447	AK8;ALPL
5	map04721	Synaptic vesicle cycle	KEGG PATHWAY	5/ 451	92/ 16223	0.054347826086957	0.113244	0.431945	Organismal Systems	Nervous system	ENSOCUG00000017306|ENSOCUG00000024303|ENSOCUG00000026844|ENSOCUG00000013544|ENSOCUG00000023733	STX1A;ATP6V1B1;CPLX3;ATP6V0A4;SLC6A9
2	map00220	Arginine biosynthesis	KEGG PATHWAY	2/ 451	23/ 16223	0.08695652173913	0.133183	0.461816	Metabolism	Amino acid metabolism	ENSOCUG00000001903|ENSOCUG00000013025	NOS2;NAGS
4	map00830	Retinol metabolism	KEGG PATHWAY	4/ 451	70/ 16223	0.057142857142857	0.130221	0.463586	Metabolism	Metabolism of cofactors and vitamins	ENSOCUG00000011778|ENSOCUG00000004655|ENSOCUG00000000178|ENSOCUG00000022951	;;CYP26A1;
3	map00591	Linoleic acid metabolism	KEGG PATHWAY	3/ 451	46/ 16223	0.065217391304348	0.135441	0.463625	Metabolism	Lipid metabolism	ENSOCUG00000006582|ENSOCUG00000026233|ENSOCUG00000011139	;PLAAT2;PLA2G4F
6	map04722	Neurotrophin signaling pathway	KEGG PATHWAY	6/ 451	126/ 16223	0.047619047619048	0.139155	0.464429	Organismal Systems	Nervous system	ENSOCUG00000021712|ENSOCUG00000017894|ENSOCUG00000017865|ENSOCUG00000002819|ENSOCUG00000001542|ENSOCUG00000015642	NFKB1;NFKBIE;CAMK2A;IRAK2;RIPK2;NFKBIA
12	map04014	Ras signaling pathway	KEGG PATHWAY	12/ 451	302/ 16223	0.039735099337748	0.137478	0.464641	Environmental Information Processing	Signal transduction	ENSOCUG00000006582|ENSOCUG00000001039|ENSOCUG00000038584|ENSOCUG00000008909|ENSOCUG00000025029|ENSOCUG00000021712|ENSOCUG00000026233|ENSOCUG00000021637|ENSOCUG00000011139|ENSOCUG00000015444|ENSOCUG00000001725|ENSOCUG00000000258	;SYNGAP1;EFNA4;;CSF1;NFKB1;PLAAT2;;PLA2G4F;RASSF5;PDGFRB;
8	map04218	Cellular senescence	KEGG PATHWAY	8/ 451	181/ 16223	0.044198895027624	0.13258	0.465773	Cellular Processes	Cell growth and death	ENSOCUG00000010972|ENSOCUG00000029601|ENSOCUG00000021712|ENSOCUG00000011835|ENSOCUG00000003168|ENSOCUG00000015444|ENSOCUG00000013304|ENSOCUG00000012306	;SMAD3;NFKB1;CXCL8;;RASSF5;;CDKN2B
3	map00260	Glycine, serine and threonine metabolism	KEGG PATHWAY	3/ 451	48/ 16223	0.0625	0.148404	0.483218	Metabolism	Amino acid metabolism	ENSOCUG00000037568|ENSOCUG00000022161|ENSOCUG00000005264	;;AGXT2
3	map02010	ABC transporters	KEGG PATHWAY	3/ 451	48/ 16223	0.0625	0.148404	0.483218	Environmental Information Processing	Membrane transport	ENSOCUG00000004357|ENSOCUG00000017956|ENSOCUG00000002489	ABCC10;ABCC1;
7	map04550	Signaling pathways regulating pluripotency of stem cells	KEGG PATHWAY	7/ 451	157/ 16223	0.044585987261146	0.148177	0.488436	Cellular Processes	Cellular community - eukaryotes	ENSOCUG00000011034|ENSOCUG00000024007|ENSOCUG00000009580|ENSOCUG00000029601|ENSOCUG00000008599|ENSOCUG00000021211|ENSOCUG00000017934	STAT3;WNT6;WNT10B;SMAD3;DLX5;WNT9B;ACVR1B
7	map05140	Leishmaniasis	KEGG PATHWAY	7/ 451	159/ 16223	0.044025157232704	0.155076	0.492921	Human Diseases	Infectious disease: parasitic	ENSOCUG00000031964|ENSOCUG00000006698|ENSOCUG00000026567|ENSOCUG00000001903|ENSOCUG00000029731|ENSOCUG00000021712|ENSOCUG00000015642	;TNF;;NOS2;;NFKB1;NFKBIA
7	map05160	Hepatitis C	KEGG PATHWAY	7/ 451	164/ 16223	0.042682926829268	0.172952	0.496541	Human Diseases	Infectious disease: viral	ENSOCUG00000012629|ENSOCUG00000021712|ENSOCUG00000002095|ENSOCUG00000010209|ENSOCUG00000006698|ENSOCUG00000011034|ENSOCUG00000015642	CLDN2;NFKB1;NR1H3;CLDN15;TNF;STAT3;NFKBIA
11	map04810	Regulation of actin cytoskeleton	KEGG PATHWAY	11/ 451	283/ 16223	0.03886925795053	0.166441	0.499322	Cellular Processes	Cell motility	ENSOCUG00000017422|ENSOCUG00000007440|ENSOCUG00000026551|ENSOCUG00000026468|ENSOCUG00000013676|ENSOCUG00000001725|ENSOCUG00000000258|ENSOCUG00000016180|ENSOCUG00000014828|ENSOCUG00000013369|ENSOCUG00000015829	ITGAX;ITGAD;LPAR5;BDKRB1;GSN;PDGFRB;;;BDKRB2;ITGA5;FGD3
8	map04390	Hippo signaling pathway	KEGG PATHWAY	8/ 451	193/ 16223	0.041450777202073	0.170266	0.499571	Environmental Information Processing	Signal transduction	ENSOCUG00000025772|ENSOCUG00000024007|ENSOCUG00000009580|ENSOCUG00000029601|ENSOCUG00000037812|ENSOCUG00000031599|ENSOCUG00000021211|ENSOCUG00000011827	DLG4;WNT6;WNT10B;SMAD3;;;WNT9B;RASSF6
5	map04512	ECM-receptor interaction	KEGG PATHWAY	5/ 451	106/ 16223	0.047169811320755	0.172814	0.501536	Environmental Information Processing	Signaling molecules and interaction	ENSOCUG00000001968|ENSOCUG00000004013|ENSOCUG00000010955|ENSOCUG00000013369|ENSOCUG00000005101	;LAMB3;HSPG2;ITGA5;LAMB2
6	map04071	Sphingolipid signaling pathway	KEGG PATHWAY	6/ 451	134/ 16223	0.044776119402985	0.170131	0.504721	Environmental Information Processing	Signal transduction	ENSOCUG00000001437|ENSOCUG00000017956|ENSOCUG00000006698|ENSOCUG00000021712|ENSOCUG00000014828|ENSOCUG00000003316	S1PR5;ABCC1;TNF;NFKB1;BDKRB2;
3	map04975	Fat digestion and absorption	KEGG PATHWAY	3/ 451	50/ 16223	0.06	0.161748	0.508079	Organismal Systems	Digestive system	ENSOCUG00000006582|ENSOCUG00000010024|ENSOCUG00000004472	;;PLPP1
8	map05161	Hepatitis B	KEGG PATHWAY	8/ 451	191/ 16223	0.041884816753927	0.163671	0.508142	Human Diseases	Infectious disease: viral	ENSOCUG00000016101|ENSOCUG00000006698|ENSOCUG00000010955|ENSOCUG00000011034|ENSOCUG00000011835|ENSOCUG00000015642|ENSOCUG00000021712|ENSOCUG00000029601	MMP9;TNF;HSPG2;STAT3;CXCL8;NFKBIA;NFKB1;SMAD3
4	map04622	RIG-I-like receptor signaling pathway	KEGG PATHWAY	4/ 451	77/ 16223	0.051948051948052	0.16633	0.51046	Organismal Systems	Immune system	ENSOCUG00000011835|ENSOCUG00000021712|ENSOCUG00000015642|ENSOCUG00000006698	CXCL8;NFKB1;NFKBIA;TNF
4	map03320	PPAR signaling pathway	KEGG PATHWAY	4/ 451	77/ 16223	0.051948051948052	0.16633	0.51046	Organismal Systems	Endocrine system	ENSOCUG00000025449|ENSOCUG00000004628|ENSOCUG00000002095|ENSOCUG00000017851	CPT1B;APOA5;NR1H3;
2	map00040	Pentose and glucuronate interconversions	KEGG PATHWAY	2/ 451	28/ 16223	0.071428571428571	0.182233	0.517619	Metabolism	Carbohydrate metabolism	ENSOCUG00000026383|ENSOCUG00000023112	AKR1B10;XYLB
4	map00140	Steroid hormone biosynthesis	KEGG PATHWAY	4/ 451	82/ 16223	0.048780487804878	0.194051	0.545385	Metabolism	Lipid metabolism	ENSOCUG00000022009|ENSOCUG00000016164|ENSOCUG00000004655|ENSOCUG00000022951	;CYP1B1;;
12	map05202	Transcriptional misregulation in cancer	KEGG PATHWAY	12/ 451	329/ 16223	0.036474164133739	0.206816	0.575208	Human Diseases	Cancer: overview	ENSOCUG00000005429|ENSOCUG00000025022|ENSOCUG00000016101|ENSOCUG00000005631|ENSOCUG00000003155|ENSOCUG00000004218|ENSOCUG00000021712|ENSOCUG00000024492|ENSOCUG00000024741|ENSOCUG00000011835|ENSOCUG00000025013|ENSOCUG00000004187	BCL6;NUPR1;MMP9;;PLAU;CD14;NFKB1;ETV7;TMPRSS2;CXCL8;SLC45A3;PAX8
2	map04977	Vitamin digestion and absorption	KEGG PATHWAY	2/ 451	31/ 16223	0.064516129032258	0.212773	0.579698	Organismal Systems	Digestive system	ENSOCUG00000017956|ENSOCUG00000001727	ABCC1;SLC19A1
3	map00480	Glutathione metabolism	KEGG PATHWAY	3/ 451	57/ 16223	0.052631578947368	0.210928	0.580595	Metabolism	Metabolism of other amino acids	ENSOCUG00000012233|ENSOCUG00000014719|ENSOCUG00000037867	GGT5;PGD;
5	map04928	Parathyroid hormone synthesis, secretion and action	KEGG PATHWAY	5/ 451	117/ 16223	0.042735042735043	0.226377	0.58118	Organismal Systems	Endocrine system	ENSOCUG00000012173|ENSOCUG00000006508|ENSOCUG00000002944|ENSOCUG00000027507|ENSOCUG00000010244	MEF2D;PDE4B;SLC34A2;VDR;
3	map04913	Ovarian steroidogenesis	KEGG PATHWAY	3/ 451	58/ 16223	0.051724137931034	0.218209	0.582617	Organismal Systems	Endocrine system	ENSOCUG00000022009|ENSOCUG00000016164|ENSOCUG00000011139	;CYP1B1;PLA2G4F
5	map05410	Hypertrophic cardiomyopathy	KEGG PATHWAY	5/ 451	115/ 16223	0.043478260869565	0.216281	0.583303	Human Diseases	Cardiovascular disease	ENSOCUG00000013369|ENSOCUG00000014794|ENSOCUG00000010198|ENSOCUG00000026736|ENSOCUG00000006698	ITGA5;ATP2A3;Tpm2;SGCA;TNF
4	map00983	Drug metabolism - other enzymes	KEGG PATHWAY	4/ 451	87/ 16223	0.045977011494253	0.223077	0.583936	Metabolism	Xenobiotics biodegradation and metabolism	ENSOCUG00000017453|ENSOCUG00000023708|ENSOCUG00000012804|ENSOCUG00000001408	;;;TYMP
6	map04380	Osteoclast differentiation	KEGG PATHWAY	6/ 451	146/ 16223	0.041095890410959	0.221296	0.585009	Organismal Systems	Development and regeneration	ENSOCUG00000006698|ENSOCUG00000025029|ENSOCUG00000021712|ENSOCUG00000005735|ENSOCUG00000024755|ENSOCUG00000015642	TNF;CSF1;NFKB1;NFKB2;TYROBP;NFKBIA
6	map05330	Allograft rejection	KEGG PATHWAY	6/ 451	147/ 16223	0.040816326530612	0.225777	0.585266	Human Diseases	Immune disease	ENSOCUG00000005631|ENSOCUG00000010972|ENSOCUG00000026567|ENSOCUG00000029731|ENSOCUG00000006698|ENSOCUG00000013304	;;;;TNF;
2	map04745	Phototransduction - fly	KEGG PATHWAY	2/ 451	33/ 16223	0.060606060606061	0.233392	0.593484	Organismal Systems	Sensory system	ENSOCUG00000012783|ENSOCUG00000017865	DAGLA;CAMK2A
5	map04260	Cardiac muscle contraction	KEGG PATHWAY	5/ 451	122/ 16223	0.040983606557377	0.252191	0.612137	Organismal Systems	Circulatory system	ENSOCUG00000029096|ENSOCUG00000002988|ENSOCUG00000010198|ENSOCUG00000007450|ENSOCUG00000014794	COX1;ATP1B2;Tpm2;;ATP2A3
7	map05135	Yersinia infection	KEGG PATHWAY	7/ 451	183/ 16223	0.038251366120219	0.247965	0.613026	Human Diseases	Infectious disease: bacterial	ENSOCUG00000034927|ENSOCUG00000006698|ENSOCUG00000021710|ENSOCUG00000021712|ENSOCUG00000011835|ENSOCUG00000015642|ENSOCUG00000013369	;TNF;CCL2;NFKB1;CXCL8;NFKBIA;ITGA5
11	map04010	MAPK signaling pathway	KEGG PATHWAY	11/ 451	317/ 16223	0.034700315457413	0.268663	0.613103	Environmental Information Processing	Signal transduction	ENSOCUG00000011745|ENSOCUG00000004218|ENSOCUG00000039667|ENSOCUG00000006698|ENSOCUG00000025029|ENSOCUG00000021712|ENSOCUG00000011139|ENSOCUG00000005735|ENSOCUG00000038584|ENSOCUG00000001725|ENSOCUG00000000258	HSPA2;CD14;;TNF;CSF1;NFKB1;PLA2G4F;NFKB2;EFNA4;PDGFRB;
2	map00051	Fructose and mannose metabolism	KEGG PATHWAY	2/ 451	34/ 16223	0.058823529411765	0.243748	0.61397	Metabolism	Carbohydrate metabolism	ENSOCUG00000026383|ENSOCUG00000006196	AKR1B10;PFKFB4
6	map04066	HIF-1 signaling pathway	KEGG PATHWAY	6/ 451	156/ 16223	0.038461538461538	0.26732	0.615298	Environmental Information Processing	Signal transduction	ENSOCUG00000010633|ENSOCUG00000017865|ENSOCUG00000007864|ENSOCUG00000001903|ENSOCUG00000011034|ENSOCUG00000021712	HMOX1;CAMK2A;EIF4E1B;NOS2;STAT3;NFKB1
9	map05203	Viral carcinogenesis	KEGG PATHWAY	9/ 451	246/ 16223	0.036585365853659	0.246873	0.616028	Human Diseases	Cancer: overview	ENSOCUG00000031964|ENSOCUG00000010972|ENSOCUG00000011034|ENSOCUG00000021712|ENSOCUG00000013676|ENSOCUG00000005735|ENSOCUG00000013304|ENSOCUG00000012306|ENSOCUG00000015642	;;STAT3;NFKB1;GSN;NFKB2;;CDKN2B;NFKBIA
7	map05416	Viral myocarditis	KEGG PATHWAY	7/ 451	184/ 16223	0.03804347826087	0.252173	0.617709	Human Diseases	Cardiovascular disease	ENSOCUG00000026736|ENSOCUG00000005631|ENSOCUG00000010972|ENSOCUG00000026567|ENSOCUG00000029731|ENSOCUG00000029644|ENSOCUG00000013304	SGCA;;;;;ICAM1;
2	map00860	Porphyrin and chlorophyll metabolism	KEGG PATHWAY	2/ 451	37/ 16223	0.054054054054054	0.274887	0.621991	Metabolism	Metabolism of cofactors and vitamins	ENSOCUG00000010633|ENSOCUG00000003535	HMOX1;CP
3	map04961	Endocrine and other factor-regulated calcium reabsorption	KEGG PATHWAY	3/ 451	66/ 16223	0.045454545454545	0.277958	0.623654	Organismal Systems	Excretory system	ENSOCUG00000027507|ENSOCUG00000002988|ENSOCUG00000014828	VDR;ATP1B2;BDKRB2
1	map00130	Ubiquinone and other terpenoid-quinone biosynthesis	KEGG PATHWAY	1/ 451	11/ 16223	0.090909090909091	0.266721	0.624688	Metabolism	Metabolism of cofactors and vitamins	ENSOCUG00000004396	NQO1
1	map00920	Sulfur metabolism	KEGG PATHWAY	1/ 451	11/ 16223	0.090909090909091	0.266721	0.624688	Metabolism	Energy metabolism	ENSOCUG00000003371	SELENBP1
6	map04630	JAK-STAT signaling pathway	KEGG PATHWAY	6/ 451	160/ 16223	0.0375	0.286375	0.626739	Environmental Information Processing	Signal transduction	ENSOCUG00000029611|ENSOCUG00000013587|ENSOCUG00000011034|ENSOCUG00000014513|ENSOCUG00000001725|ENSOCUG00000000258	IL7;IL10RA;STAT3;IL27RA;PDGFRB;
4	map01521	EGFR tyrosine kinase inhibitor resistance	KEGG PATHWAY	4/ 451	94/ 16223	0.042553191489362	0.265394	0.627081	Human Diseases	Drug resistance: antineoplastic	ENSOCUG00000000258|ENSOCUG00000011034|ENSOCUG00000001725|ENSOCUG00000007864	;STAT3;PDGFRB;EIF4E1B
9	map04072	Phospholipase D signaling pathway	KEGG PATHWAY	9/ 451	251/ 16223	0.035856573705179	0.265045	0.631848	Environmental Information Processing	Signal transduction	ENSOCUG00000010024|ENSOCUG00000004472|ENSOCUG00000026551|ENSOCUG00000011139|ENSOCUG00000011835|ENSOCUG00000023758|ENSOCUG00000001725|ENSOCUG00000000258|ENSOCUG00000016180	;PLPP1;LPAR5;PLA2G4F;CXCL8;;PDGFRB;;
5	map04350	TGF-beta signaling pathway	KEGG PATHWAY	5/ 451	124/ 16223	0.040322580645161	0.262718	0.631944	Environmental Information Processing	Signal transduction	ENSOCUG00000016326|ENSOCUG00000012306|ENSOCUG00000017934|ENSOCUG00000029601|ENSOCUG00000006698	SMURF1;CDKN2B;ACVR1B;SMAD3;TNF
3	map05221	Acute myeloid leukemia	KEGG PATHWAY	3/ 451	67/ 16223	0.044776119402985	0.285556	0.635363	Human Diseases	Cancer: specific types	ENSOCUG00000011034|ENSOCUG00000004218|ENSOCUG00000021712	STAT3;CD14;NFKB1
3	map04917	Prolactin signaling pathway	KEGG PATHWAY	3/ 451	67/ 16223	0.044776119402985	0.285556	0.635363	Organismal Systems	Endocrine system	ENSOCUG00000004165|ENSOCUG00000011034|ENSOCUG00000021712	IRF1;STAT3;NFKB1
5	map04658	Th1 and Th2 cell differentiation	KEGG PATHWAY	5/ 451	130/ 16223	0.038461538461538	0.294854	0.640048	Organismal Systems	Immune system	ENSOCUG00000026567|ENSOCUG00000029731|ENSOCUG00000021712|ENSOCUG00000015642|ENSOCUG00000017894	;;NFKB1;NFKBIA;NFKBIE
9	map05170	Human immunodeficiency virus 1 infection	KEGG PATHWAY	9/ 451	260/ 16223	0.034615384615385	0.298721	0.643213	Human Diseases	Infectious disease: viral	ENSOCUG00000010563|ENSOCUG00000021712|ENSOCUG00000014127|ENSOCUG00000006698|ENSOCUG00000010972|ENSOCUG00000013304|ENSOCUG00000024334|ENSOCUG00000015642|ENSOCUG00000002489	TAPBP;NFKB1;TNFRSF1B;TNF;;;AP1M2;NFKBIA;
4	map04916	Melanogenesis	KEGG PATHWAY	4/ 451	102/ 16223	0.03921568627451	0.315319	0.673522	Organismal Systems	Endocrine system	ENSOCUG00000021211|ENSOCUG00000017865|ENSOCUG00000024007|ENSOCUG00000009580	WNT9B;CAMK2A;WNT6;WNT10B
7	map05150	Staphylococcus aureus infection	KEGG PATHWAY	7/ 451	201/ 16223	0.034825870646766	0.326431	0.675637	Human Diseases	Infectious disease: bacterial	ENSOCUG00000029682|ENSOCUG00000031964|ENSOCUG00000015518|ENSOCUG00000029731|ENSOCUG00000026567|ENSOCUG00000029644|ENSOCUG00000014480	;;CAMP;;;ICAM1;C1R
4	map04925	Aldosterone synthesis and secretion	KEGG PATHWAY	4/ 451	103/ 16223	0.038834951456311	0.321629	0.676181	Organismal Systems	Endocrine system	ENSOCUG00000014917|ENSOCUG00000002988|ENSOCUG00000012783|ENSOCUG00000017865	PDE2A;ATP1B2;DAGLA;CAMK2A
15	map05010	Alzheimer disease	KEGG PATHWAY	15/ 451	467/ 16223	0.032119914346895	0.320023	0.678144	Human Diseases	Neurodegenerative disease	ENSOCUG00000007450|ENSOCUG00000021712|ENSOCUG00000016117|ENSOCUG00000009580|ENSOCUG00000014794|ENSOCUG00000001903|ENSOCUG00000025029|ENSOCUG00000006698|ENSOCUG00000015070|ENSOCUG00000029096|ENSOCUG00000021211|ENSOCUG00000024007|ENSOCUG00000029113|ENSOCUG00000029112|ENSOCUG00000023301	;NFKB1;AMBRA1;WNT10B;ATP2A3;NOS2;CSF1;TNF;ULK1;COX1;WNT9B;WNT6;ND6;ND5;
6	map04670	Leukocyte transendothelial migration	KEGG PATHWAY	6/ 451	169/ 16223	0.035502958579882	0.330187	0.678152	Organismal Systems	Immune system	ENSOCUG00000012629|ENSOCUG00000016101|ENSOCUG00000010209|ENSOCUG00000023758|ENSOCUG00000015444|ENSOCUG00000029644	CLDN2;MMP9;CLDN15;;RASSF5;ICAM1
5	map04974	Protein digestion and absorption	KEGG PATHWAY	5/ 451	137/ 16223	0.036496350364964	0.333103	0.678919	Organismal Systems	Digestive system	ENSOCUG00000001968|ENSOCUG00000025148|ENSOCUG00000002988|ENSOCUG00000011055|ENSOCUG00000024772	;;ATP1B2;SLC9A3;
1	map00430	Taurine and hypotaurine metabolism	KEGG PATHWAY	1/ 451	14/ 16223	0.071428571428571	0.326235	0.680505	Metabolism	Metabolism of other amino acids	ENSOCUG00000012233	GGT5
1	map00603	Glycosphingolipid biosynthesis - globo and isoglobo series	KEGG PATHWAY	1/ 451	16/ 16223	0.0625	0.363208	0.729147	Metabolism	Glycan biosynthesis and metabolism	ENSOCUG00000017168	FUT1
3	map05214	Glioma	KEGG PATHWAY	3/ 451	77/ 16223	0.038961038961039	0.361914	0.732054	Human Diseases	Cancer: specific types	ENSOCUG00000000258|ENSOCUG00000017865|ENSOCUG00000001725	;CAMK2A;PDGFRB
7	map04932	Non-alcoholic fatty liver disease	KEGG PATHWAY	7/ 451	211/ 16223	0.033175355450237	0.371662	0.740551	Human Diseases	Endocrine and metabolic disease	ENSOCUG00000002095|ENSOCUG00000007450|ENSOCUG00000006698|ENSOCUG00000021712|ENSOCUG00000029096|ENSOCUG00000011835|ENSOCUG00000004554	NR1H3;;TNF;NFKB1;COX1;CXCL8;
3	map04918	Thyroid hormone synthesis	KEGG PATHWAY	3/ 451	79/ 16223	0.037974683544304	0.37711	0.74584	Organismal Systems	Endocrine system	ENSOCUG00000002988|ENSOCUG00000004187|ENSOCUG00000037867	ATP1B2;PAX8;
6	map04310	Wnt signaling pathway	KEGG PATHWAY	6/ 451	185/ 16223	0.032432432432432	0.409576	0.764732	Environmental Information Processing	Signal transduction	ENSOCUG00000024007|ENSOCUG00000009580|ENSOCUG00000029601|ENSOCUG00000017865|ENSOCUG00000021211|ENSOCUG00000015329	WNT6;WNT10B;SMAD3;CAMK2A;WNT9B;MMP7
2	map00760	Nicotinate and nicotinamide metabolism	KEGG PATHWAY	2/ 451	51/ 16223	0.03921568627451	0.41653	0.766989	Metabolism	Metabolism of cofactors and vitamins	ENSOCUG00000023873|ENSOCUG00000008748	;NT5DC4
9	map04015	Rap1 signaling pathway	KEGG PATHWAY	9/ 451	288/ 16223	0.03125	0.40832	0.767757	Environmental Information Processing	Signal transduction	ENSOCUG00000038584|ENSOCUG00000026551|ENSOCUG00000025029|ENSOCUG00000024485|ENSOCUG00000009340|ENSOCUG00000023758|ENSOCUG00000015444|ENSOCUG00000001725|ENSOCUG00000000258	EFNA4;LPAR5;CSF1;RAP1GAP;ARAP3;;RASSF5;PDGFRB;
1	map00120	Primary bile acid biosynthesis	KEGG PATHWAY	1/ 451	19/ 16223	0.052631578947368	0.414906	0.769305	Metabolism	Lipid metabolism	ENSOCUG00000037754	HSD3B7
9	map04144	Endocytosis	KEGG PATHWAY	9/ 451	284/ 16223	0.03169014084507	0.392442	0.770456	Cellular Processes	Transport and catabolism	ENSOCUG00000011745|ENSOCUG00000010972|ENSOCUG00000016326|ENSOCUG00000029601|ENSOCUG00000013304|ENSOCUG00000009340|ENSOCUG00000021605|ENSOCUG00000036390|ENSOCUG00000000258	HSPA2;;SMURF1;SMAD3;;ARAP3;;;
3	map05014	Amyotrophic lateral sclerosis	KEGG PATHWAY	3/ 451	83/ 16223	0.036144578313253	0.407256	0.771188	Human Diseases	Neurodegenerative disease	ENSOCUG00000014127|ENSOCUG00000037867|ENSOCUG00000006698	TNFRSF1B;;TNF
3	map05220	Chronic myeloid leukemia	KEGG PATHWAY	3/ 451	85/ 16223	0.035294117647059	0.42217	0.77205	Human Diseases	Cancer: specific types	ENSOCUG00000015642|ENSOCUG00000021712|ENSOCUG00000029601	NFKBIA;NFKB1;SMAD3
3	map04970	Salivary secretion	KEGG PATHWAY	3/ 451	85/ 16223	0.035294117647059	0.42217	0.77205	Organismal Systems	Digestive system	ENSOCUG00000015518|ENSOCUG00000002988|ENSOCUG00000013488	CAMP;ATP1B2;
5	map04142	Lysosome	KEGG PATHWAY	5/ 451	150/ 16223	0.033333333333333	0.404924	0.772248	Cellular Processes	Transport and catabolism	ENSOCUG00000024334|ENSOCUG00000023398|ENSOCUG00000006657|ENSOCUG00000003790|ENSOCUG00000013544	AP1M2;;GGA3;LITAF;ATP6V0A4
2	map05030	Cocaine addiction	KEGG PATHWAY	2/ 451	49/ 16223	0.040816326530612	0.397003	0.773721	Human Diseases	Substance dependence	ENSOCUG00000025772|ENSOCUG00000021712	DLG4;NFKB1
4	map04750	Inflammatory mediator regulation of TRP channels	KEGG PATHWAY	4/ 451	116/ 16223	0.03448275862069	0.403852	0.775744	Organismal Systems	Sensory system	ENSOCUG00000026468|ENSOCUG00000017865|ENSOCUG00000014828|ENSOCUG00000011139	BDKRB1;CAMK2A;BDKRB2;PLA2G4F
7	map00190	Oxidative phosphorylation	KEGG PATHWAY	7/ 451	218/ 16223	0.032110091743119	0.40356	0.780801	Metabolism	Energy metabolism	ENSOCUG00000023301|ENSOCUG00000007450|ENSOCUG00000029096|ENSOCUG00000029113|ENSOCUG00000029112|ENSOCUG00000024303|ENSOCUG00000013544	;;COX1;ND6;ND5;ATP6V1B1;ATP6V0A4
2	map00330	Arginine and proline metabolism	KEGG PATHWAY	2/ 451	54/ 16223	0.037037037037037	0.445206	0.792467	Metabolism	Amino acid metabolism	ENSOCUG00000001903|ENSOCUG00000013403	NOS2;L3HYPDH
6	map05225	Hepatocellular carcinoma	KEGG PATHWAY	6/ 451	191/ 16223	0.031413612565445	0.439279	0.792484	Human Diseases	Cancer: specific types	ENSOCUG00000010633|ENSOCUG00000024007|ENSOCUG00000009580|ENSOCUG00000029601|ENSOCUG00000021211|ENSOCUG00000004396	HMOX1;WNT6;WNT10B;SMAD3;WNT9B;NQO1
3	map04912	GnRH signaling pathway	KEGG PATHWAY	3/ 451	90/ 16223	0.033333333333333	0.458856	0.795549	Organismal Systems	Endocrine system	ENSOCUG00000011139|ENSOCUG00000017865|ENSOCUG00000010244	PLA2G4F;CAMK2A;
3	map04911	Insulin secretion	KEGG PATHWAY	3/ 451	88/ 16223	0.034090909090909	0.444293	0.796149	Organismal Systems	Endocrine system	ENSOCUG00000002988|ENSOCUG00000017865|ENSOCUG00000017306	ATP1B2;CAMK2A;STX1A
3	map04013	MAPK signaling pathway - fly	KEGG PATHWAY	3/ 451	91/ 16223	0.032967032967033	0.466076	0.797707	Environmental Information Processing	Signal transduction	ENSOCUG00000020947|ENSOCUG00000021637|ENSOCUG00000024492	;;ETV7
5	map05226	Gastric cancer	KEGG PATHWAY	5/ 451	159/ 16223	0.031446540880503	0.454191	0.797823	Human Diseases	Cancer: specific types	ENSOCUG00000029601|ENSOCUG00000021211|ENSOCUG00000012306|ENSOCUG00000024007|ENSOCUG00000009580	SMAD3;WNT9B;CDKN2B;WNT6;WNT10B
5	map05320	Autoimmune thyroid disease	KEGG PATHWAY	5/ 451	159/ 16223	0.031446540880503	0.454191	0.797823	Human Diseases	Immune disease	ENSOCUG00000026567|ENSOCUG00000029731|ENSOCUG00000010972|ENSOCUG00000005631|ENSOCUG00000013304	;;;;
3	map05412	Arrhythmogenic right ventricular cardiomyopathy	KEGG PATHWAY	3/ 451	89/ 16223	0.033707865168539	0.451594	0.798514	Human Diseases	Cardiovascular disease	ENSOCUG00000013369|ENSOCUG00000026736|ENSOCUG00000014794	ITGA5;SGCA;ATP2A3
2	map04623	Cytosolic DNA-sensing pathway	KEGG PATHWAY	2/ 451	56/ 16223	0.035714285714286	0.463882	0.799075	Organismal Systems	Immune system	ENSOCUG00000015642|ENSOCUG00000021712	NFKBIA;NFKB1
4	map05235	PD-L1 expression and PD-1 checkpoint pathway in cancer	KEGG PATHWAY	4/ 451	127/ 16223	0.031496062992126	0.471992	0.802687	Human Diseases	Cancer: overview	ENSOCUG00000011034|ENSOCUG00000015642|ENSOCUG00000021712|ENSOCUG00000017894	STAT3;NFKBIA;NFKB1;NFKBIE
8	map05132	Salmonella infection	KEGG PATHWAY	8/ 451	276/ 16223	0.028985507246377	0.502697	0.808556	Human Diseases	Infectious disease: bacterial	ENSOCUG00000004218|ENSOCUG00000006698|ENSOCUG00000021712|ENSOCUG00000003584|ENSOCUG00000011835|ENSOCUG00000022848|ENSOCUG00000001542|ENSOCUG00000015642	CD14;TNF;NFKB1;;CXCL8;SNX33;RIPK2;NFKBIA
2	map03050	Proteasome	KEGG PATHWAY	2/ 451	61/ 16223	0.032786885245902	0.508899	0.813629	Genetic Information Processing	Folding, sorting and degradation	ENSOCUG00000002131|ENSOCUG00000002139	PSMB8;
2	map04624	Toll and Imd signaling pathway	KEGG PATHWAY	2/ 451	58/ 16223	0.03448275862069	0.482183	0.814829	Organismal Systems	Immune system	ENSOCUG00000015642|ENSOCUG00000021712	NFKBIA;NFKB1
5	map04662	B cell receptor signaling pathway	KEGG PATHWAY	5/ 451	168/ 16223	0.029761904761905	0.502292	0.817757	Organismal Systems	Immune system	ENSOCUG00000015642|ENSOCUG00000021712|ENSOCUG00000007742|ENSOCUG00000004345|ENSOCUG00000017894	NFKBIA;NFKB1;CD22;CD79B;NFKBIE
5	map04934	Cushing syndrome	KEGG PATHWAY	5/ 451	168/ 16223	0.029761904761905	0.502292	0.817757	Human Diseases	Endocrine and metabolic disease	ENSOCUG00000021211|ENSOCUG00000012306|ENSOCUG00000017865|ENSOCUG00000024007|ENSOCUG00000009580	WNT9B;CDKN2B;CAMK2A;WNT6;WNT10B
3	map05212	Pancreatic cancer	KEGG PATHWAY	3/ 451	96/ 16223	0.03125	0.501508	0.821488	Human Diseases	Cancer: specific types	ENSOCUG00000011034|ENSOCUG00000029601|ENSOCUG00000021712	STAT3;SMAD3;NFKB1
11	map05016	Huntington disease	KEGG PATHWAY	11/ 451	389/ 16223	0.02827763496144	0.520323	0.822049	Human Diseases	Neurodegenerative disease	ENSOCUG00000025772|ENSOCUG00000007450|ENSOCUG00000023301|ENSOCUG00000016117|ENSOCUG00000017306|ENSOCUG00000015070|ENSOCUG00000029096|ENSOCUG00000002760|ENSOCUG00000029113|ENSOCUG00000029112|ENSOCUG00000037867	DLG4;;;AMBRA1;STX1A;ULK1;COX1;HIP1;ND6;ND5;
5	map04261	Adrenergic signaling in cardiomyocytes	KEGG PATHWAY	5/ 451	171/ 16223	0.029239766081871	0.517967	0.823197	Organismal Systems	Circulatory system	ENSOCUG00000010198|ENSOCUG00000002988|ENSOCUG00000017865|ENSOCUG00000023758|ENSOCUG00000014794	Tpm2;ATP1B2;CAMK2A;;ATP2A3
9	map04020	Calcium signaling pathway	KEGG PATHWAY	9/ 451	319/ 16223	0.028213166144201	0.52963	0.826966	Environmental Information Processing	Signal transduction	ENSOCUG00000009581|ENSOCUG00000001903|ENSOCUG00000026468|ENSOCUG00000017865|ENSOCUG00000021388|ENSOCUG00000014794|ENSOCUG00000001725|ENSOCUG00000000258|ENSOCUG00000014828	TACR3;NOS2;BDKRB1;CAMK2A;P2RX1;ATP2A3;PDGFRB;;BDKRB2
2	map04923	Regulation of lipolysis in adipocytes	KEGG PATHWAY	2/ 451	60/ 16223	0.033333333333333	0.500094	0.829348	Organismal Systems	Endocrine system	ENSOCUG00000026233|ENSOCUG00000017851	PLAAT2;
2	map04216	Ferroptosis	KEGG PATHWAY	2/ 451	60/ 16223	0.033333333333333	0.500094	0.829348	Cellular Processes	Cell growth and death	ENSOCUG00000010633|ENSOCUG00000003535	HMOX1;CP
5	map04210	Apoptosis	KEGG PATHWAY	5/ 451	167/ 16223	0.029940119760479	0.497024	0.829409	Cellular Processes	Cell growth and death	ENSOCUG00000036902|ENSOCUG00000021712|ENSOCUG00000013633|ENSOCUG00000015642|ENSOCUG00000006698	;NFKB1;DAB2IP;NFKBIA;TNF
3	map04211	Longevity regulating pathway	KEGG PATHWAY	3/ 451	95/ 16223	0.031578947368421	0.494516	0.830413	Organismal Systems	Aging	ENSOCUG00000021712|ENSOCUG00000015070|ENSOCUG00000007864	NFKB1;ULK1;EIF4E1B
3	map05032	Morphine addiction	KEGG PATHWAY	3/ 451	100/ 16223	0.03	0.528969	0.830793	Human Diseases	Substance dependence	ENSOCUG00000014917|ENSOCUG00000036390|ENSOCUG00000006508	PDE2A;;PDE4B
4	map04270	Vascular smooth muscle contraction	KEGG PATHWAY	4/ 451	140/ 16223	0.028571428571429	0.548438	0.832005	Organismal Systems	Circulatory system	ENSOCUG00000006582|ENSOCUG00000009897|ENSOCUG00000016751|ENSOCUG00000011139	;ADM;;PLA2G4F
4	map05310	Asthma	KEGG PATHWAY	4/ 451	138/ 16223	0.028985507246377	0.537042	0.833663	Human Diseases	Immune disease	ENSOCUG00000026567|ENSOCUG00000029731|ENSOCUG00000005631|ENSOCUG00000006698	;;;TNF
1	map04320	Dorso-ventral axis formation	KEGG PATHWAY	1/ 451	28/ 16223	0.035714285714286	0.546197	0.83813	Organismal Systems	Development and regeneration	ENSOCUG00000024492	ETV7
1	map00030	Pentose phosphate pathway	KEGG PATHWAY	1/ 451	28/ 16223	0.035714285714286	0.546197	0.83813	Metabolism	Carbohydrate metabolism	ENSOCUG00000014719	PGD
2	map05110	Vibrio cholerae infection	KEGG PATHWAY	2/ 451	65/ 16223	0.030769230769231	0.54309	0.838179	Human Diseases	Infectious disease: bacterial	ENSOCUG00000024303|ENSOCUG00000013544	ATP6V1B1;ATP6V0A4
1	map04950	Maturity onset diabetes of the young	KEGG PATHWAY	1/ 451	29/ 16223	0.03448275862069	0.558835	0.842988	Human Diseases	Endocrine and metabolic disease	ENSOCUG00000003682	HNF1B
4	map04926	Relaxin signaling pathway	KEGG PATHWAY	4/ 451	144/ 16223	0.027777777777778	0.570781	0.846659	Organismal Systems	Endocrine system	ENSOCUG00000001903|ENSOCUG00000015642|ENSOCUG00000016101|ENSOCUG00000021712	NOS2;NFKBIA;MMP9;NFKB1
2	map05223	Non-small cell lung cancer	KEGG PATHWAY	2/ 451	68/ 16223	0.029411764705882	0.567626	0.846683	Human Diseases	Cancer: specific types	ENSOCUG00000011034|ENSOCUG00000015444	STAT3;RASSF5
9	map04080	Neuroactive ligand-receptor interaction	KEGG PATHWAY	9/ 451	329/ 16223	0.027355623100304	0.567053	0.85058	Environmental Information Processing	Signaling molecules and interaction	ENSOCUG00000001437|ENSOCUG00000031964|ENSOCUG00000009581|ENSOCUG00000026468|ENSOCUG00000014828|ENSOCUG00000021388|ENSOCUG00000009728|ENSOCUG00000016180|ENSOCUG00000009897	S1PR5;;TACR3;BDKRB1;BDKRB2;P2RX1;THRA;;ADM
4	map04068	FoxO signaling pathway	KEGG PATHWAY	4/ 451	147/ 16223	0.027210884353741	0.587128	0.856629	Environmental Information Processing	Signal transduction	ENSOCUG00000005429|ENSOCUG00000012306|ENSOCUG00000011034|ENSOCUG00000029601	BCL6;CDKN2B;STAT3;SMAD3
2	map05031	Amphetamine addiction	KEGG PATHWAY	2/ 451	71/ 16223	0.028169014084507	0.591198	0.85788	Human Diseases	Substance dependence	ENSOCUG00000017306|ENSOCUG00000017865	STX1A;CAMK2A
1	map04392	Hippo signaling pathway - multiple species	KEGG PATHWAY	1/ 451	31/ 16223	0.032258064516129	0.583066	0.860103	Environmental Information Processing	Signal transduction	ENSOCUG00000011827	RASSF6
1	map00601	Glycosphingolipid biosynthesis - lacto and neolacto series	KEGG PATHWAY	1/ 451	31/ 16223	0.032258064516129	0.583066	0.860103	Metabolism	Glycan biosynthesis and metabolism	ENSOCUG00000017168	FUT1
5	map04650	Natural killer cell mediated cytotoxicity	KEGG PATHWAY	5/ 451	187/ 16223	0.026737967914439	0.59764	0.86254	Organismal Systems	Immune system	ENSOCUG00000000161|ENSOCUG00000029644|ENSOCUG00000012856|ENSOCUG00000024755|ENSOCUG00000006698	SH3BP2;ICAM1;ICAM2;TYROBP;TNF
4	map04660	T cell receptor signaling pathway	KEGG PATHWAY	4/ 451	150/ 16223	0.026666666666667	0.603107	0.865751	Organismal Systems	Immune system	ENSOCUG00000015642|ENSOCUG00000021712|ENSOCUG00000006698|ENSOCUG00000017894	NFKBIA;NFKB1;TNF;NFKBIE
5	map04022	cGMP-PKG signaling pathway	KEGG PATHWAY	5/ 451	191/ 16223	0.026178010471204	0.616377	0.866171	Environmental Information Processing	Signal transduction	ENSOCUG00000012173|ENSOCUG00000014794|ENSOCUG00000002988|ENSOCUG00000014828|ENSOCUG00000014917	MEF2D;ATP2A3;ATP1B2;BDKRB2;PDE2A
3	map05017	Spinocerebellar ataxia	KEGG PATHWAY	3/ 451	115/ 16223	0.026086956521739	0.623879	0.867581	Human Diseases	Neurodegenerative disease	ENSOCUG00000014794|ENSOCUG00000016117|ENSOCUG00000015070	ATP2A3;AMBRA1;ULK1
5	map05414	Dilated cardiomyopathy	KEGG PATHWAY	5/ 451	192/ 16223	0.026041666666667	0.62098	0.868072	Human Diseases	Cardiovascular disease	ENSOCUG00000013369|ENSOCUG00000014794|ENSOCUG00000010198|ENSOCUG00000026736|ENSOCUG00000006698	ITGA5;ATP2A3;Tpm2;SGCA;TNF
2	map04137	Mitophagy - animal	KEGG PATHWAY	2/ 451	74/ 16223	0.027027027027027	0.613801	0.871728	Cellular Processes	Transport and catabolism	ENSOCUG00000016117|ENSOCUG00000015070	AMBRA1;ULK1
2	map05218	Melanoma	KEGG PATHWAY	2/ 451	74/ 16223	0.027027027027027	0.613801	0.871728	Human Diseases	Cancer: specific types	ENSOCUG00000000258|ENSOCUG00000001725	;PDGFRB
4	map05224	Breast cancer	KEGG PATHWAY	4/ 451	152/ 16223	0.026315789473684	0.61355	0.876032	Human Diseases	Cancer: specific types	ENSOCUG00000005735|ENSOCUG00000021211|ENSOCUG00000024007|ENSOCUG00000009580	NFKB2;WNT9B;WNT6;WNT10B
2	map04720	Long-term potentiation	KEGG PATHWAY	2/ 451	77/ 16223	0.025974025974026	0.635436	0.879075	Organismal Systems	Nervous system	ENSOCUG00000017865|ENSOCUG00000023758	CAMK2A;
1	map00512	Mucin type O-glycan biosynthesis	KEGG PATHWAY	1/ 451	37/ 16223	0.027027027027027	0.648078	0.887368	Metabolism	Glycan biosynthesis and metabolism	ENSOCUG00000025291	ST6GALNAC1
1	map00052	Galactose metabolism	KEGG PATHWAY	1/ 451	38/ 16223	0.026315789473684	0.657884	0.891649	Metabolism	Carbohydrate metabolism	ENSOCUG00000026383	AKR1B10
12	map04151	PI3K-Akt signaling pathway	KEGG PATHWAY	12/ 451	466/ 16223	0.025751072961373	0.647969	0.891793	Environmental Information Processing	Signal transduction	ENSOCUG00000029611|ENSOCUG00000007864|ENSOCUG00000013369|ENSOCUG00000025029|ENSOCUG00000021712|ENSOCUG00000005101|ENSOCUG00000001968|ENSOCUG00000038584|ENSOCUG00000001725|ENSOCUG00000000258|ENSOCUG00000004013|ENSOCUG00000026551	IL7;EIF4E1B;ITGA5;CSF1;NFKB1;LAMB2;;EFNA4;PDGFRB;;LAMB3;LPAR5
2	map05230	Central carbon metabolism in cancer	KEGG PATHWAY	2/ 451	80/ 16223	0.025	0.656111	0.893784	Human Diseases	Cancer: overview	ENSOCUG00000000258|ENSOCUG00000001725	;PDGFRB
1	map00071	Fatty acid degradation	KEGG PATHWAY	1/ 451	39/ 16223	0.025641025641026	0.667417	0.900001	Metabolism	Lipid metabolism	ENSOCUG00000025449	CPT1B
1	map05216	Thyroid cancer	KEGG PATHWAY	1/ 451	40/ 16223	0.025	0.676685	0.903374	Human Diseases	Cancer: specific types	ENSOCUG00000004187	PAX8
3	map04972	Pancreatic secretion	KEGG PATHWAY	3/ 451	131/ 16223	0.022900763358779	0.709753	0.906718	Organismal Systems	Digestive system	ENSOCUG00000006582|ENSOCUG00000002988|ENSOCUG00000014794	;ATP1B2;ATP2A3
1	map03410	Base excision repair	KEGG PATHWAY	1/ 451	43/ 16223	0.023255813953488	0.702971	0.906731	Genetic Information Processing	Replication and repair	ENSOCUG00000021131	SMUG1
2	map04971	Gastric acid secretion	KEGG PATHWAY	2/ 451	83/ 16223	0.024096385542169	0.675839	0.906779	Organismal Systems	Digestive system	ENSOCUG00000002988|ENSOCUG00000017865	ATP1B2;CAMK2A
3	map04919	Thyroid hormone signaling pathway	KEGG PATHWAY	3/ 451	129/ 16223	0.023255813953488	0.699904	0.907157	Organismal Systems	Endocrine system	ENSOCUG00000014794|ENSOCUG00000009728|ENSOCUG00000002988	ATP2A3;THRA;ATP1B2
4	map04666	Fc gamma R-mediated phagocytosis	KEGG PATHWAY	4/ 451	172/ 16223	0.023255813953488	0.708247	0.909145	Organismal Systems	Immune system	ENSOCUG00000004472|ENSOCUG00000010024|ENSOCUG00000013676|ENSOCUG00000011139	PLPP1;;GSN;PLA2G4F
4	map04140	Autophagy - animal	KEGG PATHWAY	4/ 451	170/ 16223	0.023529411764706	0.699592	0.911176	Cellular Processes	Transport and catabolism	ENSOCUG00000014223|ENSOCUG00000010446|ENSOCUG00000016117|ENSOCUG00000015070	UVRAG;ATG16L2;AMBRA1;ULK1
4	map04723	Retrograde endocannabinoid signaling	KEGG PATHWAY	4/ 451	174/ 16223	0.022988505747126	0.71672	0.911258	Organismal Systems	Nervous system	ENSOCUG00000029113|ENSOCUG00000029112|ENSOCUG00000012783|ENSOCUG00000023301	ND6;ND5;DAGLA;
8	map05130	Pathogenic Escherichia coli infection	KEGG PATHWAY	8/ 451	336/ 16223	0.023809523809524	0.720691	0.911965	Human Diseases	Infectious disease: bacterial	ENSOCUG00000012629|ENSOCUG00000021712|ENSOCUG00000010209|ENSOCUG00000026551|ENSOCUG00000006698|ENSOCUG00000011835|ENSOCUG00000015642|ENSOCUG00000016180	CLDN2;NFKB1;CLDN15;LPAR5;TNF;CXCL8;NFKBIA;
2	map04391	Hippo signaling pathway - fly	KEGG PATHWAY	2/ 451	85/ 16223	0.023529411764706	0.688474	0.91454	Environmental Information Processing	Signal transduction	ENSOCUG00000037812|ENSOCUG00000031599	;
1	map04130	SNARE interactions in vesicular transport	KEGG PATHWAY	1/ 451	46/ 16223	0.021739130434783	0.727125	0.915766	Genetic Information Processing	Folding, sorting and degradation	ENSOCUG00000017306	STX1A
1	map00250	Alanine, aspartate and glutamate metabolism	KEGG PATHWAY	1/ 451	42/ 16223	0.023809523809524	0.694455	0.917918	Metabolism	Amino acid metabolism	ENSOCUG00000005264	AGXT2
1	map00513	Various types of N-glycan biosynthesis	KEGG PATHWAY	1/ 451	42/ 16223	0.023809523809524	0.694455	0.917918	Metabolism	Glycan biosynthesis and metabolism	ENSOCUG00000014081	ALG12
1	map04960	Aldosterone-regulated sodium reabsorption	KEGG PATHWAY	1/ 451	42/ 16223	0.023809523809524	0.694455	0.917918	Organismal Systems	Excretory system	ENSOCUG00000002988	ATP1B2
6	map05322	Systemic lupus erythematosus	KEGG PATHWAY	6/ 451	266/ 16223	0.022556390977444	0.752908	0.92214	Human Diseases	Immune disease	ENSOCUG00000031964|ENSOCUG00000005631|ENSOCUG00000006698|ENSOCUG00000026567|ENSOCUG00000029731|ENSOCUG00000014480	;;TNF;;;C1R
8	map05131	Shigellosis	KEGG PATHWAY	8/ 451	346/ 16223	0.023121387283237	0.750004	0.922816	Human Diseases	Infectious disease: bacterial	ENSOCUG00000004218|ENSOCUG00000031964|ENSOCUG00000006698|ENSOCUG00000021712|ENSOCUG00000011835|ENSOCUG00000001542|ENSOCUG00000015642|ENSOCUG00000013369	CD14;;TNF;NFKB1;CXCL8;RIPK2;NFKBIA;ITGA5
1	map04215	Apoptosis - multiple species	KEGG PATHWAY	1/ 451	49/ 16223	0.020408163265306	0.749318	0.926241	Cellular Processes	Cell growth and death	ENSOCUG00000003307	BIRC7
4	map05162	Measles	KEGG PATHWAY	4/ 451	195/ 16223	0.020512820512821	0.79489	0.926793	Human Diseases	Infectious disease: viral	ENSOCUG00000011034|ENSOCUG00000011745|ENSOCUG00000015642|ENSOCUG00000021712	STAT3;HSPA2;NFKBIA;NFKB1
3	map04152	AMPK signaling pathway	KEGG PATHWAY	3/ 451	139/ 16223	0.02158273381295	0.746673	0.927263	Environmental Information Processing	Signal transduction	ENSOCUG00000025449|ENSOCUG00000006196|ENSOCUG00000015070	CPT1B;PFKFB4;ULK1
1	map00380	Tryptophan metabolism	KEGG PATHWAY	1/ 451	48/ 16223	0.020833333333333	0.742128	0.930274	Metabolism	Amino acid metabolism	ENSOCUG00000016164	CYP1B1
1	map04973	Carbohydrate digestion and absorption	KEGG PATHWAY	1/ 451	48/ 16223	0.020833333333333	0.742128	0.930274	Organismal Systems	Digestive system	ENSOCUG00000002988	ATP1B2
1	map00520	Amino sugar and nucleotide sugar metabolism	KEGG PATHWAY	1/ 451	51/ 16223	0.019607843137255	0.763104	0.93036	Metabolism	Carbohydrate metabolism	ENSOCUG00000011027	CHIT1
3	map04611	Platelet activation	KEGG PATHWAY	3/ 451	157/ 16223	0.019108280254777	0.816012	0.93109	Organismal Systems	Immune system	ENSOCUG00000016180|ENSOCUG00000021388|ENSOCUG00000011139	;P2RX1;PLA2G4F
2	map04725	Cholinergic synapse	KEGG PATHWAY	2/ 451	109/ 16223	0.018348623853211	0.810478	0.932748	Organismal Systems	Nervous system	ENSOCUG00000017865|ENSOCUG00000010404	CAMK2A;KCNJ4
2	map05143	African trypanosomiasis	KEGG PATHWAY	2/ 451	109/ 16223	0.018348623853211	0.810478	0.932748	Human Diseases	Infectious disease: parasitic	ENSOCUG00000029644|ENSOCUG00000006698	ICAM1;TNF
1	map00280	Valine, leucine and isoleucine degradation	KEGG PATHWAY	1/ 451	61/ 16223	0.016393442622951	0.82148	0.933341	Metabolism	Amino acid metabolism	ENSOCUG00000005264	AGXT2
2	map04922	Glucagon signaling pathway	KEGG PATHWAY	2/ 451	114/ 16223	0.017543859649123	0.829797	0.934834	Organismal Systems	Endocrine system	ENSOCUG00000025449|ENSOCUG00000017865	CPT1B;CAMK2A
1	map00270	Cysteine and methionine metabolism	KEGG PATHWAY	1/ 451	62/ 16223	0.016129032258065	0.826461	0.935022	Metabolism	Amino acid metabolism	ENSOCUG00000005264	AGXT2
1	map04370	VEGF signaling pathway	KEGG PATHWAY	1/ 451	58/ 16223	0.017241379310345	0.805663	0.935269	Environmental Information Processing	Signal transduction	ENSOCUG00000011139	PLA2G4F
3	map04371	Apelin signaling pathway	KEGG PATHWAY	3/ 451	155/ 16223	0.019354838709677	0.809191	0.935298	Environmental Information Processing	Signal transduction	ENSOCUG00000012173|ENSOCUG00000001903|ENSOCUG00000029601	MEF2D;NOS2;SMAD3
1	map00510	N-Glycan biosynthesis	KEGG PATHWAY	1/ 451	56/ 16223	0.017857142857143	0.794348	0.938456	Metabolism	Glycan biosynthesis and metabolism	ENSOCUG00000014081	ALG12
1	map00620	Pyruvate metabolism	KEGG PATHWAY	1/ 451	56/ 16223	0.017857142857143	0.794348	0.938456	Metabolism	Carbohydrate metabolism	ENSOCUG00000001913	LDHD
1	map04930	Type II diabetes mellitus	KEGG PATHWAY	1/ 451	56/ 16223	0.017857142857143	0.794348	0.938456	Human Diseases	Endocrine and metabolic disease	ENSOCUG00000006698	TNF
2	map04713	Circadian entrainment	KEGG PATHWAY	2/ 451	103/ 16223	0.019417475728155	0.784736	0.939572	Organismal Systems	Environmental adaptation	ENSOCUG00000017865|ENSOCUG00000026333	CAMK2A;PER1
2	map04540	Gap junction	KEGG PATHWAY	2/ 451	103/ 16223	0.019417475728155	0.784736	0.939572	Cellular Processes	Cellular community - eukaryotes	ENSOCUG00000000258|ENSOCUG00000001725	;PDGFRB
5	map05012	Parkinson disease	KEGG PATHWAY	5/ 451	237/ 16223	0.021097046413502	0.792046	0.939895	Human Diseases	Neurodegenerative disease	ENSOCUG00000029113|ENSOCUG00000029112|ENSOCUG00000029096|ENSOCUG00000023301|ENSOCUG00000007450	ND6;ND5;COX1;;
3	map04672	Intestinal immune network for IgA production	KEGG PATHWAY	3/ 451	164/ 16223	0.018292682926829	0.838277	0.94042	Organismal Systems	Immune system	ENSOCUG00000026567|ENSOCUG00000029731|ENSOCUG00000005631	;;
1	map04330	Notch signaling pathway	KEGG PATHWAY	1/ 451	54/ 16223	0.018518518518519	0.782377	0.940967	Environmental Information Processing	Signal transduction	ENSOCUG00000000565	DTX2
6	map04510	Focal adhesion	KEGG PATHWAY	6/ 451	275/ 16223	0.021818181818182	0.78026	0.942667	Cellular Processes	Cellular community - eukaryotes	ENSOCUG00000013369|ENSOCUG00000005101|ENSOCUG00000001968|ENSOCUG00000001725|ENSOCUG00000000258|ENSOCUG00000004013	ITGA5;LAMB2;;PDGFRB;;LAMB3
4	map04217	Necroptosis	KEGG PATHWAY	4/ 451	190/ 16223	0.021052631578947	0.778026	0.944241	Cellular Processes	Cell growth and death	ENSOCUG00000011034|ENSOCUG00000017865|ENSOCUG00000011139|ENSOCUG00000006698	STAT3;CAMK2A;PLA2G4F;TNF
7	map04714	Thermogenesis	KEGG PATHWAY	7/ 451	351/ 16223	0.01994301994302	0.860304	0.949178	Organismal Systems	Environmental adaptation	ENSOCUG00000008417|ENSOCUG00000023301|ENSOCUG00000007450|ENSOCUG00000029096|ENSOCUG00000029113|ENSOCUG00000025449|ENSOCUG00000029112	SLC25A29;;;COX1;ND6;CPT1B;ND5
1	map04213	Longevity regulating pathway - multiple species	KEGG PATHWAY	1/ 451	69/ 16223	0.014492753623188	0.857657	0.950185	Organismal Systems	Aging	ENSOCUG00000011745	HSPA2
3	map04921	Oxytocin signaling pathway	KEGG PATHWAY	3/ 451	170/ 16223	0.017647058823529	0.855475	0.951716	Organismal Systems	Endocrine system	ENSOCUG00000017865|ENSOCUG00000010404|ENSOCUG00000011139	CAMK2A;KCNJ4;PLA2G4F
2	map04724	Glutamatergic synapse	KEGG PATHWAY	2/ 451	125/ 16223	0.016	0.866187	0.951736	Organismal Systems	Nervous system	ENSOCUG00000025772|ENSOCUG00000011139	DLG4;PLA2G4F
1	map04730	Long-term depression	KEGG PATHWAY	1/ 451	68/ 16223	0.014705882352941	0.853569	0.953569	Organismal Systems	Nervous system	ENSOCUG00000011139	PLA2G4F
1	map04924	Renin secretion	KEGG PATHWAY	1/ 451	74/ 16223	0.013513513513514	0.876451	0.955152	Organismal Systems	Endocrine system	ENSOCUG00000022666
1	map00310	Lysine degradation	KEGG PATHWAY	1/ 451	73/ 16223	0.013698630136986	0.872901	0.955183	Metabolism	Amino acid metabolism	ENSOCUG00000012768	KMT2B
2	map04520	Adherens junction	KEGG PATHWAY	2/ 451	133/ 16223	0.015037593984962	0.888016	0.95992	Cellular Processes	Cellular community - eukaryotes	ENSOCUG00000029601|ENSOCUG00000010458	SMAD3;NECTIN1
2	map05340	Primary immunodeficiency	KEGG PATHWAY	2/ 451	132/ 16223	0.015151515151515	0.88548	0.96107	Human Diseases	Immune disease	ENSOCUG00000005631|ENSOCUG00000002489	;
2	map04915	Estrogen signaling pathway	KEGG PATHWAY	2/ 451	138/ 16223	0.014492753623188	0.899935	0.96113	Organismal Systems	Endocrine system	ENSOCUG00000011745|ENSOCUG00000016101	HSPA2;MMP9
2	map04664	Fc epsilon RI signaling pathway	KEGG PATHWAY	2/ 451	137/ 16223	0.014598540145985	0.89765	0.96254	Organismal Systems	Immune system	ENSOCUG00000011139|ENSOCUG00000006698	PLA2G4F;TNF
2	map04726	Serotonergic synapse	KEGG PATHWAY	2/ 451	136/ 16223	0.014705882352941	0.895316	0.963909	Organismal Systems	Nervous system	ENSOCUG00000023758|ENSOCUG00000011139	;PLA2G4F
1	map04146	Peroxisome	KEGG PATHWAY	1/ 451	87/ 16223	0.011494252873563	0.91452	0.968956	Cellular Processes	Transport and catabolism	ENSOCUG00000001903	NOS2
1	map04012	ErbB signaling pathway	KEGG PATHWAY	1/ 451	86/ 16223	0.011627906976744	0.912063	0.970202	Environmental Information Processing	Signal transduction	ENSOCUG00000017865	CAMK2A
2	map04110	Cell cycle	KEGG PATHWAY	2/ 451	154/ 16223	0.012987012987013	0.93059	0.982085	Cellular Processes	Cell growth and death	ENSOCUG00000012306|ENSOCUG00000029601	CDKN2B;SMAD3
1	map03018	RNA degradation	KEGG PATHWAY	1/ 451	99/ 16223	0.01010101010101	0.939176	0.983372	Genetic Information Processing	Folding, sorting and degradation	ENSOCUG00000029302
1	map01522	Endocrine resistance	KEGG PATHWAY	1/ 451	98/ 16223	0.010204081632653	0.937426	0.985404	Human Diseases	Drug resistance: antineoplastic	ENSOCUG00000016101	MMP9
2	map03013	RNA transport	KEGG PATHWAY	2/ 451	245/ 16223	0.0081632653061224	0.992303	0.996033	Genetic Information Processing	Translation	ENSOCUG00000034094|ENSOCUG00000007864	EIF4EBP3;EIF4E1B
2	map04141	Protein processing in endoplasmic reticulum	KEGG PATHWAY	2/ 451	219/ 16223	0.0091324200913242	0.985333	0.99653	Genetic Information Processing	Folding, sorting and degradation	ENSOCUG00000011745|ENSOCUG00000011884	HSPA2;LMAN1L
2	map03040	Spliceosome	KEGG PATHWAY	2/ 451	210/ 16223	0.0095238095238095	0.981715	0.996646	Genetic Information Processing	Transcription	ENSOCUG00000011745|ENSOCUG00000001750	HSPA2;PRPF40B
1	map04935	Growth hormone synthesis, secretion and action	KEGG PATHWAY	1/ 451	111/ 16223	0.009009009009009	0.956731	0.997841	Organismal Systems	Endocrine system	ENSOCUG00000011034	STAT3
1	map04910	Insulin signaling pathway	KEGG PATHWAY	1/ 451	165/ 16223	0.0060606060606061	0.990684	0.998161	Organismal Systems	Endocrine system	ENSOCUG00000007864	EIF4E1B
1	map04728	Dopaminergic synapse	KEGG PATHWAY	1/ 451	139/ 16223	0.0071942446043165	0.980473	0.999184	Organismal Systems	Nervous system	ENSOCUG00000017865	CAMK2A
2	map04740	Olfactory transduction	KEGG PATHWAY	2/ 451	813/ 16223	0.002460024600246	1	1	Organismal Systems	Sensory system	ENSOCUG00000014917|ENSOCUG00000017865	PDE2A;CAMK2A
2	map04120	Ubiquitin mediated proteolysis	KEGG PATHWAY	2/ 451	190/ 16223	0.010526315789474	0.970314	1	Genetic Information Processing	Folding, sorting and degradation	ENSOCUG00000016326|ENSOCUG00000003307	SMURF1;BIRC7
1	map05100	Bacterial invasion of epithelial cells	KEGG PATHWAY	1/ 451	130/ 16223	0.0076923076923077	0.974778	1	Human Diseases	Infectious disease: bacterial	ENSOCUG00000013369	ITGA5
1	map05210	Colorectal cancer	KEGG PATHWAY	1/ 451	131/ 16223	0.0076335877862595	0.975485	1	Human Diseases	Cancer: specific types	ENSOCUG00000029601	SMAD3
1	map04114	Oocyte meiosis	KEGG PATHWAY	1/ 451	136/ 16223	0.0073529411764706	0.978734	1	Cellular Processes	Cell growth and death	ENSOCUG00000017865	CAMK2A
2	map04530	Tight junction	KEGG PATHWAY	2/ 451	205/ 16223	0.0097560975609756	0.979344	1	Cellular Processes	Cellular community - eukaryotes	ENSOCUG00000012629|ENSOCUG00000010209	CLDN2;CLDN15
