# Supplementary material for: Transcriptomic and Proteomic Profiling of Rabbit Kidney Cells Infected with Equine Herpesvirus 8
Source: Viruses. 2025 Apr 29;17(5):647. doi: 10.3390/v17050647 (PMC12115596; doi:10.3390/v17050647)
Supplement: Supplementary file 1 [file viruses-17-00647-s001.zip › viruses-3494223-supplementary/Supplementary File S1/Table 8-Statistical table of KEGG enrichment analysis of up transcriptome.xlsx]

## Sheet: KEGG富集分析统计表
Number	Pathway ID	Description	Database	Ratio_in_study	Ratio_in_pop	Rich factor	Pvalue	Padjust	First Category	Second Category	Gene_ids	Gene_names
16	map04361	Axon regeneration	KEGG PATHWAY	16/ 688	107/ 16223	0.14953271028037	1.09033049353E-5	0.00321647495592	Organismal Systems	Development and regeneration	ENSOCUG00000006255|ENSOCUG00000010631|ENSOCUG00000010755|ENSOCUG00000007339|ENSOCUG00000003812|ENSOCUG00000022679|ENSOCUG00000010663|ENSOCUG00000012800|ENSOCUG00000027371|ENSOCUG00000015981|ENSOCUG00000014076|ENSOCUG00000002418|ENSOCUG00000004278|ENSOCUG00000001540|ENSOCUG00000004076|ENSOCUG00000010264	AGO3;PIK3CA;PLCB4;PLCB1;EPHB1;PSD3;MAPK10;DGKE;KIF2C;DGKH;DGKB;SAAL1;ROBO2;DUSP5;AGO4;DGKI
22	map05034	Alcoholism	KEGG PATHWAY	22/ 688	203/ 16223	0.10837438423645	5.27302966716E-5	0.00777771875906	Human Diseases	Substance dependence	ENSOCUG00000036170|ENSOCUG00000033277|ENSOCUG00000026717|ENSOCUG00000014444|ENSOCUG00000026061|ENSOCUG00000022410|ENSOCUG00000027003|ENSOCUG00000023019|ENSOCUG00000016738|ENSOCUG00000005487|ENSOCUG00000002107|ENSOCUG00000001429|ENSOCUG00000034496|ENSOCUG00000034863|ENSOCUG00000023535|ENSOCUG00000021306|ENSOCUG00000034571|ENSOCUG00000027407|ENSOCUG00000025918|ENSOCUG00000027315|ENSOCUG00000031625|…	;;;HDAC9;;;;FOSB;GRIN3A;BRAF;CALM2;MAOA;;;;;;;H2AC18;;;
16	map00230	Purine metabolism	KEGG PATHWAY	16/ 688	148/ 16223	0.10810810810811	0.000549736193177	0.0540573923291	Metabolism	Nucleotide metabolism	ENSOCUG00000022596|ENSOCUG00000011689|ENSOCUG00000012677|ENSOCUG00000010528|ENSOCUG00000009664|ENSOCUG00000016522|ENSOCUG00000004490|ENSOCUG00000001265|ENSOCUG00000009950|ENSOCUG00000001811|ENSOCUG00000007479|ENSOCUG00000002685|ENSOCUG00000003186|ENSOCUG00000008038|ENSOCUG00000023136|ENSOCUG00000009218	AK5;PDE4D;ENTPD1;PDE6C;GUCY2F;PDE1A;GUCY1A2;DCK;ADK;;PDE3A;ADCY8;HPRT1;;;PDE10A
12	map05032	Morphine addiction	KEGG PATHWAY	12/ 688	100/ 16223	0.12	0.00106004544647	0.0625427	Human Diseases	Substance dependence	ENSOCUG00000011689|ENSOCUG00000006729|ENSOCUG00000007479|ENSOCUG00000008480|ENSOCUG00000016522|ENSOCUG00000011584|ENSOCUG00000031625|ENSOCUG00000002685|ENSOCUG00000008038|ENSOCUG00000027343|ENSOCUG00000013916|ENSOCUG00000009218	PDE4D;GRK3;PDE3A;GABRA3;PDE1A;GABRG3;;ADCY8;;;PRKCB;PDE10A
7	map03030	DNA replication	KEGG PATHWAY	7/ 688	38/ 16223	0.18421052631579	0.000957331522856	0.0706031998107	Genetic Information Processing	Replication and repair	ENSOCUG00000015209|ENSOCUG00000003458|ENSOCUG00000008904|ENSOCUG00000015480|ENSOCUG00000008534|ENSOCUG00000016729|ENSOCUG00000031174	POLA1;;RNASEH2B;POLE2;DNA2;PRIM2;
13	map04724	Glutamatergic synapse	KEGG PATHWAY	13/ 688	125/ 16223	0.104	0.00249691035348	0.105227	Organismal Systems	Nervous system	ENSOCUG00000013763|ENSOCUG00000007339|ENSOCUG00000021947|ENSOCUG00000010755|ENSOCUG00000006729|ENSOCUG00000006898|ENSOCUG00000003845|ENSOCUG00000002685|ENSOCUG00000011599|ENSOCUG00000016738|ENSOCUG00000002123|ENSOCUG00000013916|ENSOCUG00000031625	DLGAP1;PLCB1;SLC1A3;PLCB4;GRK3;GRM1;GRIK2;ADCY8;CACNA1C;GRIN3A;GRM8;PRKCB;
12	map04928	Parathyroid hormone synthesis, secretion and action	KEGG PATHWAY	12/ 688	117/ 16223	0.1025641025641	0.0040347010592	0.108203	Organismal Systems	Endocrine system	ENSOCUG00000011689|ENSOCUG00000021619|ENSOCUG00000007339|ENSOCUG00000002685|ENSOCUG00000010755|ENSOCUG00000013916|ENSOCUG00000004147|ENSOCUG00000035484|ENSOCUG00000000784|ENSOCUG00000011230|ENSOCUG00000007640|ENSOCUG00000005487	PDE4D;MAFB;PLCB1;ADCY8;PLCB4;PRKCB;SP1;;NR4A2;MMP16;GNA13;BRAF
9	map04730	Long-term depression	KEGG PATHWAY	9/ 688	68/ 16223	0.13235294117647	0.00221246736271	0.10878	Organismal Systems	Nervous system	ENSOCUG00000007339|ENSOCUG00000010755|ENSOCUG00000013916|ENSOCUG00000004490|ENSOCUG00000006898|ENSOCUG00000011440|ENSOCUG00000011473|ENSOCUG00000007640|ENSOCUG00000005487	PLCB1;PLCB4;PRKCB;GUCY1A2;GRM1;GRID2;PRKG1;GNA13;BRAF
9	map04924	Renin secretion	KEGG PATHWAY	9/ 688	74/ 16223	0.12162162162162	0.00396469463562	0.116958	Organismal Systems	Endocrine system	ENSOCUG00000007479|ENSOCUG00000002107|ENSOCUG00000007339|ENSOCUG00000009543|ENSOCUG00000010755|ENSOCUG00000016522|ENSOCUG00000004490|ENSOCUG00000011599|ENSOCUG00000010416	PDE3A;CALM2;PLCB1;KCNMA1;PLCB4;PDE1A;GUCY1A2;CACNA1C;KCNJ2
12	map05017	Spinocerebellar ataxia	KEGG PATHWAY	12/ 688	115/ 16223	0.10434782608696	0.00350387100365	0.129205	Human Diseases	Neurodegenerative disease	ENSOCUG00000010631|ENSOCUG00000007339|ENSOCUG00000015360|ENSOCUG00000010755|ENSOCUG00000013916|ENSOCUG00000004147|ENSOCUG00000006898|ENSOCUG00000010663|ENSOCUG00000014738|ENSOCUG00000009050|ENSOCUG00000016738|ENSOCUG00000007250	PIK3CA;PLCB1;ATXN1;PLCB4;PRKCB;SP1;GRM1;MAPK10;TBPL2;;GRIN3A;
11	map04070	Phosphatidylinositol signaling system	KEGG PATHWAY	11/ 688	102/ 16223	0.1078431372549	0.00394670507346	0.129364	Environmental Information Processing	Signal transduction	ENSOCUG00000010631|ENSOCUG00000002107|ENSOCUG00000014076|ENSOCUG00000007339|ENSOCUG00000010755|ENSOCUG00000001816|ENSOCUG00000012800|ENSOCUG00000015981|ENSOCUG00000001617|ENSOCUG00000013916|ENSOCUG00000010264	PIK3CA;CALM2;DGKB;PLCB1;PLCB4;PLCE1;DGKE;DGKH;MTMR8;PRKCB;DGKI
11	map04750	Inflammatory mediator regulation of TRP channels	KEGG PATHWAY	11/ 688	116/ 16223	0.094827586206897	0.0102555832971	0.159231	Organismal Systems	Sensory system	ENSOCUG00000010631|ENSOCUG00000002107|ENSOCUG00000007339|ENSOCUG00000012228|ENSOCUG00000010755|ENSOCUG00000010663|ENSOCUG00000015280|ENSOCUG00000002685|ENSOCUG00000005003|ENSOCUG00000021250|ENSOCUG00000013916	PIK3CA;CALM2;PLCB1;TRPV1;PLCB4;MAPK10;;ADCY8;KNG1;TRPA1;PRKCB
13	map04270	Vascular smooth muscle contraction	KEGG PATHWAY	13/ 688	140/ 16223	0.092857142857143	0.00658275744515	0.161826	Organismal Systems	Circulatory system	ENSOCUG00000008127|ENSOCUG00000009543|ENSOCUG00000002107|ENSOCUG00000007339|ENSOCUG00000010755|ENSOCUG00000013916|ENSOCUG00000004490|ENSOCUG00000002685|ENSOCUG00000011473|ENSOCUG00000011599|ENSOCUG00000007640|ENSOCUG00000005146|ENSOCUG00000005487	CALD1;KCNMA1;CALM2;PLCB1;PLCB4;PRKCB;GUCY1A2;ADCY8;PRKG1;CACNA1C;GNA13;MYLK3;BRAF
7	map04929	GnRH secretion	KEGG PATHWAY	7/ 688	57/ 16223	0.12280701754386	0.0100315	0.164406	Organismal Systems	Endocrine system	ENSOCUG00000010631|ENSOCUG00000007339|ENSOCUG00000009245|ENSOCUG00000017084|ENSOCUG00000010755|ENSOCUG00000011599|ENSOCUG00000013916	PIK3CA;PLCB1;TRPC5;HCN1;PLCB4;CACNA1C;PRKCB
15	map04723	Retrograde endocannabinoid signaling	KEGG PATHWAY	15/ 688	174/ 16223	0.086206896551724	0.00726078478813	0.164764	Organismal Systems	Nervous system	ENSOCUG00000000790|ENSOCUG00000007339|ENSOCUG00000002685|ENSOCUG00000008480|ENSOCUG00000011584|ENSOCUG00000006898|ENSOCUG00000010663|ENSOCUG00000027343|ENSOCUG00000010755|ENSOCUG00000011599|ENSOCUG00000037790|ENSOCUG00000030808|ENSOCUG00000013916|ENSOCUG00000031625|ENSOCUG00000039186	NDUFS4;PLCB1;ADCY8;GABRA3;GABRG3;GRM1;MAPK10;;PLCB4;CACNA1C;;;PRKCB;;
10	map04540	Gap junction	KEGG PATHWAY	10/ 688	103/ 16223	0.097087378640777	0.0120098864878	0.16871	Cellular Processes	Cellular community - eukaryotes	ENSOCUG00000002258|ENSOCUG00000007339|ENSOCUG00000010755|ENSOCUG00000004490|ENSOCUG00000006898|ENSOCUG00000002685|ENSOCUG00000024997|ENSOCUG00000011473|ENSOCUG00000023547|ENSOCUG00000013916	MAP3K2;PLCB1;PLCB4;GUCY1A2;GRM1;ADCY8;TUBB4A;PRKG1;;PRKCB
9	map04970	Salivary secretion	KEGG PATHWAY	9/ 688	85/ 16223	0.10588235294118	0.00980746813629	0.170188	Organismal Systems	Digestive system	ENSOCUG00000009543|ENSOCUG00000002107|ENSOCUG00000007339|ENSOCUG00000010755|ENSOCUG00000009346|ENSOCUG00000004490|ENSOCUG00000002685|ENSOCUG00000011473|ENSOCUG00000013916	KCNMA1;CALM2;PLCB1;PLCB4;CHRM3;GUCY1A2;ADCY8;PRKG1;PRKCB
5	map04745	Phototransduction - fly	KEGG PATHWAY	5/ 688	33/ 16223	0.15151515151515	0.0119803267304	0.17671	Organismal Systems	Sensory system	ENSOCUG00000010755|ENSOCUG00000006729|ENSOCUG00000002107|ENSOCUG00000007339|ENSOCUG00000010266	PLCB4;GRK3;CALM2;PLCB1;MYO3B
9	map04971	Gastric acid secretion	KEGG PATHWAY	9/ 688	83/ 16223	0.10843373493976	0.00843291395286	0.177694	Organismal Systems	Digestive system	ENSOCUG00000005146|ENSOCUG00000007339|ENSOCUG00000010755|ENSOCUG00000004492|ENSOCUG00000009346|ENSOCUG00000002685|ENSOCUG00000010416|ENSOCUG00000002107|ENSOCUG00000013916	MYLK3;PLCB1;PLCB4;KCNQ1;CHRM3;ADCY8;KCNJ2;CALM2;PRKCB
11	map05231	Choline metabolism in cancer	KEGG PATHWAY	11/ 688	115/ 16223	0.095652173913043	0.00963978935988	0.177734	Human Diseases	Cancer: overview	ENSOCUG00000029457|ENSOCUG00000010631|ENSOCUG00000014076|ENSOCUG00000004147|ENSOCUG00000010663|ENSOCUG00000012800|ENSOCUG00000015981|ENSOCUG00000005562|ENSOCUG00000037945|ENSOCUG00000013916|ENSOCUG00000010264	;PIK3CA;DGKB;SP1;MAPK10;DGKE;DGKH;SLC44A5;;PRKCB;DGKI
6	map03410	Base excision repair	KEGG PATHWAY	6/ 688	43/ 16223	0.13953488372093	0.00910721973725	0.179109	Genetic Information Processing	Replication and repair	ENSOCUG00000032687|ENSOCUG00000021335|ENSOCUG00000016313|ENSOCUG00000015480|ENSOCUG00000001040|ENSOCUG00000031174	;HMGB1;TDG;POLE2;NEIL3;
6	map04973	Carbohydrate digestion and absorption	KEGG PATHWAY	6/ 688	48/ 16223	0.125	0.0153513430414	0.205848	Organismal Systems	Digestive system	ENSOCUG00000010631|ENSOCUG00000007339|ENSOCUG00000010755|ENSOCUG00000000293|ENSOCUG00000027277|ENSOCUG00000013916	PIK3CA;PLCB1;PLCB4;;LCT;PRKCB
8	map04720	Long-term potentiation	KEGG PATHWAY	8/ 688	77/ 16223	0.1038961038961	0.0161189	0.206743	Organismal Systems	Nervous system	ENSOCUG00000002107|ENSOCUG00000007339|ENSOCUG00000010755|ENSOCUG00000005487|ENSOCUG00000006898|ENSOCUG00000002685|ENSOCUG00000011599|ENSOCUG00000013916	CALM2;PLCB1;PLCB4;BRAF;GRM1;ADCY8;CACNA1C;PRKCB
10	map04725	Cholinergic synapse	KEGG PATHWAY	10/ 688	109/ 16223	0.091743119266055	0.0173510619533	0.213273	Organismal Systems	Nervous system	ENSOCUG00000010631|ENSOCUG00000007339|ENSOCUG00000010755|ENSOCUG00000004492|ENSOCUG00000009346|ENSOCUG00000002685|ENSOCUG00000011599|ENSOCUG00000013916|ENSOCUG00000010416|ENSOCUG00000031625	PIK3CA;PLCB1;PLCB4;KCNQ1;CHRM3;ADCY8;CACNA1C;PRKCB;KCNJ2;
3	map00604	Glycosphingolipid biosynthesis - ganglio series	KEGG PATHWAY	3/ 688	15/ 16223	0.2	0.0235980378737	0.278457	Metabolism	Glycan biosynthesis and metabolism	ENSOCUG00000013134|ENSOCUG00000005692|ENSOCUG00000010550	ST8SIA1;ST6GALNAC5;B3GALT4
11	map04071	Sphingolipid signaling pathway	KEGG PATHWAY	11/ 688	134/ 16223	0.082089552238806	0.0272895442428	0.309631	Environmental Information Processing	Signal transduction	ENSOCUG00000001033|ENSOCUG00000010631|ENSOCUG00000007339|ENSOCUG00000010755|ENSOCUG00000010663|ENSOCUG00000005003|ENSOCUG00000007640|ENSOCUG00000005722|ENSOCUG00000017169|ENSOCUG00000013916|ENSOCUG00000016215	OPRD1;PIK3CA;PLCB1;PLCB4;MAPK10;KNG1;GNA13;CERS6;;PRKCB;NSMAF
12	map04110	Cell cycle	KEGG PATHWAY	12/ 688	154/ 16223	0.077922077922078	0.0310306951237	0.326931	Cellular Processes	Cell growth and death	ENSOCUG00000006527|ENSOCUG00000004898|ENSOCUG00000000962|ENSOCUG00000003359|ENSOCUG00000009862|ENSOCUG00000001652|ENSOCUG00000016800|ENSOCUG00000026396|ENSOCUG00000028042|ENSOCUG00000008243|ENSOCUG00000016004|ENSOCUG00000004340	;CDC6;ORC1;ORC6;SMC1B;CCNB2;CDC14A;WEE2;;MAD2L1;ANAPC4;
18	map05322	Systemic lupus erythematosus	KEGG PATHWAY	18/ 688	266/ 16223	0.067669172932331	0.0347958550008	0.331122	Human Diseases	Immune disease	ENSOCUG00000008721|ENSOCUG00000036170|ENSOCUG00000033277|ENSOCUG00000026717|ENSOCUG00000021306|ENSOCUG00000034571|ENSOCUG00000022410|ENSOCUG00000034863|ENSOCUG00000027003|ENSOCUG00000013533|ENSOCUG00000034496|ENSOCUG00000025659|ENSOCUG00000025918|ENSOCUG00000027315|ENSOCUG00000023831|ENSOCUG00000027407|ENSOCUG00000023535|ENSOCUG00000026061	HLA-DPB1;;;;;;;;;IGHM;;;H2AC18;;;;;
9	map04713	Circadian entrainment	KEGG PATHWAY	9/ 688	103/ 16223	0.087378640776699	0.0307740403622	0.336235	Organismal Systems	Environmental adaptation	ENSOCUG00000002107|ENSOCUG00000007339|ENSOCUG00000010755|ENSOCUG00000004490|ENSOCUG00000002685|ENSOCUG00000011473|ENSOCUG00000011599|ENSOCUG00000013916|ENSOCUG00000031625	CALM2;PLCB1;PLCB4;GUCY1A2;ADCY8;PRKG1;CACNA1C;PRKCB;
14	map04022	cGMP-PKG signaling pathway	KEGG PATHWAY	14/ 688	191/ 16223	0.073298429319372	0.0330874	0.336579	Environmental Information Processing	Signal transduction	ENSOCUG00000005146|ENSOCUG00000001033|ENSOCUG00000002107|ENSOCUG00000007339|ENSOCUG00000007479|ENSOCUG00000010755|ENSOCUG00000004490|ENSOCUG00000009543|ENSOCUG00000002685|ENSOCUG00000027066|ENSOCUG00000005003|ENSOCUG00000011599|ENSOCUG00000007640|ENSOCUG00000011473	MYLK3;OPRD1;CALM2;PLCB1;PDE3A;PLCB4;GUCY1A2;KCNMA1;ADCY8;;KNG1;CACNA1C;GNA13;PRKG1
9	map04914	Progesterone-mediated oocyte maturation	KEGG PATHWAY	9/ 688	105/ 16223	0.085714285714286	0.0342437909755	0.336731	Organismal Systems	Endocrine system	ENSOCUG00000010631|ENSOCUG00000010663|ENSOCUG00000016004|ENSOCUG00000001652|ENSOCUG00000002685|ENSOCUG00000028042|ENSOCUG00000008243|ENSOCUG00000005487|ENSOCUG00000004340	PIK3CA;MAPK10;ANAPC4;CCNB2;ADCY8;;MAD2L1;BRAF;
8	map04912	GnRH signaling pathway	KEGG PATHWAY	8/ 688	90/ 16223	0.088888888888889	0.0370186	0.341266	Organismal Systems	Endocrine system	ENSOCUG00000002107|ENSOCUG00000007339|ENSOCUG00000010755|ENSOCUG00000002258|ENSOCUG00000010663|ENSOCUG00000002685|ENSOCUG00000011599|ENSOCUG00000013916	CALM2;PLCB1;PLCB4;MAP3K2;MAPK10;ADCY8;CACNA1C;PRKCB
4	map04977	Vitamin digestion and absorption	KEGG PATHWAY	4/ 688	31/ 16223	0.12903225806452	0.0406965533258	0.363803	Organismal Systems	Digestive system	ENSOCUG00000003643|ENSOCUG00000006670|ENSOCUG00000029667|ENSOCUG00000029602	CBLIF;SLC19A3;CUBN;PNLIP
8	map04727	GABAergic synapse	KEGG PATHWAY	8/ 688	93/ 16223	0.086021505376344	0.0436413256409	0.378653	Organismal Systems	Nervous system	ENSOCUG00000013978|ENSOCUG00000011584|ENSOCUG00000008480|ENSOCUG00000027343|ENSOCUG00000002685|ENSOCUG00000011599|ENSOCUG00000013916|ENSOCUG00000031625	PLCL1;GABRG3;GABRA3;;ADCY8;CACNA1C;PRKCB;
12	map04921	Oxytocin signaling pathway	KEGG PATHWAY	12/ 688	170/ 16223	0.070588235294118	0.0582654668351	0.491095	Organismal Systems	Endocrine system	ENSOCUG00000002107|ENSOCUG00000007339|ENSOCUG00000010755|ENSOCUG00000013916|ENSOCUG00000004490|ENSOCUG00000002685|ENSOCUG00000027066|ENSOCUG00000006463|ENSOCUG00000005146|ENSOCUG00000010416|ENSOCUG00000003986|ENSOCUG00000011599	CALM2;PLCB1;PLCB4;PRKCB;GUCY1A2;ADCY8;;PRKAG2;MYLK3;KCNJ2;CACNG3;CACNA1C
10	map04726	Serotonergic synapse	KEGG PATHWAY	10/ 688	136/ 16223	0.073529411764706	0.0637956	0.50864	Organismal Systems	Nervous system	ENSOCUG00000007339|ENSOCUG00000010755|ENSOCUG00000013916|ENSOCUG00000001429|ENSOCUG00000027343|ENSOCUG00000015280|ENSOCUG00000002418|ENSOCUG00000005487|ENSOCUG00000031625|ENSOCUG00000011599	PLCB1;PLCB4;PRKCB;MAOA;;;SAAL1;BRAF;;CACNA1C
7	map04742	Taste transduction	KEGG PATHWAY	7/ 688	83/ 16223	0.08433734939759	0.0621494797231	0.50928	Organismal Systems	Sensory system	ENSOCUG00000008480|ENSOCUG00000016522|ENSOCUG00000006898|ENSOCUG00000002685|ENSOCUG00000011599|ENSOCUG00000009346|ENSOCUG00000020952	GABRA3;PDE1A;GRM1;ADCY8;CACNA1C;CHRM3;
8	map04925	Aldosterone synthesis and secretion	KEGG PATHWAY	8/ 688	103/ 16223	0.077669902912621	0.0711399180675	0.53811	Organismal Systems	Endocrine system	ENSOCUG00000022585|ENSOCUG00000002107|ENSOCUG00000007339|ENSOCUG00000010755|ENSOCUG00000000784|ENSOCUG00000002685|ENSOCUG00000011599|ENSOCUG00000013916	PRKD1;CALM2;PLCB1;PLCB4;NR4A2;ADCY8;CACNA1C;PRKCB
11	map04611	Platelet activation	KEGG PATHWAY	11/ 688	157/ 16223	0.070063694267516	0.0706978356396	0.548838	Organismal Systems	Immune system	ENSOCUG00000006783|ENSOCUG00000036969|ENSOCUG00000005146|ENSOCUG00000007339|ENSOCUG00000010755|ENSOCUG00000004490|ENSOCUG00000002685|ENSOCUG00000010631|ENSOCUG00000011473|ENSOCUG00000036919|ENSOCUG00000007640	VWF;;MYLK3;PLCB1;PLCB4;GUCY1A2;ADCY8;PIK3CA;PRKG1;;GNA13
8	map04512	ECM-receptor interaction	KEGG PATHWAY	8/ 688	106/ 16223	0.075471698113208	0.0810660284489	0.556151	Environmental Information Processing	Signaling molecules and interaction	ENSOCUG00000006783|ENSOCUG00000036969|ENSOCUG00000003032|ENSOCUG00000017867|ENSOCUG00000024036|ENSOCUG00000036919|ENSOCUG00000009050|ENSOCUG00000009655	VWF;;ITGA10;FRAS1;;;;LAMA4
7	map05412	Arrhythmogenic right ventricular cardiomyopathy	KEGG PATHWAY	7/ 688	89/ 16223	0.078651685393258	0.0834911852572	0.55977	Human Diseases	Cardiovascular disease	ENSOCUG00000022509|ENSOCUG00000029576|ENSOCUG00000038454|ENSOCUG00000011599|ENSOCUG00000003032|ENSOCUG00000007355|ENSOCUG00000003986	;CTNNA2;CTNNA3;CACNA1C;ITGA10;DSG2;CACNG3
6	map05031	Amphetamine addiction	KEGG PATHWAY	6/ 688	71/ 16223	0.084507042253521	0.0801945539684	0.563271	Human Diseases	Substance dependence	ENSOCUG00000002107|ENSOCUG00000001429|ENSOCUG00000023019|ENSOCUG00000011599|ENSOCUG00000016738|ENSOCUG00000013916	CALM2;MAOA;FOSB;CACNA1C;GRIN3A;PRKCB
7	map04911	Insulin secretion	KEGG PATHWAY	7/ 688	88/ 16223	0.079545454545455	0.0796749620687	0.573271	Organismal Systems	Endocrine system	ENSOCUG00000009543|ENSOCUG00000007339|ENSOCUG00000010755|ENSOCUG00000009346|ENSOCUG00000002685|ENSOCUG00000011599|ENSOCUG00000013916	KCNMA1;PLCB1;PLCB4;CHRM3;ADCY8;CACNA1C;PRKCB
5	map00330	Arginine and proline metabolism	KEGG PATHWAY	5/ 688	54/ 16223	0.092592592592593	0.0779358291133	0.574777	Metabolism	Amino acid metabolism	ENSOCUG00000009739|ENSOCUG00000005680|ENSOCUG00000006016|ENSOCUG00000001429|ENSOCUG00000006715	P4HA1;;SMS;MAOA;
13	map04360	Axon guidance	KEGG PATHWAY	13/ 688	205/ 16223	0.063414634146341	0.0970472600312	0.622368	Organismal Systems	Development and regeneration	ENSOCUG00000000408|ENSOCUG00000015054|ENSOCUG00000010631|ENSOCUG00000017302|ENSOCUG00000003812|ENSOCUG00000016904|ENSOCUG00000009245|ENSOCUG00000007033|ENSOCUG00000012016|ENSOCUG00000004278|ENSOCUG00000002537|ENSOCUG00000004275|ENSOCUG00000029519	;UNC5C;PIK3CA;SLIT3;EPHB1;;TRPC5;PAK3;SEMA3D;ROBO2;ROBO1;SEMA5A;EPHA6
10	map04068	FoxO signaling pathway	KEGG PATHWAY	10/ 688	147/ 16223	0.068027210884354	0.0953951042042	0.625368	Environmental Information Processing	Signal transduction	ENSOCUG00000010631|ENSOCUG00000006989|ENSOCUG00000006898|ENSOCUG00000010663|ENSOCUG00000014367|ENSOCUG00000001652|ENSOCUG00000006463|ENSOCUG00000005487|ENSOCUG00000005009|ENSOCUG00000004340	PIK3CA;RAG1;GRM1;MAPK10;SGK1;CCNB2;PRKAG2;BRAF;PLK4;
9	map04972	Pancreatic secretion	KEGG PATHWAY	9/ 688	131/ 16223	0.068702290076336	0.104922	0.64483	Organismal Systems	Digestive system	ENSOCUG00000009543|ENSOCUG00000029602|ENSOCUG00000007339|ENSOCUG00000010755|ENSOCUG00000004492|ENSOCUG00000009346|ENSOCUG00000002685|ENSOCUG00000032097|ENSOCUG00000013916	KCNMA1;PNLIP;PLCB1;PLCB4;KCNQ1;CHRM3;ADCY8;CPA3;PRKCB
19	map04080	Neuroactive ligand-receptor interaction	KEGG PATHWAY	19/ 688	329/ 16223	0.057750759878419	0.107675	0.648246	Environmental Information Processing	Signaling molecules and interaction	ENSOCUG00000001033|ENSOCUG00000011569|ENSOCUG00000011584|ENSOCUG00000013106|ENSOCUG00000008480|ENSOCUG00000009346|ENSOCUG00000006148|ENSOCUG00000001006|ENSOCUG00000011440|ENSOCUG00000006898|ENSOCUG00000003845|ENSOCUG00000012228|ENSOCUG00000005003|ENSOCUG00000027343|ENSOCUG00000007768|ENSOCUG00000016738|ENSOCUG00000002123|ENSOCUG00000003473|ENSOCUG00000017347	OPRD1;GLRA2;GABRG3;VIPR1;GABRA3;CHRM3;CALCR;TACR1;GRID2;GRM1;GRIK2;TRPV1;KNG1;;HCRTR2;GRIN3A;GRM8;VIPR2;LEPR
19	map05202	Transcriptional misregulation in cancer	KEGG PATHWAY	19/ 688	329/ 16223	0.057750759878419	0.107675	0.648246	Human Diseases	Cancer: overview	ENSOCUG00000008523|ENSOCUG00000026717|ENSOCUG00000008137|ENSOCUG00000004147|ENSOCUG00000022410|ENSOCUG00000007383|ENSOCUG00000034496|ENSOCUG00000027407|ENSOCUG00000014574|ENSOCUG00000004667|ENSOCUG00000023877|ENSOCUG00000025659|ENSOCUG00000013533|ENSOCUG00000028042|ENSOCUG00000027315|ENSOCUG00000023831|ENSOCUG00000009052|ENSOCUG00000000737|ENSOCUG00000026061	FLT1;;MLLT3;SP1;;CCNT1;;;SUPT3H;FUT8;DDIT3;;IGHM;;;;EYA1;NR4A3;
22	map05016	Huntington disease	KEGG PATHWAY	22/ 688	389/ 16223	0.056555269922879	0.104565	0.656313	Human Diseases	Neurodegenerative disease	ENSOCUG00000004642|ENSOCUG00000007339|ENSOCUG00000007471|ENSOCUG00000004147|ENSOCUG00000007895|ENSOCUG00000013305|ENSOCUG00000023547|ENSOCUG00000000790|ENSOCUG00000009699|ENSOCUG00000010663|ENSOCUG00000029103|ENSOCUG00000009917|ENSOCUG00000014738|ENSOCUG00000038544|ENSOCUG00000024997|ENSOCUG00000010871|ENSOCUG00000039186|ENSOCUG00000038200|ENSOCUG00000010755|ENSOCUG00000021947|ENSOCUG00000002284|…	ATP5F1C;PLCB1;;SP1;DNAH1;DNAH8;;NDUFS4;KIF5C;MAPK10;COX3;DNAH3;TBPL2;;TUBB4A;DNALI1;;;PLCB4;SLC1A3;DNAH17;
16	map04510	Focal adhesion	KEGG PATHWAY	16/ 688	275/ 16223	0.058181818181818	0.125494	0.725896	Cellular Processes	Cellular community - eukaryotes	ENSOCUG00000008523|ENSOCUG00000006783|ENSOCUG00000036969|ENSOCUG00000005146|ENSOCUG00000014515|ENSOCUG00000003032|ENSOCUG00000005487|ENSOCUG00000024036|ENSOCUG00000010663|ENSOCUG00000010631|ENSOCUG00000036919|ENSOCUG00000009050|ENSOCUG00000023831|ENSOCUG00000013916|ENSOCUG00000007033|ENSOCUG00000009655	FLT1;VWF;;MYLK3;CAV2;ITGA10;BRAF;;MAPK10;PIK3CA;;;;PRKCB;PAK3;LAMA4
5	map03022	Basal transcription factors	KEGG PATHWAY	5/ 688	63/ 16223	0.079365079365079	0.128247	0.727557	Genetic Information Processing	Transcription	ENSOCUG00000014000|ENSOCUG00000033475|ENSOCUG00000024376|ENSOCUG00000006303|ENSOCUG00000014738	TAF7;;5S_rRNA;TAF5;TBPL2
3	map00601	Glycosphingolipid biosynthesis - lacto and neolacto series	KEGG PATHWAY	3/ 688	31/ 16223	0.096774193548387	0.142586	0.737947	Metabolism	Glycan biosynthesis and metabolism	ENSOCUG00000013134|ENSOCUG00000011766|ENSOCUG00000003469	ST8SIA1;B3GALT5;
2	map00603	Glycosphingolipid biosynthesis - globo and isoglobo series	KEGG PATHWAY	2/ 688	16/ 16223	0.125	0.145815	0.741646	Metabolism	Glycan biosynthesis and metabolism	ENSOCUG00000013134|ENSOCUG00000011766	ST8SIA1;B3GALT5
5	map04927	Cortisol synthesis and secretion	KEGG PATHWAY	5/ 688	65/ 16223	0.076923076923077	0.141054	0.743051	Organismal Systems	Endocrine system	ENSOCUG00000010755|ENSOCUG00000002685|ENSOCUG00000004147|ENSOCUG00000011599|ENSOCUG00000007339	PLCB4;ADCY8;SP1;CACNA1C;PLCB1
14	map04024	cAMP signaling pathway	KEGG PATHWAY	14/ 688	239/ 16223	0.058577405857741	0.139261	0.746945	Environmental Information Processing	Signal transduction	ENSOCUG00000001816|ENSOCUG00000011689|ENSOCUG00000010631|ENSOCUG00000002107|ENSOCUG00000007479|ENSOCUG00000021700|ENSOCUG00000010663|ENSOCUG00000003473|ENSOCUG00000002685|ENSOCUG00000006563|ENSOCUG00000016738|ENSOCUG00000005487|ENSOCUG00000009218|ENSOCUG00000011599	PLCE1;PDE4D;PIK3CA;CALM2;PDE3A;;MAPK10;VIPR2;ADCY8;GLI3;GRIN3A;BRAF;PDE10A;CACNA1C
4	map05033	Nicotine addiction	KEGG PATHWAY	4/ 688	47/ 16223	0.085106382978723	0.137388	0.750546	Human Diseases	Substance dependence	ENSOCUG00000008480|ENSOCUG00000016738|ENSOCUG00000011584|ENSOCUG00000027343	GABRA3;GRIN3A;GABRG3;
8	map04933	AGE-RAGE signaling pathway in diabetic complications	KEGG PATHWAY	8/ 688	123/ 16223	0.065040650406504	0.151709	0.758544	Human Diseases	Endocrine and metabolic disease	ENSOCUG00000010631|ENSOCUG00000007339|ENSOCUG00000010755|ENSOCUG00000001816|ENSOCUG00000010663|ENSOCUG00000036969|ENSOCUG00000036919|ENSOCUG00000013916	PIK3CA;PLCB1;PLCB4;PLCE1;MAPK10;;;PRKCB
5	map00561	Glycerolipid metabolism	KEGG PATHWAY	5/ 688	67/ 16223	0.074626865671642	0.154391	0.759091	Metabolism	Lipid metabolism	ENSOCUG00000029602|ENSOCUG00000015981|ENSOCUG00000010264|ENSOCUG00000014076|ENSOCUG00000012800	PNLIP;DGKH;DGKI;DGKB;DGKE
9	map04728	Dopaminergic synapse	KEGG PATHWAY	9/ 688	139/ 16223	0.064748201438849	0.136597	0.760306	Organismal Systems	Nervous system	ENSOCUG00000002107|ENSOCUG00000007339|ENSOCUG00000009699|ENSOCUG00000010755|ENSOCUG00000001429|ENSOCUG00000010663|ENSOCUG00000011599|ENSOCUG00000013916|ENSOCUG00000031625	CALM2;PLCB1;KIF5C;PLCB4;MAOA;MAPK10;CACNA1C;PRKCB;
6	map04012	ErbB signaling pathway	KEGG PATHWAY	6/ 688	86/ 16223	0.069767441860465	0.157747	0.762873	Environmental Information Processing	Signal transduction	ENSOCUG00000007033|ENSOCUG00000005487|ENSOCUG00000009790|ENSOCUG00000010663|ENSOCUG00000010631|ENSOCUG00000013916	PAK3;BRAF;ERBB4;MAPK10;PIK3CA;PRKCB
10	map04910	Insulin signaling pathway	KEGG PATHWAY	10/ 688	165/ 16223	0.060606060606061	0.163742	0.766729	Organismal Systems	Endocrine system	ENSOCUG00000029457|ENSOCUG00000010631|ENSOCUG00000002107|ENSOCUG00000013647|ENSOCUG00000012747|ENSOCUG00000010663|ENSOCUG00000012426|ENSOCUG00000006463|ENSOCUG00000029295|ENSOCUG00000005487	;PIK3CA;CALM2;SORBS1;PRKAR2B;MAPK10;PRKAR2A;PRKAG2;FBP1;BRAF
4	map00514	Other types of O-glycan biosynthesis	KEGG PATHWAY	4/ 688	50/ 16223	0.08	0.16126	0.767284	Metabolism	Glycan biosynthesis and metabolism	ENSOCUG00000016704|ENSOCUG00000000888|ENSOCUG00000007108|ENSOCUG00000014798	GXYLT2;GALNTL6;GALNT17;B3GLCT
6	map04115	p53 signaling pathway	KEGG PATHWAY	6/ 688	90/ 16223	0.066666666666667	0.182554	0.803784	Cellular Processes	Cell growth and death	ENSOCUG00000001652|ENSOCUG00000035910|ENSOCUG00000004658|ENSOCUG00000026640|ENSOCUG00000002129|ENSOCUG00000004340	CCNB2;;ZMAT3;SESN3;;
14	map04072	Phospholipase D signaling pathway	KEGG PATHWAY	14/ 688	251/ 16223	0.055776892430279	0.18085	0.808346	Environmental Information Processing	Signal transduction	ENSOCUG00000029457|ENSOCUG00000010631|ENSOCUG00000014076|ENSOCUG00000007339|ENSOCUG00000010755|ENSOCUG00000013533|ENSOCUG00000006898|ENSOCUG00000012800|ENSOCUG00000002685|ENSOCUG00000015981|ENSOCUG00000007640|ENSOCUG00000002123|ENSOCUG00000010264|ENSOCUG00000023831	;PIK3CA;DGKB;PLCB1;PLCB4;IGHM;GRM1;DGKE;ADCY8;DGKH;GNA13;GRM8;DGKI;
2	map00770	Pantothenate and CoA biosynthesis	KEGG PATHWAY	2/ 688	18/ 16223	0.11111111111111	0.176128	0.811841	Metabolism	Metabolism of cofactors and vitamins	ENSOCUG00000008610|ENSOCUG00000000788	DPYD;GADL1
7	map05143	African trypanosomiasis	KEGG PATHWAY	7/ 688	109/ 16223	0.064220183486239	0.180293	0.818254	Human Diseases	Infectious disease: parasitic	ENSOCUG00000007339|ENSOCUG00000010755|ENSOCUG00000013533|ENSOCUG00000005003|ENSOCUG00000009655|ENSOCUG00000013916|ENSOCUG00000023831	PLCB1;PLCB4;IGHM;KNG1;LAMA4;PRKCB;
7	map04935	Growth hormone synthesis, secretion and action	KEGG PATHWAY	7/ 688	111/ 16223	0.063063063063063	0.191892	0.832471	Organismal Systems	Endocrine system	ENSOCUG00000010631|ENSOCUG00000007339|ENSOCUG00000010755|ENSOCUG00000010663|ENSOCUG00000002685|ENSOCUG00000011599|ENSOCUG00000013916	PIK3CA;PLCB1;PLCB4;MAPK10;ADCY8;CACNA1C;PRKCB
5	map00562	Inositol phosphate metabolism	KEGG PATHWAY	5/ 688	74/ 16223	0.067567567567568	0.204775	0.875489	Metabolism	Carbohydrate metabolism	ENSOCUG00000010755|ENSOCUG00000001617|ENSOCUG00000001816|ENSOCUG00000010631|ENSOCUG00000007339	PLCB4;MTMR8;PLCE1;PIK3CA;PLCB1
4	map03460	Fanconi anemia pathway	KEGG PATHWAY	4/ 688	57/ 16223	0.070175438596491	0.22195	0.884801	Genetic Information Processing	Replication and repair	ENSOCUG00000002802|ENSOCUG00000016909|ENSOCUG00000006683|ENSOCUG00000005626	;RAD51;BRIP1;POLN
3	map00052	Galactose metabolism	KEGG PATHWAY	3/ 688	38/ 16223	0.078947368421053	0.217239	0.890078	Metabolism	Carbohydrate metabolism	ENSOCUG00000011176|ENSOCUG00000000293|ENSOCUG00000027277	;;LCT
11	map05146	Amoebiasis	KEGG PATHWAY	11/ 688	198/ 16223	0.055555555555556	0.220447	0.890846	Human Diseases	Infectious disease: parasitic	ENSOCUG00000036969|ENSOCUG00000007339|ENSOCUG00000008307|ENSOCUG00000013533|ENSOCUG00000005507|ENSOCUG00000010755|ENSOCUG00000010631|ENSOCUG00000036919|ENSOCUG00000009655|ENSOCUG00000013916|ENSOCUG00000023831	;PLCB1;;IGHM;GNA14;PLCB4;PIK3CA;;LAMA4;PRKCB;
10	map04514	Cell adhesion molecules	KEGG PATHWAY	10/ 688	176/ 16223	0.056818181818182	0.21466	0.891896	Environmental Information Processing	Signaling molecules and interaction	ENSOCUG00000008721|ENSOCUG00000009395|ENSOCUG00000033342|ENSOCUG00000017432|ENSOCUG00000007449|ENSOCUG00000012184|ENSOCUG00000029681|ENSOCUG00000034732|ENSOCUG00000014768|ENSOCUG00000009269	HLA-DPB1;CNTN1;CNTNAP2;SELL;;NCAM2;NRXN3;;NRCAM;NLGN1
4	map04930	Type II diabetes mellitus	KEGG PATHWAY	4/ 688	56/ 16223	0.071428571428571	0.212922	0.897315	Human Diseases	Endocrine and metabolic disease	ENSOCUG00000010631|ENSOCUG00000011599|ENSOCUG00000010663|ENSOCUG00000001811	PIK3CA;CACNA1C;MAPK10;
5	map05133	Pertussis	KEGG PATHWAY	5/ 688	78/ 16223	0.064102564102564	0.235722	0.927172	Human Diseases	Infectious disease: bacterial	ENSOCUG00000002107|ENSOCUG00000014373|ENSOCUG00000010663|ENSOCUG00000036551|ENSOCUG00000012011	CALM2;C4BPA;MAPK10;;TRAF6
4	map04923	Regulation of lipolysis in adipocytes	KEGG PATHWAY	4/ 688	60/ 16223	0.066666666666667	0.249592	0.968813	Organismal Systems	Endocrine system	ENSOCUG00000007445|ENSOCUG00000002685|ENSOCUG00000010631|ENSOCUG00000011473	;ADCY8;PIK3CA;PRKG1
3	map04960	Aldosterone-regulated sodium reabsorption	KEGG PATHWAY	3/ 688	42/ 16223	0.071428571428571	0.262923	0.969529	Organismal Systems	Excretory system	ENSOCUG00000010631|ENSOCUG00000013916|ENSOCUG00000014367	PIK3CA;PRKCB;SGK1
5	map04610	Complement and coagulation cascades	KEGG PATHWAY	5/ 688	81/ 16223	0.061728395061728	0.259729	0.969875	Organismal Systems	Immune system	ENSOCUG00000005003|ENSOCUG00000008253|ENSOCUG00000014373|ENSOCUG00000006783|ENSOCUG00000000091	KNG1;TFPI;C4BPA;VWF;SERPINF2
8	map04926	Relaxin signaling pathway	KEGG PATHWAY	8/ 688	144/ 16223	0.055555555555556	0.267506	0.974249	Organismal Systems	Endocrine system	ENSOCUG00000010631|ENSOCUG00000007339|ENSOCUG00000010755|ENSOCUG00000010663|ENSOCUG00000002685|ENSOCUG00000036969|ENSOCUG00000036919|ENSOCUG00000031625	PIK3CA;PLCB1;PLCB4;MAPK10;ADCY8;;;
2	map00534	Glycosaminoglycan biosynthesis - heparan sulfate / heparin	KEGG PATHWAY	2/ 688	24/ 16223	0.083333333333333	0.270874	0.974487	Metabolism	Glycan biosynthesis and metabolism	ENSOCUG00000008183|ENSOCUG00000009952	HS6ST2;NDST3
2	map00220	Arginine biosynthesis	KEGG PATHWAY	2/ 688	23/ 16223	0.08695652173913	0.254919	0.976638	Metabolism	Amino acid metabolism	ENSOCUG00000017716|ENSOCUG00000010532	CPS1;OTC
2	map00340	Histidine metabolism	KEGG PATHWAY	2/ 688	23/ 16223	0.08695652173913	0.254919	0.976638	Metabolism	Amino acid metabolism	ENSOCUG00000001429|ENSOCUG00000017017	MAOA;CARNMT1
16	map04020	Calcium signaling pathway	KEGG PATHWAY	16/ 688	319/ 16223	0.050156739811912	0.280375	0.984649	Environmental Information Processing	Signal transduction	ENSOCUG00000001816|ENSOCUG00000013533|ENSOCUG00000002107|ENSOCUG00000010755|ENSOCUG00000007339|ENSOCUG00000005507|ENSOCUG00000016522|ENSOCUG00000009790|ENSOCUG00000001006|ENSOCUG00000006898|ENSOCUG00000002685|ENSOCUG00000011599|ENSOCUG00000005146|ENSOCUG00000013916|ENSOCUG00000009346|ENSOCUG00000023831	PLCE1;IGHM;CALM2;PLCB4;PLCB1;GNA14;PDE1A;ERBB4;TACR1;GRM1;ADCY8;CACNA1C;MYLK3;PRKCB;CHRM3;
4	map00240	Pyrimidine metabolism	KEGG PATHWAY	4/ 688	63/ 16223	0.063492063492063	0.277912	0.98776	Metabolism	Nucleotide metabolism	ENSOCUG00000008610|ENSOCUG00000001265|ENSOCUG00000005388|ENSOCUG00000012677	DPYD;DCK;UPRT;ENTPD1
1	map04350	TGF-beta signaling pathway	KEGG PATHWAY	1/ 688	124/ 16223	0.0080645161290323	0.995458	0.998844	Environmental Information Processing	Signal transduction	ENSOCUG00000004147	SP1
5	map05132	Salmonella infection	KEGG PATHWAY	5/ 688	276/ 16223	0.018115942028986	0.992083	0.998855	Human Diseases	Infectious disease: bacterial	ENSOCUG00000039563|ENSOCUG00000012011|ENSOCUG00000015250|ENSOCUG00000007033|ENSOCUG00000010663	;TRAF6;;PAK3;MAPK10
11	map04740	Olfactory transduction	KEGG PATHWAY	11/ 688	813/ 16223	0.013530135301353	1	1	Organismal Systems	Sensory system	ENSOCUG00000002107|ENSOCUG00000026456|ENSOCUG00000016522|ENSOCUG00000006775|ENSOCUG00000031625|ENSOCUG00000022440|ENSOCUG00000011394|ENSOCUG00000027066|ENSOCUG00000033994|ENSOCUG00000011473|ENSOCUG00000006729	CALM2;;PDE1A;;;;;;;PRKG1;GRK3
5	map05211	Renal cell carcinoma	KEGG PATHWAY	5/ 688	85/ 16223	0.058823529411765	0.292558	1	Human Diseases	Cancer: specific types	ENSOCUG00000014729|ENSOCUG00000010631|ENSOCUG00000007033|ENSOCUG00000005487|ENSOCUG00000027746	CUL2;PIK3CA;PAK3;BRAF;
9	map04140	Autophagy - animal	KEGG PATHWAY	9/ 688	170/ 16223	0.052941176470588	0.295665	1	Cellular Processes	Transport and catabolism	ENSOCUG00000029457|ENSOCUG00000010631|ENSOCUG00000005294|ENSOCUG00000010663|ENSOCUG00000012011|ENSOCUG00000021335|ENSOCUG00000007642|ENSOCUG00000004217|ENSOCUG00000032687	;PIK3CA;RRAGD;MAPK10;TRAF6;HMGB1;DEPTOR;STX17;
17	map05131	Shigellosis	KEGG PATHWAY	17/ 688	346/ 16223	0.049132947976879	0.30075	1	Human Diseases	Infectious disease: bacterial	ENSOCUG00000003285|ENSOCUG00000010631|ENSOCUG00000034496|ENSOCUG00000007339|ENSOCUG00000010755|ENSOCUG00000005294|ENSOCUG00000022410|ENSOCUG00000010663|ENSOCUG00000027407|ENSOCUG00000012011|ENSOCUG00000015250|ENSOCUG00000026717|ENSOCUG00000025659|ENSOCUG00000027315|ENSOCUG00000023831|ENSOCUG00000001816|ENSOCUG00000026061	ELMO1;PIK3CA;;PLCB1;PLCB4;RRAGD;;MAPK10;;TRAF6;;;;;;PLCE1;
4	map04961	Endocrine and other factor-regulated calcium reabsorption	KEGG PATHWAY	4/ 688	66/ 16223	0.060606060606061	0.306708	1	Organismal Systems	Excretory system	ENSOCUG00000006341|ENSOCUG00000010755|ENSOCUG00000013916|ENSOCUG00000007339	;PLCB4;PRKCB;PLCB1
7	map04919	Thyroid hormone signaling pathway	KEGG PATHWAY	7/ 688	129/ 16223	0.054263565891473	0.307166	1	Organismal Systems	Endocrine system	ENSOCUG00000007964|ENSOCUG00000010631|ENSOCUG00000007339|ENSOCUG00000010755|ENSOCUG00000001816|ENSOCUG00000013916|ENSOCUG00000005851	TBC1D4;PIK3CA;PLCB1;PLCB4;PLCE1;PRKCB;MED12L
4	map05213	Endometrial cancer	KEGG PATHWAY	4/ 688	67/ 16223	0.059701492537313	0.316379	1	Human Diseases	Cancer: specific types	ENSOCUG00000005487|ENSOCUG00000010631|ENSOCUG00000038454|ENSOCUG00000029576	BRAF;PIK3CA;CTNNA3;CTNNA2
2	map04744	Phototransduction	KEGG PATHWAY	2/ 688	27/ 16223	0.074074074074074	0.318564	1	Organismal Systems	Sensory system	ENSOCUG00000002107|ENSOCUG00000009664	CALM2;GUCY2F
4	map05223	Non-small cell lung cancer	KEGG PATHWAY	4/ 688	68/ 16223	0.058823529411765	0.326074	1	Human Diseases	Cancer: specific types	ENSOCUG00000013916|ENSOCUG00000010631|ENSOCUG00000005487|ENSOCUG00000001085	PRKCB;PIK3CA;BRAF;ALK
3	map00380	Tryptophan metabolism	KEGG PATHWAY	3/ 688	48/ 16223	0.0625	0.333133	1	Metabolism	Amino acid metabolism	ENSOCUG00000006194|ENSOCUG00000001429|ENSOCUG00000002418	KYNU;MAOA;SAAL1
3	map02010	ABC transporters	KEGG PATHWAY	3/ 688	48/ 16223	0.0625	0.333133	1	Environmental Information Processing	Membrane transport	ENSOCUG00000026939|ENSOCUG00000011389|ENSOCUG00000023033	;;
8	map04371	Apelin signaling pathway	KEGG PATHWAY	8/ 688	155/ 16223	0.051612903225806	0.336265	1	Environmental Information Processing	Signal transduction	ENSOCUG00000002107|ENSOCUG00000007339|ENSOCUG00000010755|ENSOCUG00000002685|ENSOCUG00000006463|ENSOCUG00000007640|ENSOCUG00000005146|ENSOCUG00000031625	CALM2;PLCB1;PLCB4;ADCY8;PRKAG2;GNA13;MYLK3;
10	map04062	Chemokine signaling pathway	KEGG PATHWAY	10/ 688	199/ 16223	0.050251256281407	0.337064	1	Organismal Systems	Immune system	ENSOCUG00000010631|ENSOCUG00000007339|ENSOCUG00000010755|ENSOCUG00000013916|ENSOCUG00000006729|ENSOCUG00000009751|ENSOCUG00000002685|ENSOCUG00000003285|ENSOCUG00000005487|ENSOCUG00000031625	PIK3CA;PLCB1;PLCB4;PRKCB;GRK3;HCK;ADCY8;ELMO1;BRAF;
5	map04013	MAPK signaling pathway - fly	KEGG PATHWAY	5/ 688	91/ 16223	0.054945054945055	0.342945	1	Environmental Information Processing	Signal transduction	ENSOCUG00000012011|ENSOCUG00000015250|ENSOCUG00000005487|ENSOCUG00000010663|ENSOCUG00000014660	TRAF6;;BRAF;MAPK10;CNKSR2
3	map05030	Cocaine addiction	KEGG PATHWAY	3/ 688	49/ 16223	0.061224489795918	0.344871	1	Human Diseases	Substance dependence	ENSOCUG00000023019|ENSOCUG00000001429|ENSOCUG00000016738	FOSB;MAOA;GRIN3A
2	map00410	beta-Alanine metabolism	KEGG PATHWAY	2/ 688	29/ 16223	0.068965517241379	0.349961	1	Metabolism	Metabolism of other amino acids	ENSOCUG00000008610|ENSOCUG00000000788	DPYD;GADL1
12	map05203	Viral carcinogenesis	KEGG PATHWAY	12/ 688	246/ 16223	0.048780487804878	0.351292	1	Human Diseases	Cancer: overview	ENSOCUG00000036170|ENSOCUG00000010631|ENSOCUG00000034496|ENSOCUG00000034571|ENSOCUG00000014444|ENSOCUG00000034863|ENSOCUG00000014738|ENSOCUG00000027407|ENSOCUG00000027003|ENSOCUG00000028042|ENSOCUG00000001811|ENSOCUG00000023535	;PIK3CA;;;HDAC9;;TBPL2;;;;;
6	map04922	Glucagon signaling pathway	KEGG PATHWAY	6/ 688	114/ 16223	0.052631578947368	0.354253	1	Organismal Systems	Endocrine system	ENSOCUG00000002107|ENSOCUG00000007339|ENSOCUG00000010755|ENSOCUG00000001811|ENSOCUG00000006463|ENSOCUG00000029295	CALM2;PLCB1;PLCB4;;PRKAG2;FBP1
7	map04114	Oocyte meiosis	KEGG PATHWAY	7/ 688	136/ 16223	0.051470588235294	0.355398	1	Cellular Processes	Cell growth and death	ENSOCUG00000002107|ENSOCUG00000009862|ENSOCUG00000001652|ENSOCUG00000002685|ENSOCUG00000008243|ENSOCUG00000016004|ENSOCUG00000004340	CALM2;SMC1B;CCNB2;ADCY8;MAD2L1;ANAPC4;
9	map04218	Cellular senescence	KEGG PATHWAY	9/ 688	181/ 16223	0.049723756906077	0.36103	1	Cellular Processes	Cell growth and death	ENSOCUG00000029457|ENSOCUG00000010631|ENSOCUG00000002107|ENSOCUG00000005775|ENSOCUG00000012516|ENSOCUG00000001652|ENSOCUG00000028042|ENSOCUG00000011929|ENSOCUG00000004340	;PIK3CA;CALM2;MYBL2;LIN54;CCNB2;;;
8	map05140	Leishmaniasis	KEGG PATHWAY	8/ 688	159/ 16223	0.050314465408805	0.361973	1	Human Diseases	Infectious disease: parasitic	ENSOCUG00000008721|ENSOCUG00000008481|ENSOCUG00000013533|ENSOCUG00000026992|ENSOCUG00000012011|ENSOCUG00000022890|ENSOCUG00000013916|ENSOCUG00000023831	HLA-DPB1;RABEFLA2;IGHM;;TRAF6;;PRKCB;
7	map04974	Protein digestion and absorption	KEGG PATHWAY	7/ 688	137/ 16223	0.051094890510949	0.362359	1	Organismal Systems	Digestive system	ENSOCUG00000003917|ENSOCUG00000036969|ENSOCUG00000004492|ENSOCUG00000024036|ENSOCUG00000004590|ENSOCUG00000036919|ENSOCUG00000032097	COL24A1;;KCNQ1;;;;CPA3
7	map04915	Estrogen signaling pathway	KEGG PATHWAY	7/ 688	138/ 16223	0.050724637681159	0.369331	1	Organismal Systems	Endocrine system	ENSOCUG00000010631|ENSOCUG00000002107|ENSOCUG00000007339|ENSOCUG00000010755|ENSOCUG00000004147|ENSOCUG00000006898|ENSOCUG00000002685	PIK3CA;CALM2;PLCB1;PLCB4;SP1;GRM1;ADCY8
5	map04211	Longevity regulating pathway	KEGG PATHWAY	5/ 688	95/ 16223	0.052631578947368	0.376883	1	Organismal Systems	Aging	ENSOCUG00000029457|ENSOCUG00000010631|ENSOCUG00000006463|ENSOCUG00000026640|ENSOCUG00000002685	;PIK3CA;PRKAG2;SESN3;ADCY8
1	map00130	Ubiquinone and other terpenoid-quinone biosynthesis	KEGG PATHWAY	1/ 688	11/ 16223	0.090909090909091	0.379251	1	Metabolism	Metabolism of cofactors and vitamins	ENSOCUG00000033837	COQ3
3	map03440	Homologous recombination	KEGG PATHWAY	3/ 688	52/ 16223	0.057692307692308	0.379935	1	Genetic Information Processing	Replication and repair	ENSOCUG00000016909|ENSOCUG00000006683|ENSOCUG00000016478	RAD51;BRIP1;RAD54B
5	map01522	Endocrine resistance	KEGG PATHWAY	5/ 688	98/ 16223	0.051020408163265	0.402329	1	Human Diseases	Drug resistance: antineoplastic	ENSOCUG00000002685|ENSOCUG00000004147|ENSOCUG00000010631|ENSOCUG00000005487|ENSOCUG00000010663	ADCY8;SP1;PIK3CA;BRAF;MAPK10
1	map00533	Glycosaminoglycan biosynthesis - keratan sulfate	KEGG PATHWAY	1/ 688	12/ 16223	0.083333333333333	0.405595	1	Metabolism	Glycan biosynthesis and metabolism	ENSOCUG00000004667	FUT8
2	map01523	Antifolate resistance	KEGG PATHWAY	2/ 688	33/ 16223	0.060606060606061	0.411098	1	Human Diseases	Drug resistance: antineoplastic	ENSOCUG00000011389|ENSOCUG00000003031	;GGH
4	map05214	Glioma	KEGG PATHWAY	4/ 688	77/ 16223	0.051948051948052	0.413402	1	Human Diseases	Cancer: specific types	ENSOCUG00000002107|ENSOCUG00000010631|ENSOCUG00000005487|ENSOCUG00000013916	CALM2;PIK3CA;BRAF;PRKCB
5	map00564	Glycerophospholipid metabolism	KEGG PATHWAY	5/ 688	100/ 16223	0.05	0.419231	1	Metabolism	Lipid metabolism	ENSOCUG00000015981|ENSOCUG00000037945|ENSOCUG00000010264|ENSOCUG00000014076|ENSOCUG00000012800	DGKH;;DGKI;DGKB;DGKE
8	map04934	Cushing syndrome	KEGG PATHWAY	8/ 688	168/ 16223	0.047619047619048	0.420308	1	Human Diseases	Endocrine and metabolic disease	ENSOCUG00000007339|ENSOCUG00000010755|ENSOCUG00000004147|ENSOCUG00000027746|ENSOCUG00000002685|ENSOCUG00000011599|ENSOCUG00000008038|ENSOCUG00000005487	PLCB1;PLCB4;SP1;;ADCY8;CACNA1C;;BRAF
7	map04380	Osteoclast differentiation	KEGG PATHWAY	7/ 688	146/ 16223	0.047945205479452	0.425216	1	Organismal Systems	Development and regeneration	ENSOCUG00000004766|ENSOCUG00000010631|ENSOCUG00000023019|ENSOCUG00000006148|ENSOCUG00000010663|ENSOCUG00000012011|ENSOCUG00000027285	;PIK3CA;FOSB;CALCR;MAPK10;TRAF6;
3	map00620	Pyruvate metabolism	KEGG PATHWAY	3/ 688	56/ 16223	0.053571428571429	0.425991	1	Metabolism	Carbohydrate metabolism	ENSOCUG00000012433|ENSOCUG00000001811|ENSOCUG00000027746	ME2;;
4	map04918	Thyroid hormone synthesis	KEGG PATHWAY	4/ 688	79/ 16223	0.050632911392405	0.432572	1	Organismal Systems	Endocrine system	ENSOCUG00000010755|ENSOCUG00000002685|ENSOCUG00000013916|ENSOCUG00000007339	PLCB4;ADCY8;PRKCB;PLCB1
5	map04916	Melanogenesis	KEGG PATHWAY	5/ 688	102/ 16223	0.049019607843137	0.436051	1	Organismal Systems	Endocrine system	ENSOCUG00000010755|ENSOCUG00000013916|ENSOCUG00000002107|ENSOCUG00000007339|ENSOCUG00000002685	PLCB4;PRKCB;CALM2;PLCB1;ADCY8
8	map04261	Adrenergic signaling in cardiomyocytes	KEGG PATHWAY	8/ 688	171/ 16223	0.046783625730994	0.439732	1	Organismal Systems	Circulatory system	ENSOCUG00000002107|ENSOCUG00000007339|ENSOCUG00000010755|ENSOCUG00000004492|ENSOCUG00000017729|ENSOCUG00000002685|ENSOCUG00000011599|ENSOCUG00000003986	CALM2;PLCB1;PLCB4;KCNQ1;SCN7A;ADCY8;CACNA1C;CACNG3
3	map04624	Toll and Imd signaling pathway	KEGG PATHWAY	3/ 688	58/ 16223	0.051724137931034	0.448577	1	Organismal Systems	Immune system	ENSOCUG00000031945|ENSOCUG00000003521|ENSOCUG00000010663	FAF1;ANK3;MAPK10
1	map00430	Taurine and hypotaurine metabolism	KEGG PATHWAY	1/ 688	14/ 16223	0.071428571428571	0.454979	1	Metabolism	Metabolism of other amino acids	ENSOCUG00000000788	GADL1
4	map05134	Legionellosis	KEGG PATHWAY	4/ 688	82/ 16223	0.048780487804878	0.460988	1	Human Diseases	Infectious disease: bacterial	ENSOCUG00000008481|ENSOCUG00000026992|ENSOCUG00000011619|ENSOCUG00000022890	RABEFLA2;;;
2	map00512	Mucin type O-glycan biosynthesis	KEGG PATHWAY	2/ 688	37/ 16223	0.054054054054054	0.469267	1	Metabolism	Glycan biosynthesis and metabolism	ENSOCUG00000000888|ENSOCUG00000007108	GALNTL6;GALNT17
6	map05100	Bacterial invasion of epithelial cells	KEGG PATHWAY	6/ 688	130/ 16223	0.046153846153846	0.475565	1	Human Diseases	Infectious disease: bacterial	ENSOCUG00000010631|ENSOCUG00000029576|ENSOCUG00000003285|ENSOCUG00000014515|ENSOCUG00000038454|ENSOCUG00000023831	PIK3CA;CTNNA2;ELMO1;CAV2;CTNNA3;
3	map00270	Cysteine and methionine metabolism	KEGG PATHWAY	3/ 688	62/ 16223	0.048387096774194	0.4926	1	Metabolism	Amino acid metabolism	ENSOCUG00000005680|ENSOCUG00000006016|ENSOCUG00000006715	;SMS;
2	map00790	Folate biosynthesis	KEGG PATHWAY	2/ 688	40/ 16223	0.05	0.510573	1	Metabolism	Metabolism of cofactors and vitamins	ENSOCUG00000003031|ENSOCUG00000002418	GGH;SAAL1
7	map05142	Chagas disease	KEGG PATHWAY	7/ 688	159/ 16223	0.044025157232704	0.514364	1	Human Diseases	Infectious disease: parasitic	ENSOCUG00000010631|ENSOCUG00000007339|ENSOCUG00000010755|ENSOCUG00000005507|ENSOCUG00000010663|ENSOCUG00000012011|ENSOCUG00000005003	PIK3CA;PLCB1;PLCB4;GNA14;MAPK10;TRAF6;KNG1
20	map05010	Alzheimer disease	KEGG PATHWAY	20/ 688	467/ 16223	0.042826552462527	0.514925	1	Human Diseases	Neurodegenerative disease	ENSOCUG00000004642|ENSOCUG00000010631|ENSOCUG00000002107|ENSOCUG00000038200|ENSOCUG00000007339|ENSOCUG00000009699|ENSOCUG00000010755|ENSOCUG00000007471|ENSOCUG00000009346|ENSOCUG00000010663|ENSOCUG00000000790|ENSOCUG00000024997|ENSOCUG00000011599|ENSOCUG00000037790|ENSOCUG00000029103|ENSOCUG00000023825|ENSOCUG00000023547|ENSOCUG00000039186|ENSOCUG00000005487|ENSOCUG00000023877	ATP5F1C;PIK3CA;CALM2;;PLCB1;KIF5C;PLCB4;;CHRM3;MAPK10;NDUFS4;TUBB4A;CACNA1C;;COX3;SNCA;;;BRAF;DDIT3
2	map00250	Alanine, aspartate and glutamate metabolism	KEGG PATHWAY	2/ 688	42/ 16223	0.047619047619048	0.536913	1	Metabolism	Amino acid metabolism	ENSOCUG00000017716|ENSOCUG00000026081	CPS1;NIT2
2	map00020	Citrate cycle (TCA cycle)	KEGG PATHWAY	2/ 688	42/ 16223	0.047619047619048	0.536913	1	Metabolism	Carbohydrate metabolism	ENSOCUG00000012376|ENSOCUG00000027746	SUCLG2;
2	map00640	Propanoate metabolism	KEGG PATHWAY	2/ 688	42/ 16223	0.047619047619048	0.536913	1	Metabolism	Carbohydrate metabolism	ENSOCUG00000015752|ENSOCUG00000012376	ACSS3;SUCLG2
6	map04152	AMPK signaling pathway	KEGG PATHWAY	6/ 688	139/ 16223	0.043165467625899	0.541071	1	Environmental Information Processing	Signal transduction	ENSOCUG00000029457|ENSOCUG00000010631|ENSOCUG00000006463|ENSOCUG00000029295|ENSOCUG00000028042|ENSOCUG00000017347	;PIK3CA;PRKAG2;FBP1;;LEPR
5	map05410	Hypertrophic cardiomyopathy	KEGG PATHWAY	5/ 688	115/ 16223	0.043478260869565	0.541635	1	Human Diseases	Cardiovascular disease	ENSOCUG00000003986|ENSOCUG00000006463|ENSOCUG00000022509|ENSOCUG00000011599|ENSOCUG00000003032	CACNG3;PRKAG2;;CACNA1C;ITGA10
1	map00910	Nitrogen metabolism	KEGG PATHWAY	1/ 688	18/ 16223	0.055555555555556	0.541795	1	Metabolism	Energy metabolism	ENSOCUG00000017716	CPS1
3	map05221	Acute myeloid leukemia	KEGG PATHWAY	3/ 688	67/ 16223	0.044776119402985	0.545052	1	Human Diseases	Cancer: specific types	ENSOCUG00000028042|ENSOCUG00000010631|ENSOCUG00000005487	;PIK3CA;BRAF
3	map04917	Prolactin signaling pathway	KEGG PATHWAY	3/ 688	67/ 16223	0.044776119402985	0.545052	1	Organismal Systems	Endocrine system	ENSOCUG00000010631|ENSOCUG00000010663|ENSOCUG00000036551	PIK3CA;MAPK10;
11	map05170	Human immunodeficiency virus 1 infection	KEGG PATHWAY	11/ 688	260/ 16223	0.042307692307692	0.546875	1	Human Diseases	Infectious disease: viral	ENSOCUG00000010631|ENSOCUG00000002107|ENSOCUG00000012011|ENSOCUG00000010663|ENSOCUG00000001652|ENSOCUG00000004302|ENSOCUG00000007033|ENSOCUG00000026396|ENSOCUG00000013916|ENSOCUG00000031625|ENSOCUG00000004340	PIK3CA;CALM2;TRAF6;MAPK10;CCNB2;;PAK3;WEE2;PRKCB;;
5	map04931	Insulin resistance	KEGG PATHWAY	5/ 688	117/ 16223	0.042735042735043	0.55708	1	Human Diseases	Endocrine and metabolic disease	ENSOCUG00000010631|ENSOCUG00000007964|ENSOCUG00000006463|ENSOCUG00000013916|ENSOCUG00000010663	PIK3CA;TBC1D4;PRKAG2;PRKCB;MAPK10
10	map05163	Human cytomegalovirus infection	KEGG PATHWAY	10/ 688	238/ 16223	0.042016806722689	0.557619	1	Human Diseases	Infectious disease: viral	ENSOCUG00000029457|ENSOCUG00000010631|ENSOCUG00000002107|ENSOCUG00000007339|ENSOCUG00000010755|ENSOCUG00000004147|ENSOCUG00000002685|ENSOCUG00000007640|ENSOCUG00000013916|ENSOCUG00000031625	;PIK3CA;CALM2;PLCB1;PLCB4;SP1;ADCY8;GNA13;PRKCB;
8	map04217	Necroptosis	KEGG PATHWAY	8/ 688	190/ 16223	0.042105263157895	0.559096	1	Cellular Processes	Cell growth and death	ENSOCUG00000033277|ENSOCUG00000021306|ENSOCUG00000021335|ENSOCUG00000010663|ENSOCUG00000002466|ENSOCUG00000025918|ENSOCUG00000031945|ENSOCUG00000032687	;;HMGB1;MAPK10;STAT4;H2AC18;FAF1;
3	map04920	Adipocytokine signaling pathway	KEGG PATHWAY	3/ 688	69/ 16223	0.043478260869565	0.565131	1	Organismal Systems	Endocrine system	ENSOCUG00000006463|ENSOCUG00000017347|ENSOCUG00000010663	PRKAG2;LEPR;MAPK10
3	map04213	Longevity regulating pathway - multiple species	KEGG PATHWAY	3/ 688	69/ 16223	0.043478260869565	0.565131	1	Organismal Systems	Aging	ENSOCUG00000002685|ENSOCUG00000010631|ENSOCUG00000006463	ADCY8;PIK3CA;PRKAG2
3	map04214	Apoptosis - fly	KEGG PATHWAY	3/ 688	69/ 16223	0.043478260869565	0.565131	1	Cellular Processes	Cell growth and death	ENSOCUG00000012011|ENSOCUG00000005487|ENSOCUG00000010663	TRAF6;BRAF;MAPK10
12	map04015	Rap1 signaling pathway	KEGG PATHWAY	12/ 688	288/ 16223	0.041666666666667	0.566786	1	Environmental Information Processing	Signal transduction	ENSOCUG00000008523|ENSOCUG00000022585|ENSOCUG00000015250|ENSOCUG00000002107|ENSOCUG00000007339|ENSOCUG00000002685|ENSOCUG00000001407|ENSOCUG00000013916|ENSOCUG00000001816|ENSOCUG00000010755|ENSOCUG00000010631|ENSOCUG00000005487	FLT1;PRKD1;;CALM2;PLCB1;ADCY8;MAGI2;PRKCB;PLCE1;PLCB4;PIK3CA;BRAF
1	map00100	Steroid biosynthesis	KEGG PATHWAY	1/ 688	20/ 16223	0.05	0.579877	1	Metabolism	Lipid metabolism	ENSOCUG00000000285	LBR
4	map05212	Pancreatic cancer	KEGG PATHWAY	4/ 688	96/ 16223	0.041666666666667	0.585385	1	Human Diseases	Cancer: specific types	ENSOCUG00000010631|ENSOCUG00000016909|ENSOCUG00000005487|ENSOCUG00000010663	PIK3CA;RAD51;BRAF;MAPK10
2	map04130	SNARE interactions in vesicular transport	KEGG PATHWAY	2/ 688	46/ 16223	0.043478260869565	0.586596	1	Genetic Information Processing	Folding, sorting and degradation	ENSOCUG00000014106|ENSOCUG00000004217	STX7;STX17
1	map00360	Phenylalanine metabolism	KEGG PATHWAY	1/ 688	21/ 16223	0.047619047619048	0.597716	1	Metabolism	Amino acid metabolism	ENSOCUG00000001429	MAOA
1	map00730	Thiamine metabolism	KEGG PATHWAY	1/ 688	21/ 16223	0.047619047619048	0.597716	1	Metabolism	Metabolism of cofactors and vitamins	ENSOCUG00000022596	AK5
2	map00260	Glycine, serine and threonine metabolism	KEGG PATHWAY	2/ 688	48/ 16223	0.041666666666667	0.609916	1	Metabolism	Amino acid metabolism	ENSOCUG00000009074|ENSOCUG00000001429	CHDH;MAOA
2	map00565	Ether lipid metabolism	KEGG PATHWAY	2/ 688	48/ 16223	0.041666666666667	0.609916	1	Metabolism	Lipid metabolism	ENSOCUG00000000763|ENSOCUG00000011944	PLA2G7;ENPP6
3	map04137	Mitophagy - animal	KEGG PATHWAY	3/ 688	74/ 16223	0.040540540540541	0.61288	1	Cellular Processes	Transport and catabolism	ENSOCUG00000025750|ENSOCUG00000004147|ENSOCUG00000010663	;SP1;MAPK10
1	map04614	Renin-angiotensin system	KEGG PATHWAY	1/ 688	22/ 16223	0.045454545454545	0.614799	1	Organismal Systems	Endocrine system	ENSOCUG00000032097	CPA3
5	map04722	Neurotrophin signaling pathway	KEGG PATHWAY	5/ 688	126/ 16223	0.03968253968254	0.623163	1	Organismal Systems	Nervous system	ENSOCUG00000005487|ENSOCUG00000010631|ENSOCUG00000002107|ENSOCUG00000010663|ENSOCUG00000012011	BRAF;PIK3CA;CALM2;MAPK10;TRAF6
10	map05205	Proteoglycans in cancer	KEGG PATHWAY	10/ 688	252/ 16223	0.03968253968254	0.630289	1	Human Diseases	Cancer: overview	ENSOCUG00000009790|ENSOCUG00000001752|ENSOCUG00000005487|ENSOCUG00000001816|ENSOCUG00000003521|ENSOCUG00000014515|ENSOCUG00000036969|ENSOCUG00000036919|ENSOCUG00000010631|ENSOCUG00000013916	ERBB4;GPC3;BRAF;PLCE1;ANK3;CAV2;;;PIK3CA;PRKCB
1	map00515	Mannose type O-glycan biosynthesis	KEGG PATHWAY	1/ 688	23/ 16223	0.043478260869565	0.631157	1	Metabolism	Glycan biosynthesis and metabolism	ENSOCUG00000026591	CRPPA
1	map00900	Terpenoid backbone biosynthesis	KEGG PATHWAY	1/ 688	23/ 16223	0.043478260869565	0.631157	1	Metabolism	Metabolism of terpenoids and polyketides	ENSOCUG00000007493
2	map00970	Aminoacyl-tRNA biosynthesis	KEGG PATHWAY	2/ 688	50/ 16223	0.04	0.63222	1	Genetic Information Processing	Translation	ENSOCUG00000014790|ENSOCUG00000028175	DARS1;QRSL1
2	map00600	Sphingolipid metabolism	KEGG PATHWAY	2/ 688	50/ 16223	0.04	0.63222	1	Metabolism	Lipid metabolism	ENSOCUG00000017169|ENSOCUG00000005722	;CERS6
2	map00760	Nicotinate and nicotinamide metabolism	KEGG PATHWAY	2/ 688	51/ 16223	0.03921568627451	0.642993	1	Metabolism	Metabolism of cofactors and vitamins	ENSOCUG00000009162|ENSOCUG00000033930	NADK2;
11	map04810	Regulation of actin cytoskeleton	KEGG PATHWAY	11/ 688	283/ 16223	0.03886925795053	0.659356	1	Cellular Processes	Cell motility	ENSOCUG00000010631|ENSOCUG00000005146|ENSOCUG00000009346|ENSOCUG00000001719|ENSOCUG00000015250|ENSOCUG00000005003|ENSOCUG00000003032|ENSOCUG00000007640|ENSOCUG00000005487|ENSOCUG00000007033|ENSOCUG00000023831	PIK3CA;MYLK3;CHRM3;DIAPH3;;KNG1;ITGA10;GNA13;BRAF;PAK3;
5	map05340	Primary immunodeficiency	KEGG PATHWAY	5/ 688	132/ 16223	0.037878787878788	0.663783	1	Human Diseases	Immune disease	ENSOCUG00000033475|ENSOCUG00000013533|ENSOCUG00000024376|ENSOCUG00000006989|ENSOCUG00000023831	;IGHM;5S_rRNA;RAG1;
2	map04340	Hedgehog signaling pathway	KEGG PATHWAY	2/ 688	53/ 16223	0.037735849056604	0.663788	1	Environmental Information Processing	Signal transduction	ENSOCUG00000006729|ENSOCUG00000006563	GRK3;GLI3
3	map05230	Central carbon metabolism in cancer	KEGG PATHWAY	3/ 688	80/ 16223	0.0375	0.665349	1	Human Diseases	Cancer: overview	ENSOCUG00000000408|ENSOCUG00000010631|ENSOCUG00000001811	;PIK3CA;
15	map05165	Human papillomavirus infection	KEGG PATHWAY	15/ 688	385/ 16223	0.038961038961039	0.669286	1	Human Diseases	Infectious disease: viral	ENSOCUG00000029457|ENSOCUG00000006783|ENSOCUG00000036969|ENSOCUG00000003032|ENSOCUG00000036551|ENSOCUG00000010534|ENSOCUG00000024036|ENSOCUG00000009376|ENSOCUG00000009050|ENSOCUG00000010631|ENSOCUG00000036919|ENSOCUG00000028042|ENSOCUG00000001811|ENSOCUG00000014738|ENSOCUG00000009655	;VWF;;ITGA10;;DLG2;;MAML3;;PIK3CA;;;;TBPL2;LAMA4
5	map04520	Adherens junction	KEGG PATHWAY	5/ 688	133/ 16223	0.037593984962406	0.670268	1	Cellular Processes	Cellular community - eukaryotes	ENSOCUG00000023831|ENSOCUG00000038454|ENSOCUG00000013647|ENSOCUG00000012254|ENSOCUG00000029576	;CTNNA3;SORBS1;;CTNNA2
24	map05200	Pathways in cancer	KEGG PATHWAY	24/ 688	608/ 16223	0.039473684210526	0.672066	1	Human Diseases	Cancer: overview	ENSOCUG00000007339|ENSOCUG00000014729|ENSOCUG00000004147|ENSOCUG00000006563|ENSOCUG00000038454|ENSOCUG00000029576|ENSOCUG00000010663|ENSOCUG00000002685|ENSOCUG00000002466|ENSOCUG00000028042|ENSOCUG00000013916|ENSOCUG00000009655|ENSOCUG00000016909|ENSOCUG00000002107|ENSOCUG00000001085|ENSOCUG00000016921|ENSOCUG00000027746|ENSOCUG00000012011|ENSOCUG00000005003|ENSOCUG00000010631|ENSOCUG00000010755|…	PLCB1;CUL2;SP1;GLI3;CTNNA3;CTNNA2;MAPK10;ADCY8;STAT4;;PRKCB;LAMA4;RAD51;CALM2;ALK;MSH3;;TRAF6;KNG1;PIK3CA;PLCB4;BRAF;GNA13;
2	map04330	Notch signaling pathway	KEGG PATHWAY	2/ 688	54/ 16223	0.037037037037037	0.673815	1	Environmental Information Processing	Signal transduction	ENSOCUG00000015360|ENSOCUG00000009376	ATXN1;MAML3
7	map04310	Wnt signaling pathway	KEGG PATHWAY	7/ 688	185/ 16223	0.037837837837838	0.67383	1	Environmental Information Processing	Signal transduction	ENSOCUG00000010236|ENSOCUG00000005048|ENSOCUG00000007339|ENSOCUG00000010755|ENSOCUG00000010663|ENSOCUG00000012709|ENSOCUG00000013916	LGR6;SENP2;PLCB1;PLCB4;MAPK10;CTNND2;PRKCB
8	map04932	Non-alcoholic fatty liver disease	KEGG PATHWAY	8/ 688	211/ 16223	0.037914691943128	0.676529	1	Human Diseases	Endocrine and metabolic disease	ENSOCUG00000010631|ENSOCUG00000000790|ENSOCUG00000007471|ENSOCUG00000010663|ENSOCUG00000006463|ENSOCUG00000023877|ENSOCUG00000029103|ENSOCUG00000017347	PIK3CA;NDUFS4;;MAPK10;PRKAG2;DDIT3;COX3;LEPR
9	map05012	Parkinson disease	KEGG PATHWAY	9/ 688	237/ 16223	0.037974683544304	0.679527	1	Human Diseases	Neurodegenerative disease	ENSOCUG00000004642|ENSOCUG00000000790|ENSOCUG00000038200|ENSOCUG00000007471|ENSOCUG00000037790|ENSOCUG00000029103|ENSOCUG00000023825|ENSOCUG00000025750|ENSOCUG00000039186	ATP5F1C;NDUFS4;;;;COX3;SNCA;;
7	map04150	mTOR signaling pathway	KEGG PATHWAY	7/ 688	187/ 16223	0.037433155080214	0.684651	1	Environmental Information Processing	Signal transduction	ENSOCUG00000029457|ENSOCUG00000010631|ENSOCUG00000013916|ENSOCUG00000005294|ENSOCUG00000014367|ENSOCUG00000007642|ENSOCUG00000005487	;PIK3CA;PRKCB;RRAGD;SGK1;DEPTOR;BRAF
5	map04664	Fc epsilon RI signaling pathway	KEGG PATHWAY	5/ 688	137/ 16223	0.036496350364964	0.69538	1	Organismal Systems	Immune system	ENSOCUG00000010631|ENSOCUG00000013533|ENSOCUG00000008200|ENSOCUG00000010663|ENSOCUG00000023831	PIK3CA;IGHM;ALOX5AP;MAPK10;
12	map04010	MAPK signaling pathway	KEGG PATHWAY	12/ 688	317/ 16223	0.037854889589905	0.697537	1	Environmental Information Processing	Signal transduction	ENSOCUG00000008523|ENSOCUG00000002258|ENSOCUG00000013916|ENSOCUG00000003533|ENSOCUG00000009790|ENSOCUG00000010663|ENSOCUG00000012011|ENSOCUG00000023877|ENSOCUG00000001540|ENSOCUG00000005487|ENSOCUG00000003986|ENSOCUG00000011599	FLT1;MAP3K2;PRKCB;RASGRF2;ERBB4;MAPK10;TRAF6;DDIT3;DUSP5;BRAF;CACNG3;CACNA1C
7	map04120	Ubiquitin mediated proteolysis	KEGG PATHWAY	7/ 688	190/ 16223	0.036842105263158	0.700449	1	Genetic Information Processing	Folding, sorting and degradation	ENSOCUG00000006856|ENSOCUG00000014729|ENSOCUG00000024376|ENSOCUG00000016004|ENSOCUG00000012011|ENSOCUG00000025750|ENSOCUG00000033475	NEDD4;CUL2;5S_rRNA;ANAPC4;TRAF6;;
1	map03430	Mismatch repair	KEGG PATHWAY	1/ 688	28/ 16223	0.035714285714286	0.703111	1	Genetic Information Processing	Replication and repair	ENSOCUG00000016921	MSH3
1	map04320	Dorso-ventral axis formation	KEGG PATHWAY	1/ 688	28/ 16223	0.035714285714286	0.703111	1	Organismal Systems	Development and regeneration	ENSOCUG00000005487	BRAF
1	map00040	Pentose and glucuronate interconversions	KEGG PATHWAY	1/ 688	28/ 16223	0.035714285714286	0.703111	1	Metabolism	Carbohydrate metabolism	ENSOCUG00000026591	CRPPA
1	map00030	Pentose phosphate pathway	KEGG PATHWAY	1/ 688	28/ 16223	0.035714285714286	0.703111	1	Metabolism	Carbohydrate metabolism	ENSOCUG00000029295	FBP1
4	map04625	C-type lectin receptor signaling pathway	KEGG PATHWAY	4/ 688	112/ 16223	0.035714285714286	0.70487	1	Organismal Systems	Immune system	ENSOCUG00000010631|ENSOCUG00000002107|ENSOCUG00000010663|ENSOCUG00000036551	PIK3CA;CALM2;MAPK10;
7	map05161	Hepatitis B	KEGG PATHWAY	7/ 688	191/ 16223	0.036649214659686	0.705598	1	Human Diseases	Infectious disease: viral	ENSOCUG00000010631|ENSOCUG00000005487|ENSOCUG00000010663|ENSOCUG00000012011|ENSOCUG00000002466|ENSOCUG00000028042|ENSOCUG00000013916	PIK3CA;BRAF;MAPK10;TRAF6;STAT4;;PRKCB
7	map05414	Dilated cardiomyopathy	KEGG PATHWAY	7/ 688	192/ 16223	0.036458333333333	0.710688	1	Human Diseases	Cardiovascular disease	ENSOCUG00000022509|ENSOCUG00000013533|ENSOCUG00000002685|ENSOCUG00000011599|ENSOCUG00000003032|ENSOCUG00000003986|ENSOCUG00000023831	;IGHM;ADCY8;CACNA1C;ITGA10;CACNG3;
8	map00190	Oxidative phosphorylation	KEGG PATHWAY	8/ 688	218/ 16223	0.036697247706422	0.711086	1	Metabolism	Energy metabolism	ENSOCUG00000004642|ENSOCUG00000000790|ENSOCUG00000038200|ENSOCUG00000007471|ENSOCUG00000016001|ENSOCUG00000037790|ENSOCUG00000029103|ENSOCUG00000039186	ATP5F1C;NDUFS4;;;PPA1;;COX3;
2	map04370	VEGF signaling pathway	KEGG PATHWAY	2/ 688	58/ 16223	0.03448275862069	0.711508	1	Environmental Information Processing	Signal transduction	ENSOCUG00000010631|ENSOCUG00000013916	PIK3CA;PRKCB
6	map04662	B cell receptor signaling pathway	KEGG PATHWAY	6/ 688	168/ 16223	0.035714285714286	0.721959	1	Organismal Systems	Immune system	ENSOCUG00000010631|ENSOCUG00000004766|ENSOCUG00000027285|ENSOCUG00000013533|ENSOCUG00000013916|ENSOCUG00000023831	PIK3CA;;;IGHM;PRKCB;
2	map03420	Nucleotide excision repair	KEGG PATHWAY	2/ 688	61/ 16223	0.032786885245902	0.737326	1	Genetic Information Processing	Replication and repair	ENSOCUG00000031174|ENSOCUG00000015480	;POLE2
1	map03060	Protein export	KEGG PATHWAY	1/ 688	31/ 16223	0.032258064516129	0.739366	1	Genetic Information Processing	Folding, sorting and degradation	ENSOCUG00000012226	SRP72
4	map04260	Cardiac muscle contraction	KEGG PATHWAY	4/ 688	122/ 16223	0.032786885245902	0.765743	1	Organismal Systems	Circulatory system	ENSOCUG00000007471|ENSOCUG00000011599|ENSOCUG00000003986|ENSOCUG00000029103	;CACNA1C;CACNG3;COX3
3	map04620	Toll-like receptor signaling pathway	KEGG PATHWAY	3/ 688	94/ 16223	0.031914893617021	0.767071	1	Organismal Systems	Immune system	ENSOCUG00000012011|ENSOCUG00000010631|ENSOCUG00000010663	TRAF6;PIK3CA;MAPK10
3	map01521	EGFR tyrosine kinase inhibitor resistance	KEGG PATHWAY	3/ 688	94/ 16223	0.031914893617021	0.767071	1	Human Diseases	Drug resistance: antineoplastic	ENSOCUG00000013916|ENSOCUG00000010631|ENSOCUG00000005487	PRKCB;PIK3CA;BRAF
1	map00051	Fructose and mannose metabolism	KEGG PATHWAY	1/ 688	34/ 16223	0.029411764705882	0.771199	1	Metabolism	Carbohydrate metabolism	ENSOCUG00000029295	FBP1
7	map04530	Tight junction	KEGG PATHWAY	7/ 688	205/ 16223	0.034146341463415	0.771464	1	Cellular Processes	Cellular community - eukaryotes	ENSOCUG00000006856|ENSOCUG00000008307|ENSOCUG00000010534|ENSOCUG00000010663|ENSOCUG00000016177|ENSOCUG00000006463|ENSOCUG00000023547	NEDD4;;DLG2;MAPK10;EPB41L4B;PRKAG2;
10	map05166	Human T-cell leukemia virus 1 infection	KEGG PATHWAY	10/ 688	286/ 16223	0.034965034965035	0.776763	1	Human Diseases	Infectious disease: viral	ENSOCUG00000008721|ENSOCUG00000010631|ENSOCUG00000006527|ENSOCUG00000010663|ENSOCUG00000016004|ENSOCUG00000001652|ENSOCUG00000002685|ENSOCUG00000028042|ENSOCUG00000008243|ENSOCUG00000014738	HLA-DPB1;PIK3CA;;MAPK10;ANAPC4;CCNB2;ADCY8;;MAD2L1;TBPL2
1	map04710	Circadian rhythm	KEGG PATHWAY	1/ 688	35/ 16223	0.028571428571429	0.780923	1	Organismal Systems	Environmental adaptation	ENSOCUG00000006463	PRKAG2
1	map03020	RNA polymerase	KEGG PATHWAY	1/ 688	36/ 16223	0.027777777777778	0.790234	1	Genetic Information Processing	Transcription	ENSOCUG00000034447
5	map04066	HIF-1 signaling pathway	KEGG PATHWAY	5/ 688	156/ 16223	0.032051282051282	0.796364	1	Environmental Information Processing	Signal transduction	ENSOCUG00000008523|ENSOCUG00000014729|ENSOCUG00000010631|ENSOCUG00000000408|ENSOCUG00000013916	FLT1;CUL2;PIK3CA;;PRKCB
1	map00350	Tyrosine metabolism	KEGG PATHWAY	1/ 688	37/ 16223	0.027027027027027	0.79915	1	Metabolism	Amino acid metabolism	ENSOCUG00000001429	MAOA
4	map05145	Toxoplasmosis	KEGG PATHWAY	4/ 688	129/ 16223	0.031007751937984	0.802204	1	Human Diseases	Infectious disease: parasitic	ENSOCUG00000008721|ENSOCUG00000012011|ENSOCUG00000010663|ENSOCUG00000009655	HLA-DPB1;TRAF6;MAPK10;LAMA4
3	map04657	IL-17 signaling pathway	KEGG PATHWAY	3/ 688	100/ 16223	0.03	0.802249	1	Organismal Systems	Immune system	ENSOCUG00000023019|ENSOCUG00000010663|ENSOCUG00000012011	FOSB;MAPK10;TRAF6
4	map04658	Th1 and Th2 cell differentiation	KEGG PATHWAY	4/ 688	130/ 16223	0.030769230769231	0.807018	1	Organismal Systems	Immune system	ENSOCUG00000008721|ENSOCUG00000002466|ENSOCUG00000010663|ENSOCUG00000009376	HLA-DPB1;STAT4;MAPK10;MAML3
1	map00500	Starch and sucrose metabolism	KEGG PATHWAY	1/ 688	38/ 16223	0.026315789473684	0.807687	1	Metabolism	Carbohydrate metabolism	ENSOCUG00000011176
4	map05210	Colorectal cancer	KEGG PATHWAY	4/ 688	131/ 16223	0.030534351145038	0.811736	1	Human Diseases	Cancer: specific types	ENSOCUG00000010631|ENSOCUG00000005487|ENSOCUG00000016921|ENSOCUG00000010663	PIK3CA;BRAF;MSH3;MAPK10
8	map03013	RNA transport	KEGG PATHWAY	8/ 688	245/ 16223	0.03265306122449	0.820761	1	Genetic Information Processing	Translation	ENSOCUG00000005048|ENSOCUG00000013853|ENSOCUG00000008481|ENSOCUG00000026992|ENSOCUG00000013326|ENSOCUG00000022890|ENSOCUG00000017545|ENSOCUG00000006592	SENP2;NCBP1;RABEFLA2;;EIF4G2;;NUP160;
2	map04976	Bile secretion	KEGG PATHWAY	2/ 688	73/ 16223	0.027397260273973	0.821677	1	Organismal Systems	Digestive system	ENSOCUG00000002685|ENSOCUG00000011389	ADCY8;
1	map05216	Thyroid cancer	KEGG PATHWAY	1/ 688	40/ 16223	0.025	0.82369	1	Human Diseases	Cancer: specific types	ENSOCUG00000005487	BRAF
7	map04141	Protein processing in endoplasmic reticulum	KEGG PATHWAY	7/ 688	219/ 16223	0.031963470319635	0.825847	1	Genetic Information Processing	Folding, sorting and degradation	ENSOCUG00000001718|ENSOCUG00000010663|ENSOCUG00000014349|ENSOCUG00000000065|ENSOCUG00000027940|ENSOCUG00000025750|ENSOCUG00000023877	UBQLN1;MAPK10;YOD1;;HSPA4L;;DDIT3
2	map05218	Melanoma	KEGG PATHWAY	2/ 688	74/ 16223	0.027027027027027	0.827477	1	Human Diseases	Cancer: specific types	ENSOCUG00000010631|ENSOCUG00000005487	PIK3CA;BRAF
5	map04672	Intestinal immune network for IgA production	KEGG PATHWAY	5/ 688	164/ 16223	0.030487804878049	0.830168	1	Organismal Systems	Immune system	ENSOCUG00000008721|ENSOCUG00000034732|ENSOCUG00000013533|ENSOCUG00000012271|ENSOCUG00000023831	HLA-DPB1;;IGHM;TNLG7A;
3	map04668	TNF signaling pathway	KEGG PATHWAY	3/ 688	106/ 16223	0.028301886792453	0.832858	1	Environmental Information Processing	Signal transduction	ENSOCUG00000010631|ENSOCUG00000010663|ENSOCUG00000036551	PIK3CA;MAPK10;
1	map00513	Various types of N-glycan biosynthesis	KEGG PATHWAY	1/ 688	42/ 16223	0.023809523809524	0.838363	1	Metabolism	Glycan biosynthesis and metabolism	ENSOCUG00000004667	FUT8
16	map04151	PI3K-Akt signaling pathway	KEGG PATHWAY	16/ 688	466/ 16223	0.034334763948498	0.840247	1	Environmental Information Processing	Signal transduction	ENSOCUG00000008523|ENSOCUG00000029457|ENSOCUG00000006783|ENSOCUG00000036969|ENSOCUG00000003032|ENSOCUG00000001407|ENSOCUG00000009790|ENSOCUG00000024036|ENSOCUG00000014367|ENSOCUG00000010631|ENSOCUG00000036919|ENSOCUG00000013533|ENSOCUG00000009050|ENSOCUG00000023831|ENSOCUG00000031625|ENSOCUG00000009655	FLT1;;VWF;;ITGA10;MAGI2;ERBB4;;SGK1;PIK3CA;;IGHM;;;;LAMA4
2	map04622	RIG-I-like receptor signaling pathway	KEGG PATHWAY	2/ 688	77/ 16223	0.025974025974026	0.843871	1	Organismal Systems	Immune system	ENSOCUG00000012011|ENSOCUG00000010663	TRAF6;MAPK10
2	map03320	PPAR signaling pathway	KEGG PATHWAY	2/ 688	77/ 16223	0.025974025974026	0.843871	1	Organismal Systems	Endocrine system	ENSOCUG00000007445|ENSOCUG00000013647	;SORBS1
1	map05020	Prion disease	KEGG PATHWAY	1/ 688	43/ 16223	0.023255813953488	0.845235	1	Human Diseases	Neurodegenerative disease	ENSOCUG00000012184	NCAM2
1	map05219	Bladder cancer	KEGG PATHWAY	1/ 688	43/ 16223	0.023255813953488	0.845235	1	Human Diseases	Cancer: specific types	ENSOCUG00000005487	BRAF
6	map05206	MicroRNAs in cancer	KEGG PATHWAY	6/ 688	197/ 16223	0.030456852791878	0.846505	1	Human Diseases	Cancer: overview	ENSOCUG00000010631|ENSOCUG00000035910|ENSOCUG00000005930|ENSOCUG00000002129|ENSOCUG00000011230|ENSOCUG00000013916	PIK3CA;;ZFPM2;;MMP16;PRKCB
5	map04670	Leukocyte transendothelial migration	KEGG PATHWAY	5/ 688	169/ 16223	0.029585798816568	0.848879	1	Organismal Systems	Immune system	ENSOCUG00000013916|ENSOCUG00000010631|ENSOCUG00000023831|ENSOCUG00000038454|ENSOCUG00000029576	PRKCB;PIK3CA;;CTNNA3;CTNNA2
3	map05222	Small cell lung cancer	KEGG PATHWAY	3/ 688	110/ 16223	0.027272727272727	0.850925	1	Human Diseases	Cancer: specific types	ENSOCUG00000012011|ENSOCUG00000010631|ENSOCUG00000009655	TRAF6;PIK3CA;LAMA4
9	map04144	Endocytosis	KEGG PATHWAY	9/ 688	284/ 16223	0.03169014084507	0.855737	1	Cellular Processes	Transport and catabolism	ENSOCUG00000009699|ENSOCUG00000027803|ENSOCUG00000006729|ENSOCUG00000006856|ENSOCUG00000012011|ENSOCUG00000014360|ENSOCUG00000015858|ENSOCUG00000014515|ENSOCUG00000022679	KIF5C;SH3GL3;GRK3;NEDD4;TRAF6;;SMAP2;CAV2;PSD3
5	map04666	Fc gamma R-mediated phagocytosis	KEGG PATHWAY	5/ 688	172/ 16223	0.02906976744186	0.859264	1	Organismal Systems	Immune system	ENSOCUG00000013533|ENSOCUG00000010631|ENSOCUG00000013916|ENSOCUG00000009751|ENSOCUG00000023831	IGHM;PIK3CA;PRKCB;HCK;
1	map00591	Linoleic acid metabolism	KEGG PATHWAY	1/ 688	46/ 16223	0.021739130434783	0.864152	1	Metabolism	Lipid metabolism	ENSOCUG00000015280
1	map04215	Apoptosis - multiple species	KEGG PATHWAY	1/ 688	49/ 16223	0.020408163265306	0.880759	1	Cellular Processes	Cell growth and death	ENSOCUG00000010663	MAPK10
2	map05220	Chronic myeloid leukemia	KEGG PATHWAY	2/ 688	85/ 16223	0.023529411764706	0.880895	1	Human Diseases	Cancer: specific types	ENSOCUG00000010631|ENSOCUG00000005487	PIK3CA;BRAF
3	map03015	mRNA surveillance pathway	KEGG PATHWAY	3/ 688	118/ 16223	0.025423728813559	0.882011	1	Genetic Information Processing	Translation	ENSOCUG00000013853|ENSOCUG00000017081|ENSOCUG00000011619	NCBP1;RNGTT;
6	map04064	NF-kappa B signaling pathway	KEGG PATHWAY	6/ 688	209/ 16223	0.028708133971292	0.88269	1	Environmental Information Processing	Signal transduction	ENSOCUG00000015594|ENSOCUG00000013533|ENSOCUG00000012011|ENSOCUG00000013916|ENSOCUG00000012271|ENSOCUG00000023831	EDA;IGHM;TRAF6;PRKCB;TNLG7A;
11	map04714	Thermogenesis	KEGG PATHWAY	11/ 688	351/ 16223	0.031339031339031	0.883806	1	Organismal Systems	Environmental adaptation	ENSOCUG00000004642|ENSOCUG00000029457|ENSOCUG00000000790|ENSOCUG00000038200|ENSOCUG00000007471|ENSOCUG00000002685|ENSOCUG00000006463|ENSOCUG00000011473|ENSOCUG00000037790|ENSOCUG00000029103|ENSOCUG00000039186	ATP5F1C;;NDUFS4;;;ADCY8;PRKAG2;PRKG1;;COX3;
2	map04940	Type I diabetes mellitus	KEGG PATHWAY	2/ 688	86/ 16223	0.023255813953488	0.884906	1	Human Diseases	Endocrine and metabolic disease	ENSOCUG00000008721|ENSOCUG00000008181	HLA-DPB1;
1	map04975	Fat digestion and absorption	KEGG PATHWAY	1/ 688	50/ 16223	0.02	0.885831	1	Organismal Systems	Digestive system	ENSOCUG00000029602	PNLIP
2	map00983	Drug metabolism - other enzymes	KEGG PATHWAY	2/ 688	87/ 16223	0.022988505747126	0.888791	1	Metabolism	Xenobiotics biodegradation and metabolism	ENSOCUG00000008610|ENSOCUG00000003186	DPYD;HPRT1
2	map04146	Peroxisome	KEGG PATHWAY	2/ 688	87/ 16223	0.022988505747126	0.888791	1	Cellular Processes	Transport and catabolism	ENSOCUG00000030451|ENSOCUG00000006053	;PEX5L
1	map04962	Vasopressin-regulated water reabsorption	KEGG PATHWAY	1/ 688	51/ 16223	0.019607843137255	0.890688	1	Organismal Systems	Excretory system	ENSOCUG00000039563
2	map00010	Glycolysis / Gluconeogenesis	KEGG PATHWAY	2/ 688	88/ 16223	0.022727272727273	0.892554	1	Metabolism	Carbohydrate metabolism	ENSOCUG00000029295|ENSOCUG00000001811	FBP1;
5	map05416	Viral myocarditis	KEGG PATHWAY	5/ 688	184/ 16223	0.027173913043478	0.895009	1	Human Diseases	Cardiovascular disease	ENSOCUG00000013326|ENSOCUG00000008721|ENSOCUG00000013533|ENSOCUG00000022509|ENSOCUG00000023831	EIF4G2;HLA-DPB1;IGHM;;
9	map04014	Ras signaling pathway	KEGG PATHWAY	9/ 688	302/ 16223	0.029801324503311	0.898346	1	Environmental Information Processing	Signal transduction	ENSOCUG00000008523|ENSOCUG00000010631|ENSOCUG00000002107|ENSOCUG00000003533|ENSOCUG00000010663|ENSOCUG00000001816|ENSOCUG00000007033|ENSOCUG00000013916|ENSOCUG00000031625	FLT1;PIK3CA;CALM2;RASGRF2;MAPK10;PLCE1;PAK3;PRKCB;
5	map04650	Natural killer cell mediated cytotoxicity	KEGG PATHWAY	5/ 688	187/ 16223	0.026737967914439	0.902616	1	Organismal Systems	Immune system	ENSOCUG00000005487|ENSOCUG00000010631|ENSOCUG00000013533|ENSOCUG00000013916|ENSOCUG00000023831	BRAF;PIK3CA;IGHM;PRKCB;
2	map04212	Longevity regulating pathway - worm	KEGG PATHWAY	2/ 688	91/ 16223	0.021978021978022	0.903146	1	Organismal Systems	Aging	ENSOCUG00000010631|ENSOCUG00000010663	PIK3CA;MAPK10
7	map04145	Phagosome	KEGG PATHWAY	7/ 688	247/ 16223	0.02834008097166	0.903774	1	Cellular Processes	Transport and catabolism	ENSOCUG00000008721|ENSOCUG00000013533|ENSOCUG00000014106|ENSOCUG00000024997|ENSOCUG00000023547|ENSOCUG00000031236|ENSOCUG00000023831	HLA-DPB1;IGHM;STX7;TUBB4A;;;
4	map04550	Signaling pathways regulating pluripotency of stem cells	KEGG PATHWAY	4/ 688	157/ 16223	0.025477707006369	0.904613	1	Cellular Processes	Cellular community - eukaryotes	ENSOCUG00000005904|ENSOCUG00000010631|ENSOCUG00000001207|ENSOCUG00000012993	;PIK3CA;ESRRB;PCGF5
2	map04721	Synaptic vesicle cycle	KEGG PATHWAY	2/ 688	92/ 16223	0.021739130434783	0.906455	1	Organismal Systems	Nervous system	ENSOCUG00000030808|ENSOCUG00000021947	;SLC1A3
5	map05167	Kaposi sarcoma-associated herpesvirus infection	KEGG PATHWAY	5/ 688	189/ 16223	0.026455026455026	0.907417	1	Human Diseases	Infectious disease: viral	ENSOCUG00000010631|ENSOCUG00000002107|ENSOCUG00000010663|ENSOCUG00000009751|ENSOCUG00000031625	PIK3CA;CALM2;MAPK10;HCK;
4	map05226	Gastric cancer	KEGG PATHWAY	4/ 688	159/ 16223	0.025157232704403	0.909711	1	Human Diseases	Cancer: specific types	ENSOCUG00000005487|ENSOCUG00000010631|ENSOCUG00000038454|ENSOCUG00000029576	BRAF;PIK3CA;CTNNA3;CTNNA2
3	map05235	PD-L1 expression and PD-1 checkpoint pathway in cancer	KEGG PATHWAY	3/ 688	127/ 16223	0.023622047244094	0.909972	1	Human Diseases	Cancer: overview	ENSOCUG00000012011|ENSOCUG00000010631|ENSOCUG00000001085	TRAF6;PIK3CA;ALK
1	map04623	Cytosolic DNA-sensing pathway	KEGG PATHWAY	1/ 688	56/ 16223	0.017857142857143	0.912046	1	Organismal Systems	Immune system	ENSOCUG00000034447
1	map00982	Drug metabolism - cytochrome P450	KEGG PATHWAY	1/ 688	56/ 16223	0.017857142857143	0.912046	1	Metabolism	Xenobiotics biodegradation and metabolism	ENSOCUG00000001429	MAOA
1	map00510	N-Glycan biosynthesis	KEGG PATHWAY	1/ 688	56/ 16223	0.017857142857143	0.912046	1	Metabolism	Glycan biosynthesis and metabolism	ENSOCUG00000004667	FUT8
2	map01524	Platinum drug resistance	KEGG PATHWAY	2/ 688	94/ 16223	0.021276595744681	0.912757	1	Human Diseases	Drug resistance: antineoplastic	ENSOCUG00000010631|ENSOCUG00000016921	PIK3CA;MSH3
1	map00480	Glutathione metabolism	KEGG PATHWAY	1/ 688	57/ 16223	0.017543859649123	0.915789	1	Metabolism	Metabolism of other amino acids	ENSOCUG00000006016	SMS
1	map04913	Ovarian steroidogenesis	KEGG PATHWAY	1/ 688	58/ 16223	0.017241379310345	0.919373	1	Organismal Systems	Endocrine system	ENSOCUG00000002685	ADCY8
2	map03018	RNA degradation	KEGG PATHWAY	2/ 688	99/ 16223	0.02020202020202	0.926813	1	Genetic Information Processing	Folding, sorting and degradation	ENSOCUG00000034313|ENSOCUG00000013867	;PNLDC1
2	map03008	Ribosome biogenesis in eukaryotes	KEGG PATHWAY	2/ 688	99/ 16223	0.02020202020202	0.926813	1	Genetic Information Processing	Translation	ENSOCUG00000000486|ENSOCUG00000021090	SPATA5;
4	map04210	Apoptosis	KEGG PATHWAY	4/ 688	167/ 16223	0.023952095808383	0.927763	1	Cellular Processes	Cell growth and death	ENSOCUG00000023547|ENSOCUG00000010631|ENSOCUG00000023877|ENSOCUG00000010663	;PIK3CA;DDIT3;MAPK10
5	map04621	NOD-like receptor signaling pathway	KEGG PATHWAY	5/ 688	199/ 16223	0.025125628140704	0.928441	1	Organismal Systems	Immune system	ENSOCUG00000010755|ENSOCUG00000012011|ENSOCUG00000010663|ENSOCUG00000007339|ENSOCUG00000033616	PLCB4;TRAF6;MAPK10;PLCB1;
4	map04640	Hematopoietic cell lineage	KEGG PATHWAY	4/ 688	168/ 16223	0.023809523809524	0.929775	1	Organismal Systems	Immune system	ENSOCUG00000008307|ENSOCUG00000008721|ENSOCUG00000013533|ENSOCUG00000023831	;HLA-DPB1;IGHM;
3	map05310	Asthma	KEGG PATHWAY	3/ 688	138/ 16223	0.021739130434783	0.935922	1	Human Diseases	Immune disease	ENSOCUG00000008721|ENSOCUG00000013533|ENSOCUG00000023831	HLA-DPB1;IGHM;
1	map05110	Vibrio cholerae infection	KEGG PATHWAY	1/ 688	65/ 16223	0.015384615384615	0.940539	1	Human Diseases	Infectious disease: bacterial	ENSOCUG00000004492	KCNQ1
2	map05215	Prostate cancer	KEGG PATHWAY	2/ 688	106/ 16223	0.018867924528302	0.942939	1	Human Diseases	Cancer: specific types	ENSOCUG00000010631|ENSOCUG00000005487	PIK3CA;BRAF
4	map05418	Fluid shear stress and atherosclerosis	KEGG PATHWAY	4/ 688	177/ 16223	0.022598870056497	0.945725	1	Human Diseases	Cardiovascular disease	ENSOCUG00000010631|ENSOCUG00000002107|ENSOCUG00000014515|ENSOCUG00000010663	PIK3CA;CALM2;CAV2;MAPK10
2	map05321	Inflammatory bowel disease	KEGG PATHWAY	2/ 688	109/ 16223	0.018348623853211	0.948761	1	Human Diseases	Immune disease	ENSOCUG00000008721|ENSOCUG00000002466	HLA-DPB1;STAT4
9	map05130	Pathogenic Escherichia coli infection	KEGG PATHWAY	9/ 688	336/ 16223	0.026785714285714	0.950467	1	Human Diseases	Infectious disease: bacterial	ENSOCUG00000007033|ENSOCUG00000013533|ENSOCUG00000009751|ENSOCUG00000012011|ENSOCUG00000024997|ENSOCUG00000010663|ENSOCUG00000007640|ENSOCUG00000023547|ENSOCUG00000023831	PAK3;IGHM;HCK;TRAF6;TUBB4A;MAPK10;GNA13;;
3	map05330	Allograft rejection	KEGG PATHWAY	3/ 688	147/ 16223	0.020408163265306	0.951818	1	Human Diseases	Immune disease	ENSOCUG00000008721|ENSOCUG00000013533|ENSOCUG00000023831	HLA-DPB1;IGHM;
5	map05323	Rheumatoid arthritis	KEGG PATHWAY	5/ 688	214/ 16223	0.023364485981308	0.952051	1	Human Diseases	Immune disease	ENSOCUG00000008523|ENSOCUG00000008721|ENSOCUG00000013533|ENSOCUG00000012271|ENSOCUG00000023831	FLT1;HLA-DPB1;IGHM;TNLG7A;
1	map05217	Basal cell carcinoma	KEGG PATHWAY	1/ 688	70/ 16223	0.014285714285714	0.952166	1	Human Diseases	Cancer: specific types	ENSOCUG00000006563	GLI3
1	map00830	Retinol metabolism	KEGG PATHWAY	1/ 688	70/ 16223	0.014285714285714	0.952166	1	Metabolism	Metabolism of cofactors and vitamins	ENSOCUG00000015280
1	map05332	Graft-versus-host disease	KEGG PATHWAY	1/ 688	71/ 16223	0.014084507042254	0.954204	1	Human Diseases	Immune disease	ENSOCUG00000008721	HLA-DPB1
3	map04660	T cell receptor signaling pathway	KEGG PATHWAY	3/ 688	150/ 16223	0.02	0.956241	1	Organismal Systems	Immune system	ENSOCUG00000007033|ENSOCUG00000010631|ENSOCUG00000010663	PAK3;PIK3CA;MAPK10
9	map05169	Epstein-Barr virus infection	KEGG PATHWAY	9/ 688	343/ 16223	0.026239067055394	0.957647	1	Human Diseases	Infectious disease: viral	ENSOCUG00000008721|ENSOCUG00000010631|ENSOCUG00000006856|ENSOCUG00000013533|ENSOCUG00000010663|ENSOCUG00000012011|ENSOCUG00000012677|ENSOCUG00000028042|ENSOCUG00000023831	HLA-DPB1;PIK3CA;NEDD4;IGHM;MAPK10;TRAF6;ENTPD1;;
1	map00310	Lysine degradation	KEGG PATHWAY	1/ 688	73/ 16223	0.013698630136986	0.958022	1	Metabolism	Amino acid metabolism	ENSOCUG00000015379	SMYD2
3	map05224	Breast cancer	KEGG PATHWAY	3/ 688	152/ 16223	0.019736842105263	0.958976	1	Human Diseases	Cancer: specific types	ENSOCUG00000004147|ENSOCUG00000010631|ENSOCUG00000005487	SP1;PIK3CA;BRAF
1	map05120	Epithelial cell signaling in Helicobacter pylori infection	KEGG PATHWAY	1/ 688	76/ 16223	0.013157894736842	0.963162	1	Human Diseases	Infectious disease: bacterial	ENSOCUG00000010663	MAPK10
4	map04390	Hippo signaling pathway	KEGG PATHWAY	4/ 688	193/ 16223	0.020725388601036	0.966152	1	Environmental Information Processing	Signal transduction	ENSOCUG00000010534|ENSOCUG00000038454|ENSOCUG00000012254|ENSOCUG00000029576	DLG2;CTNNA3;;CTNNA2
3	map05320	Autoimmune thyroid disease	KEGG PATHWAY	3/ 688	159/ 16223	0.018867924528302	0.967337	1	Human Diseases	Immune disease	ENSOCUG00000008721|ENSOCUG00000013533|ENSOCUG00000023831	HLA-DPB1;IGHM;
3	map04630	JAK-STAT signaling pathway	KEGG PATHWAY	3/ 688	160/ 16223	0.01875	0.968391	1	Environmental Information Processing	Signal transduction	ENSOCUG00000002466|ENSOCUG00000010631|ENSOCUG00000017347	STAT4;PIK3CA;LEPR
1	map00140	Steroid hormone biosynthesis	KEGG PATHWAY	1/ 688	82/ 16223	0.01219512195122	0.971633	1	Metabolism	Lipid metabolism	ENSOCUG00000015280
3	map05160	Hepatitis C	KEGG PATHWAY	3/ 688	164/ 16223	0.018292682926829	0.972295	1	Human Diseases	Infectious disease: viral	ENSOCUG00000012011|ENSOCUG00000010631|ENSOCUG00000005487	TRAF6;PIK3CA;BRAF
16	map03010	Ribosome	KEGG PATHWAY	16/ 688	570/ 16223	0.028070175438596	0.972754	1	Genetic Information Processing	Translation	ENSOCUG00000034284|ENSOCUG00000022399|ENSOCUG00000022961|ENSOCUG00000027002|ENSOCUG00000010089|ENSOCUG00000032371|ENSOCUG00000031588|ENSOCUG00000025352|ENSOCUG00000021849|ENSOCUG00000033983|ENSOCUG00000024252|ENSOCUG00000022710|ENSOCUG00000022860|ENSOCUG00000038559|ENSOCUG00000025563|ENSOCUG00000002515	;;;;;;;;;;;;;;;
1	map05014	Amyotrophic lateral sclerosis	KEGG PATHWAY	1/ 688	83/ 16223	0.012048192771084	0.972842	1	Human Diseases	Neurodegenerative disease	ENSOCUG00000023582	TOMM40
6	map05152	Tuberculosis	KEGG PATHWAY	6/ 688	268/ 16223	0.022388059701493	0.973265	1	Human Diseases	Infectious disease: bacterial	ENSOCUG00000008721|ENSOCUG00000002107|ENSOCUG00000013533|ENSOCUG00000010663|ENSOCUG00000012011|ENSOCUG00000023831	HLA-DPB1;CALM2;IGHM;MAPK10;TRAF6;
4	map05150	Staphylococcus aureus infection	KEGG PATHWAY	4/ 688	201/ 16223	0.019900497512438	0.973435	1	Human Diseases	Infectious disease: bacterial	ENSOCUG00000008721|ENSOCUG00000033616|ENSOCUG00000013533|ENSOCUG00000023831	HLA-DPB1;;IGHM;
1	map05204	Chemical carcinogenesis	KEGG PATHWAY	1/ 688	84/ 16223	0.011904761904762	0.974	1	Human Diseases	Cancer: overview	ENSOCUG00000015280
1	map04391	Hippo signaling pathway - fly	KEGG PATHWAY	1/ 688	85/ 16223	0.011764705882353	0.975108	1	Environmental Information Processing	Signal transduction	ENSOCUG00000010663	MAPK10
4	map03040	Spliceosome	KEGG PATHWAY	4/ 688	210/ 16223	0.019047619047619	0.979864	1	Genetic Information Processing	Transcription	ENSOCUG00000013853|ENSOCUG00000015484|ENSOCUG00000031616|ENSOCUG00000006684	NCBP1;CRNKL1;;SRSF3
6	map04060	Cytokine-cytokine receptor interaction	KEGG PATHWAY	6/ 688	282/ 16223	0.021276595744681	0.981771	1	Environmental Information Processing	Signaling molecules and interaction	ENSOCUG00000015594|ENSOCUG00000000658|ENSOCUG00000021666|ENSOCUG00000013623|ENSOCUG00000017347|ENSOCUG00000012271	EDA;BMP3;CXCL17;GDF2;LEPR;TNLG7A
1	map00590	Arachidonic acid metabolism	KEGG PATHWAY	1/ 688	96/ 16223	0.010416666666667	0.984588	1	Metabolism	Lipid metabolism	ENSOCUG00000015280
3	map05135	Yersinia infection	KEGG PATHWAY	3/ 688	183/ 16223	0.016393442622951	0.985365	1	Human Diseases	Infectious disease: bacterial	ENSOCUG00000012011|ENSOCUG00000010631|ENSOCUG00000010663	TRAF6;PIK3CA;MAPK10
2	map04142	Lysosome	KEGG PATHWAY	2/ 688	150/ 16223	0.013333333333333	0.988765	1	Cellular Processes	Transport and catabolism	ENSOCUG00000004302|ENSOCUG00000017402	;ARSG
3	map05225	Hepatocellular carcinoma	KEGG PATHWAY	3/ 688	191/ 16223	0.015706806282723	0.988875	1	Human Diseases	Cancer: specific types	ENSOCUG00000013916|ENSOCUG00000010631|ENSOCUG00000005487	PRKCB;PIK3CA;BRAF
3	map05164	Influenza A	KEGG PATHWAY	3/ 688	195/ 16223	0.015384615384615	0.99031	1	Human Diseases	Infectious disease: viral	ENSOCUG00000008721|ENSOCUG00000010631|ENSOCUG00000013916	HLA-DPB1;PIK3CA;PRKCB
3	map05162	Measles	KEGG PATHWAY	3/ 688	195/ 16223	0.015384615384615	0.99031	1	Human Diseases	Infectious disease: viral	ENSOCUG00000012011|ENSOCUG00000010631|ENSOCUG00000010663	TRAF6;PIK3CA;MAPK10
2	map04659	Th17 cell differentiation	KEGG PATHWAY	2/ 688	155/ 16223	0.012903225806452	0.990708	1	Organismal Systems	Immune system	ENSOCUG00000008721|ENSOCUG00000010663	HLA-DPB1;MAPK10
12	map05168	Herpes simplex virus 1 infection	KEGG PATHWAY	12/ 688	502/ 16223	0.02390438247012	0.990961	1	Human Diseases	Infectious disease: viral	ENSOCUG00000008721|ENSOCUG00000029457|ENSOCUG00000010631|ENSOCUG00000029541|ENSOCUG00000000576|ENSOCUG00000036024|ENSOCUG00000029639|ENSOCUG00000006684|ENSOCUG00000029204|ENSOCUG00000012011|ENSOCUG00000033935|ENSOCUG00000029054	HLA-DPB1;;PIK3CA;ZNF157;ZNF84;;;SRSF3;ZNF565;TRAF6;;ZNF782
1	map04612	Antigen processing and presentation	KEGG PATHWAY	1/ 688	109/ 16223	0.0091743119266055	0.991258	1	Organismal Systems	Immune system	ENSOCUG00000008721	HLA-DPB1
