# Supplementary material for: Transcriptomic and Proteomic Profiling of Rabbit Kidney Cells Infected with Equine Herpesvirus 8
Source: Viruses. 2025 Apr 29;17(5):647. doi: 10.3390/v17050647 (PMC12115596; doi:10.3390/v17050647)
Supplement: Supplementary file 1 [file viruses-17-00647-s001.zip › viruses-3494223-supplementary/Supplementary File S1/Table 9-Statistical table for KEGG enrichment analysis of the dowm proteome.xlsx]

## Sheet: KEGG富集分析统计表 (2)
Protein Number	Pathway_ID	KEGG Description	Database	Ratio_in_study	Ratio_in_pop	P_value_uncorrected	P_value_corrected
18	ocu04512	ECM-receptor interaction	KEGG PATHWAY	18/316	35/5434	6.63301179669E-14	1.92357342104E-11
20	ocu04514	Cell adhesion molecules	KEGG PATHWAY	20/316	47/5434	2.52363234403E-13	7.31853379769E-11
12	ocu04640	Hematopoietic cell lineage	KEGG PATHWAY	12/316	35/5434	3.01902527623E-7	8.75517330105E-5
13	ocu04610	Complement and coagulation cascades	KEGG PATHWAY	13/316	42/5434	3.74820437538E-7	0.000108697926886
17	ocu05412	Arrhythmogenic right ventricular cardiomyopathy	KEGG PATHWAY	17/316	72/5434	4.70163061122E-7	0.000136347287725
10	ocu05144	Malaria	KEGG PATHWAY	10/316	31/5434	5.68926993898E-6	0.00164988828231
12	ocu05416	Viral myocarditis	KEGG PATHWAY	12/316	60/5434	0.000135396185209	0.0392648937105
13	ocu05414	Dilated cardiomyopathy	KEGG PATHWAY	13/316	70/5434	0.000158385912702	0.0459319146835
13	ocu05410	Hypertrophic cardiomyopathy	KEGG PATHWAY	13/316	72/5434	0.000212919372077	0.0617466179024
6	ocu04060	Cytokine-cytokine receptor interaction	KEGG PATHWAY	6/316	17/5434	0.000264140848801	0.0766008461524
14	ocu05146	Amoebiasis	KEGG PATHWAY	14/316	84/5434	0.000294449296801	0.0853902960723
9	ocu05323	Rheumatoid arthritis	KEGG PATHWAY	9/316	40/5434	0.00037303808675	0.108181
16	ocu04520	Adherens junction	KEGG PATHWAY	16/316	108/5434	0.000445894684903	0.129309
7	ocu04974	Protein digestion and absorption	KEGG PATHWAY	7/316	29/5434	0.00108013365924	0.313239
4	ocu04061	Viral protein interaction with cytokine and cytokine receptor	KEGG PATHWAY	4/316	10/5434	0.00178100216993	0.516491
23	ocu04151	PI3K-Akt signaling pathway	KEGG PATHWAY	23/316	208/5434	0.00201368827789	0.58397
19	ocu04015	Rap1 signaling pathway	KEGG PATHWAY	19/316	161/5434	0.00232889122905	0.675378
5	ocu05150	Staphylococcus aureus infection	KEGG PATHWAY	5/316	19/5434	0.00380695582349	1
20	ocu04510	Focal adhesion	KEGG PATHWAY	20/316	186/5434	0.00534693936488	1
16	ocu05202	Transcriptional misregulation in cancer	KEGG PATHWAY	16/316	137/5434	0.00558691101618	1
3	ocu04672	Intestinal immune network for IgA production	KEGG PATHWAY	3/316	7/5434	0.00572080394641	1
33	ocu05200	Pathways in cancer	KEGG PATHWAY	33/316	373/5434	0.00923169391398	1
5	ocu05143	African trypanosomiasis	KEGG PATHWAY	5/316	24/5434	0.0109576471699	1
6	ocu04924	Renin secretion	KEGG PATHWAY	6/316	34/5434	0.0124389	1
4	ocu04614	Renin-angiotensin system	KEGG PATHWAY	4/316	17/5434	0.0146061528251	1
5	ocu00770	Pantothenate and CoA biosynthesis	KEGG PATHWAY	5/316	26/5434	0.0154207	1
11	ocu03008	Ribosome biogenesis in eukaryotes	KEGG PATHWAY	11/316	91/5434	0.0157384691179	1
12	ocu05222	Small cell lung cancer	KEGG PATHWAY	12/316	104/5434	0.0168610932214	1
11	ocu05100	Bacterial invasion of epithelial cells	KEGG PATHWAY	11/316	92/5434	0.0169809618349	1
12	ocu04670	Leukocyte transendothelial migration	KEGG PATHWAY	12/316	110/5434	0.0251797482935	1
18	ocu04810	Regulation of actin cytoskeleton	KEGG PATHWAY	18/316	189/5434	0.0255761669482	1
13	ocu04145	Phagosome	KEGG PATHWAY	13/316	123/5434	0.0256344258651	1
2	ocu00910	Nitrogen metabolism	KEGG PATHWAY	2/316	5/5434	0.0299841121179	1
2	ocu00780	Biotin metabolism	KEGG PATHWAY	2/316	5/5434	0.0299841121179	1
21	ocu05205	Proteoglycans in cancer	KEGG PATHWAY	21/316	236/5434	0.0325933019209	1
12	ocu04390	Hippo signaling pathway	KEGG PATHWAY	12/316	117/5434	0.0382935056191	1
23	ocu05165	Human papillomavirus infection	KEGG PATHWAY	23/316	269/5434	0.0388387875332	1
3	ocu04977	Vitamin digestion and absorption	KEGG PATHWAY	3/316	14/5434	0.0439558423489	1
5	ocu04979	Cholesterol metabolism	KEGG PATHWAY	5/316	34/5434	0.0447479478859	1
2	ocu00290	Valine, leucine and isoleucine biosynthesis	KEGG PATHWAY	2/316	8/5434	0.0747959845302	1
2	ocu00534	Glycosaminoglycan biosynthesis - heparan sulfate / heparin	KEGG PATHWAY	2/316	8/5434	0.0747959845302	1
6	ocu04340	Hedgehog signaling pathway	KEGG PATHWAY	6/316	54/5434	0.0914860328944	1
3	ocu04080	Neuroactive ligand-receptor interaction	KEGG PATHWAY	3/316	19/5434	0.0946646269888	1
11	ocu04310	Wnt signaling pathway	KEGG PATHWAY	11/316	122/5434	0.0964834161014	1
9	ocu04380	Osteoclast differentiation	KEGG PATHWAY	9/316	95/5434	0.0994466277707	1
12	ocu05418	Fluid shear stress and atherosclerosis	KEGG PATHWAY	12/316	137/5434	0.100281	1
10	ocu04142	Lysosome	KEGG PATHWAY	10/316	109/5434	0.100577	1
4	ocu04978	Mineral absorption	KEGG PATHWAY	4/316	31/5434	0.102688	1
3	ocu01210	2-Oxocarboxylic acid metabolism	KEGG PATHWAY	3/316	20/5434	0.106795	1
2	ocu00920	Sulfur metabolism	KEGG PATHWAY	2/316	10/5434	0.11141	1
6	ocu04925	Aldosterone synthesis and secretion	KEGG PATHWAY	6/316	57/5434	0.111595	1
4	ocu04740	Olfactory transduction	KEGG PATHWAY	4/316	32/5434	0.112277	1
7	ocu04630	JAK-STAT signaling pathway	KEGG PATHWAY	7/316	71/5434	0.116846	1
2	ocu04950	Maturity onset diabetes of the young	KEGG PATHWAY	2/316	11/5434	0.131131	1
5	ocu05216	Thyroid cancer	KEGG PATHWAY	5/316	47/5434	0.135346	1
10	ocu05226	Gastric cancer	KEGG PATHWAY	10/316	116/5434	0.135943	1
9	ocu05224	Breast cancer	KEGG PATHWAY	9/316	102/5434	0.137416	1
2	ocu00532	Glycosaminoglycan biosynthesis - chondroitin sulfate / dermatan sulfate	KEGG PATHWAY	2/316	12/5434	0.151568	1
10	ocu04611	Platelet activation	KEGG PATHWAY	10/316	119/5434	0.152888	1
3	ocu04130	SNARE interactions in vesicular transport	KEGG PATHWAY	3/316	24/5434	0.160567	1
4	ocu04392	Hippo signaling pathway - multiple species	KEGG PATHWAY	4/316	37/5434	0.165573	1
6	ocu05133	Pertussis	KEGG PATHWAY	6/316	64/5434	0.166256	1
6	ocu04918	Thyroid hormone synthesis	KEGG PATHWAY	6/316	64/5434	0.166256	1
6	ocu04350	TGF-beta signaling pathway	KEGG PATHWAY	6/316	65/5434	0.174864	1
3	ocu00350	Tyrosine metabolism	KEGG PATHWAY	3/316	25/5434	0.175103	1
7	ocu05221	Acute myeloid leukemia	KEGG PATHWAY	7/316	82/5434	0.198198	1
3	ocu03022	Basal transcription factors	KEGG PATHWAY	3/316	27/5434	0.205181	1
4	ocu04330	Notch signaling pathway	KEGG PATHWAY	4/316	41/5434	0.213476	1
4	ocu04216	Ferroptosis	KEGG PATHWAY	4/316	41/5434	0.213476	1
3	ocu04710	Circadian rhythm	KEGG PATHWAY	3/316	28/5434	0.220639	1
2	ocu03450	Non-homologous end-joining	KEGG PATHWAY	2/316	16/5434	0.237706	1
8	ocu04934	Cushing syndrome	KEGG PATHWAY	8/316	103/5434	0.248897	1
1	ocu05320	Autoimmune thyroid disease	KEGG PATHWAY	1/316	5/5434	0.258939	1
7	ocu04650	Natural killer cell mediated cytotoxicity	KEGG PATHWAY	7/316	89/5434	0.25895	1
7	ocu05230	Central carbon metabolism in cancer	KEGG PATHWAY	7/316	89/5434	0.25895	1
6	ocu05213	Endometrial cancer	KEGG PATHWAY	6/316	74/5434	0.259419	1
2	ocu00512	Mucin type O-glycan biosynthesis	KEGG PATHWAY	2/316	17/5434	0.259763	1
2	ocu04744	Phototransduction	KEGG PATHWAY	2/316	17/5434	0.259763	1
3	ocu00600	Sphingolipid metabolism	KEGG PATHWAY	3/316	32/5434	0.284341	1
7	ocu04020	Calcium signaling pathway	KEGG PATHWAY	7/316	92/5434	0.286505	1
4	ocu04970	Salivary secretion	KEGG PATHWAY	4/316	47/5434	0.291041	1
5	ocu04916	Melanogenesis	KEGG PATHWAY	5/316	62/5434	0.291731	1
1	ocu05310	Asthma	KEGG PATHWAY	1/316	6/5434	0.302073	1
2	ocu05217	Basal cell carcinoma	KEGG PATHWAY	2/316	20/5434	0.325758	1
4	ocu00830	Retinol metabolism	KEGG PATHWAY	4/316	50/5434	0.331221	1
3	ocu00561	Glycerolipid metabolism	KEGG PATHWAY	3/316	35/5434	0.333076	1
8	ocu05145	Toxoplasmosis	KEGG PATHWAY	8/316	113/5434	0.334939	1
2	ocu00450	Selenocompound metabolism	KEGG PATHWAY	2/316	21/5434	0.347469	1
2	ocu04964	Proximal tubule bicarbonate reclamation	KEGG PATHWAY	2/316	21/5434	0.347469	1
4	ocu04976	Bile secretion	KEGG PATHWAY	4/316	52/5434	0.358185	1
4	ocu03420	Nucleotide excision repair	KEGG PATHWAY	4/316	52/5434	0.358185	1
5	ocu01230	Biosynthesis of amino acids	KEGG PATHWAY	5/316	68/5434	0.361783	1
2	ocu04975	Fat digestion and absorption	KEGG PATHWAY	2/316	22/5434	0.368944	1
7	ocu04933	AGE-RAGE signaling pathway in diabetic complications	KEGG PATHWAY	7/316	101/5434	0.372411	1
9	ocu04072	Phospholipase D signaling pathway	KEGG PATHWAY	9/316	134/5434	0.377097	1
13	ocu05206	MicroRNAs in cancer	KEGG PATHWAY	13/316	200/5434	0.379582	1
2	ocu05321	Inflammatory bowel disease	KEGG PATHWAY	2/316	23/5434	0.390137	1
2	ocu00061	Fatty acid biosynthesis	KEGG PATHWAY	2/316	23/5434	0.390137	1
10	ocu05167	Kaposi sarcoma-associated herpesvirus infection	KEGG PATHWAY	10/316	152/5434	0.390295	1
4	ocu04971	Gastric acid secretion	KEGG PATHWAY	4/316	55/5434	0.398562	1
1	ocu00533	Glycosaminoglycan biosynthesis - keratan sulfate	KEGG PATHWAY	1/316	9/5434	0.417028	1
2	ocu04966	Collecting duct acid secretion	KEGG PATHWAY	2/316	25/5434	0.43152	1
8	ocu04613	Neutrophil extracellular trap formation	KEGG PATHWAY	8/316	124/5434	0.433852	1
1	ocu00601	Glycosphingolipid biosynthesis - lacto and neolacto series	KEGG PATHWAY	1/316	10/5434	0.450985	1
2	ocu00514	Other types of O-glycan biosynthesis	KEGG PATHWAY	2/316	26/5434	0.451648	1
4	ocu04960	Aldosterone-regulated sodium reabsorption	KEGG PATHWAY	4/316	59/5434	0.451656	1
4	ocu05140	Leishmaniasis	KEGG PATHWAY	4/316	59/5434	0.451656	1
6	ocu05214	Glioma	KEGG PATHWAY	6/316	93/5434	0.457911	1
6	ocu05134	Legionellosis	KEGG PATHWAY	6/316	93/5434	0.457911	1
3	ocu04215	Apoptosis - multiple species	KEGG PATHWAY	3/316	43/5434	0.460627	1
5	ocu04750	Inflammatory mediator regulation of TRP channels	KEGG PATHWAY	5/316	77/5434	0.466962	1
3	ocu04612	Antigen processing and presentation	KEGG PATHWAY	3/316	44/5434	0.475921	1
9	ocu04919	Thyroid hormone signaling pathway	KEGG PATHWAY	9/316	147/5434	0.486736	1
6	ocu04540	Gap junction	KEGG PATHWAY	6/316	96/5434	0.48897	1
5	ocu04928	Parathyroid hormone synthesis, secretion and action	KEGG PATHWAY	5/316	79/5434	0.489743	1
4	ocu05218	Melanoma	KEGG PATHWAY	4/316	62/5434	0.490475	1
7	ocu05215	Prostate cancer	KEGG PATHWAY	7/316	115/5434	0.507038	1
2	ocu00982	Drug metabolism - cytochrome P450	KEGG PATHWAY	2/316	29/5434	0.509491	1
9	ocu05225	Hepatocellular carcinoma	KEGG PATHWAY	9/316	150/5434	0.511546	1
1	ocu05340	Primary immunodeficiency	KEGG PATHWAY	1/316	12/5434	0.513098	1
12	ocu04010	MAPK signaling pathway	KEGG PATHWAY	12/316	204/5434	0.527495	1
2	ocu00860	Porphyrin and chlorophyll metabolism	KEGG PATHWAY	2/316	30/5434	0.527869	1
12	ocu05163	Human cytomegalovirus infection	KEGG PATHWAY	12/316	205/5434	0.534527	1
9	ocu05135	Yersinia infection	KEGG PATHWAY	9/316	153/5434	0.535983	1
2	ocu00250	Alanine, aspartate and glutamate metabolism	KEGG PATHWAY	2/316	31/5434	0.545777	1
8	ocu04360	Axon guidance	KEGG PATHWAY	8/316	137/5434	0.548159	1
9	ocu05152	Tuberculosis	KEGG PATHWAY	9/316	155/5434	0.552029	1
4	ocu00010	Glycolysis / Gluconeogenesis	KEGG PATHWAY	4/316	67/5434	0.552458	1
2	ocu04927	Cortisol synthesis and secretion	KEGG PATHWAY	2/316	32/5434	0.563206	1
2	ocu04923	Regulation of lipolysis in adipocytes	KEGG PATHWAY	2/316	32/5434	0.563206	1
1	ocu00360	Phenylalanine metabolism	KEGG PATHWAY	1/316	14/5434	0.568203	1
3	ocu04911	Insulin secretion	KEGG PATHWAY	3/316	51/5434	0.576664	1
8	ocu04910	Insulin signaling pathway	KEGG PATHWAY	8/316	142/5434	0.589691	1
3	ocu05219	Bladder cancer	KEGG PATHWAY	3/316	52/5434	0.59004	1
1	ocu00220	Arginine biosynthesis	KEGG PATHWAY	1/316	15/5434	0.593378	1
2	ocu04973	Carbohydrate digestion and absorption	KEGG PATHWAY	2/316	34/5434	0.596611	1
4	ocu04064	NF-kappa B signaling pathway	KEGG PATHWAY	4/316	71/5434	0.599057	1
7	ocu04722	Neurotrophin signaling pathway	KEGG PATHWAY	7/316	126/5434	0.60563	1
8	ocu04210	Apoptosis	KEGG PATHWAY	8/316	144/5434	0.605787	1
9	ocu04014	Ras signaling pathway	KEGG PATHWAY	9/316	163/5434	0.613824	1
5	ocu04270	Vascular smooth muscle contraction	KEGG PATHWAY	5/316	91/5434	0.617293	1
4	ocu00310	Lysine degradation	KEGG PATHWAY	4/316	73/5434	0.62124	1
6	ocu05231	Choline metabolism in cancer	KEGG PATHWAY	6/316	110/5434	0.624119	1
1	ocu00563	Glycosylphosphatidylinositol (GPI)-anchor biosynthesis	KEGG PATHWAY	1/316	17/5434	0.639423	1
2	ocu00260	Glycine, serine and threonine metabolism	KEGG PATHWAY	2/316	38/5434	0.65759	1
1	ocu00515	Mannose type O-glycan biosynthesis	KEGG PATHWAY	1/316	18/5434	0.660457	1
1	ocu00100	Steroid biosynthesis	KEGG PATHWAY	1/316	18/5434	0.660457	1
1	ocu02010	ABC transporters	KEGG PATHWAY	1/316	18/5434	0.660457	1
1	ocu03020	RNA polymerase	KEGG PATHWAY	1/316	18/5434	0.660457	1
5	ocu01521	EGFR tyrosine kinase inhibitor resistance	KEGG PATHWAY	5/316	96/5434	0.66457	1
2	ocu00980	Metabolism of xenobiotics by cytochrome P450	KEGG PATHWAY	2/316	39/5434	0.671636	1
1	ocu04742	Taste transduction	KEGG PATHWAY	1/316	19/5434	0.680268	1
1	ocu00340	Histidine metabolism	KEGG PATHWAY	1/316	19/5434	0.680268	1
2	ocu00020	Citrate cycle (TCA cycle)	KEGG PATHWAY	2/316	40/5434	0.685212	1
1	ocu00670	One carbon pool by folate	KEGG PATHWAY	1/316	20/5434	0.698926	1
2	ocu04136	Autophagy - other	KEGG PATHWAY	2/316	42/5434	0.710984	1
8	ocu05160	Hepatitis C	KEGG PATHWAY	8/316	159/5434	0.715272	1
1	ocu00565	Ether lipid metabolism	KEGG PATHWAY	1/316	21/5434	0.716499	1
1	ocu01040	Biosynthesis of unsaturated fatty acids	KEGG PATHWAY	1/316	21/5434	0.716499	1
2	ocu00140	Steroid hormone biosynthesis	KEGG PATHWAY	2/316	43/5434	0.723197	1
2	ocu00480	Glutathione metabolism	KEGG PATHWAY	2/316	43/5434	0.723197	1
15	ocu04144	Endocytosis	KEGG PATHWAY	15/316	291/5434	0.726575	1
6	ocu04022	cGMP-PKG signaling pathway	KEGG PATHWAY	6/316	123/5434	0.729237	1
10	ocu04530	Tight junction	KEGG PATHWAY	10/316	200/5434	0.736062	1
4	ocu04550	Signaling pathways regulating pluripotency of stem cells	KEGG PATHWAY	4/316	86/5434	0.745734	1
4	ocu05211	Renal cell carcinoma	KEGG PATHWAY	4/316	86/5434	0.745734	1
3	ocu01212	Fatty acid metabolism	KEGG PATHWAY	3/316	67/5434	0.756801	1
2	ocu00650	Butanoate metabolism	KEGG PATHWAY	2/316	46/5434	0.757248	1
8	ocu04140	Autophagy - animal	KEGG PATHWAY	8/316	166/5434	0.758894	1
1	ocu00053	Ascorbate and aldarate metabolism	KEGG PATHWAY	1/316	24/5434	0.763316	1
9	ocu05166	Human T-cell leukemia virus 1 infection	KEGG PATHWAY	9/316	187/5434	0.769179	1
4	ocu05034	Alcoholism	KEGG PATHWAY	4/316	89/5434	0.769556	1
6	ocu04921	Oxytocin signaling pathway	KEGG PATHWAY	6/316	129/5434	0.770174	1
1	ocu01523	Antifolate resistance	KEGG PATHWAY	1/316	25/5434	0.77714	1
1	ocu04913	Ovarian steroidogenesis	KEGG PATHWAY	1/316	25/5434	0.77714	1
5	ocu04931	Insulin resistance	KEGG PATHWAY	5/316	111/5434	0.782426	1
3	ocu04620	Toll-like receptor signaling pathway	KEGG PATHWAY	3/316	70/5434	0.782655	1
2	ocu05031	Amphetamine addiction	KEGG PATHWAY	2/316	49/5434	0.787626	1
10	ocu05169	Epstein-Barr virus infection	KEGG PATHWAY	10/316	210/5434	0.788787	1
1	ocu00590	Arachidonic acid metabolism	KEGG PATHWAY	1/316	26/5434	0.79016	1
2	ocu04713	Circadian entrainment	KEGG PATHWAY	2/316	50/5434	0.796985	1
2	ocu00270	Cysteine and methionine metabolism	KEGG PATHWAY	2/316	50/5434	0.796985	1
3	ocu00230	Purine metabolism	KEGG PATHWAY	3/316	72/5434	0.798603	1
1	ocu05204	Chemical carcinogenesis - DNA adducts	KEGG PATHWAY	1/316	27/5434	0.802422	1
3	ocu04664	Fc epsilon RI signaling pathway	KEGG PATHWAY	3/316	74/5434	0.813564	1
5	ocu04066	HIF-1 signaling pathway	KEGG PATHWAY	5/316	118/5434	0.825259	1
2	ocu00983	Drug metabolism - other enzymes	KEGG PATHWAY	2/316	54/5434	0.830867	1
2	ocu00071	Fatty acid degradation	KEGG PATHWAY	2/316	55/5434	0.838503	1
4	ocu05235	PD-L1 expression and PD-1 checkpoint pathway in cancer	KEGG PATHWAY	4/316	100/5434	0.842194	1
3	ocu04137	Mitophagy - animal	KEGG PATHWAY	3/316	79/5434	0.846902	1
3	ocu05142	Chagas disease	KEGG PATHWAY	3/316	80/5434	0.852914	1
7	ocu05168	Herpes simplex virus 1 infection	KEGG PATHWAY	7/316	166/5434	0.858261	1
4	ocu03015	mRNA surveillance pathway	KEGG PATHWAY	4/316	103/5434	0.858318	1
4	ocu05210	Colorectal cancer	KEGG PATHWAY	4/316	103/5434	0.858318	1
3	ocu00280	Valine, leucine and isoleucine degradation	KEGG PATHWAY	3/316	81/5434	0.85872	1
2	ocu00562	Inositol phosphate metabolism	KEGG PATHWAY	2/316	58/5434	0.859578	1
15	ocu05010	Alzheimer disease	KEGG PATHWAY	15/316	326/5434	0.863508	1
1	ocu05030	Cocaine addiction	KEGG PATHWAY	1/316	34/5434	0.870413	1
1	ocu04623	Cytosolic DNA-sensing pathway	KEGG PATHWAY	1/316	35/5434	0.877996	1
1	ocu00330	Arginine and proline metabolism	KEGG PATHWAY	1/316	35/5434	0.877996	1
4	ocu04666	Fc gamma R-mediated phagocytosis	KEGG PATHWAY	4/316	108/5434	0.882079	1
2	ocu04659	Th17 cell differentiation	KEGG PATHWAY	2/316	62/5434	0.883774	1
1	ocu05322	Systemic lupus erythematosus	KEGG PATHWAY	1/316	36/5434	0.885137	1
4	ocu04261	Adrenergic signaling in cardiomyocytes	KEGG PATHWAY	4/316	109/5434	0.886394	1
1	ocu00630	Glyoxylate and dicarboxylate metabolism	KEGG PATHWAY	1/316	37/5434	0.891861	1
2	ocu00620	Pyruvate metabolism	KEGG PATHWAY	2/316	64/5434	0.894374	1
2	ocu04730	Long-term depression	KEGG PATHWAY	2/316	64/5434	0.894374	1
5	ocu04024	cAMP signaling pathway	KEGG PATHWAY	5/316	134/5434	0.897838	1
1	ocu04930	Type II diabetes mellitus	KEGG PATHWAY	1/316	38/5434	0.898193	1
3	ocu04912	GnRH signaling pathway	KEGG PATHWAY	3/316	89/5434	0.898363	1
6	ocu05164	Influenza A	KEGG PATHWAY	6/316	157/5434	0.902288	1
3	ocu04668	TNF signaling pathway	KEGG PATHWAY	3/316	91/5434	0.90657	1
2	ocu03320	PPAR signaling pathway	KEGG PATHWAY	2/316	67/5434	0.908602	1
4	ocu04915	Estrogen signaling pathway	KEGG PATHWAY	4/316	115/5434	0.909506	1
1	ocu04962	Vasopressin-regulated water reabsorption	KEGG PATHWAY	1/316	40/5434	0.909769	1
3	ocu00190	Oxidative phosphorylation	KEGG PATHWAY	3/316	93/5434	0.914175	1
2	ocu04917	Prolactin signaling pathway	KEGG PATHWAY	2/316	69/5434	0.917071	1
1	ocu03460	Fanconi anemia pathway	KEGG PATHWAY	1/316	42/5434	0.920032	1
2	ocu04972	Pancreatic secretion	KEGG PATHWAY	2/316	70/5434	0.921025	1
3	ocu04146	Peroxisome	KEGG PATHWAY	3/316	95/5434	0.921214	1
1	ocu04658	Th1 and Th2 cell differentiation	KEGG PATHWAY	1/316	43/5434	0.924719	1
5	ocu04150	mTOR signaling pathway	KEGG PATHWAY	5/316	143/5434	0.925913	1
3	ocu04012	ErbB signaling pathway	KEGG PATHWAY	3/316	98/5434	0.93079	1
1	ocu04727	GABAergic synapse	KEGG PATHWAY	1/316	45/5434	0.933286	1
1	ocu00564	Glycerophospholipid metabolism	KEGG PATHWAY	1/316	45/5434	0.933286	1
3	ocu04922	Glucagon signaling pathway	KEGG PATHWAY	3/316	99/5434	0.933737	1
4	ocu04071	Sphingolipid signaling pathway	KEGG PATHWAY	4/316	124/5434	0.936389	1
1	ocu00410	beta-Alanine metabolism	KEGG PATHWAY	1/316	46/5434	0.937198	1
2	ocu04070	Phosphatidylinositol signaling system	KEGG PATHWAY	2/316	75/5434	0.93827	1
2	ocu04720	Long-term potentiation	KEGG PATHWAY	2/316	75/5434	0.93827	1
4	ocu04120	Ubiquitin mediated proteolysis	KEGG PATHWAY	4/316	125/5434	0.93888	1
3	ocu05223	Non-small cell lung cancer	KEGG PATHWAY	3/316	101/5434	0.939288	1
4	ocu01200	Carbon metabolism	KEGG PATHWAY	4/316	126/5434	0.941282	1
4	ocu01240	Biosynthesis of cofactors	KEGG PATHWAY	4/316	127/5434	0.943599	1
2	ocu04726	Serotonergic synapse	KEGG PATHWAY	2/316	78/5434	0.946838	1
2	ocu04728	Dopaminergic synapse	KEGG PATHWAY	2/316	79/5434	0.949433	1
3	ocu04926	Relaxin signaling pathway	KEGG PATHWAY	3/316	106/5434	0.95134	1
4	ocu04062	Chemokine signaling pathway	KEGG PATHWAY	4/316	133/5434	0.955833	1
6	ocu05171	Coronavirus disease - COVID-19	KEGG PATHWAY	6/316	181/5434	0.95751	1
7	ocu05417	Lipid and atherosclerosis	KEGG PATHWAY	7/316	204/5434	0.958045	1
2	ocu01524	Platinum drug resistance	KEGG PATHWAY	2/316	84/5434	0.9607	1
1	ocu04622	RIG-I-like receptor signaling pathway	KEGG PATHWAY	1/316	54/5434	0.961288	1
4	ocu04932	Non-alcoholic fatty liver disease	KEGG PATHWAY	4/316	137/5434	0.96258	1
1	ocu00380	Tryptophan metabolism	KEGG PATHWAY	1/316	55/5434	0.963562	1
2	ocu04662	B cell receptor signaling pathway	KEGG PATHWAY	2/316	88/5434	0.967942	1
5	ocu05017	Spinocerebellar ataxia	KEGG PATHWAY	5/316	166/5434	0.969121	1
1	ocu04920	Adipocytokine signaling pathway	KEGG PATHWAY	1/316	58/5434	0.969615	1
1	ocu04961	Endocrine and other factor-regulated calcium reabsorption	KEGG PATHWAY	1/316	59/5434	0.971401	1
2	ocu03018	RNA degradation	KEGG PATHWAY	2/316	91/5434	0.972514	1
4	ocu04068	FoxO signaling pathway	KEGG PATHWAY	4/316	145/5434	0.973306	1
3	ocu04371	Apelin signaling pathway	KEGG PATHWAY	3/316	120/5434	0.974276	1
3	ocu04217	Necroptosis	KEGG PATHWAY	3/316	120/5434	0.974276	1
6	ocu04714	Thermogenesis	KEGG PATHWAY	6/316	195/5434	0.974762	1
1	ocu04260	Cardiac muscle contraction	KEGG PATHWAY	1/316	62/5434	0.976155	1
1	ocu04657	IL-17 signaling pathway	KEGG PATHWAY	1/316	63/5434	0.977558	1
1	ocu04724	Glutamatergic synapse	KEGG PATHWAY	1/316	65/5434	0.980121	1
1	ocu04721	Synaptic vesicle cycle	KEGG PATHWAY	1/316	66/5434	0.981291	1
6	ocu05415	Diabetic cardiomyopathy	KEGG PATHWAY	6/316	204/5434	0.982161	1
2	ocu04625	C-type lectin receptor signaling pathway	KEGG PATHWAY	2/316	101/5434	0.983643	1
2	ocu01522	Endocrine resistance	KEGG PATHWAY	2/316	101/5434	0.983643	1
4	ocu04218	Cellular senescence	KEGG PATHWAY	4/316	157/5434	0.984144	1
2	ocu05220	Chronic myeloid leukemia	KEGG PATHWAY	2/316	102/5434	0.984478	1
6	ocu05208	Chemical carcinogenesis - reactive oxygen species	KEGG PATHWAY	6/316	208/5434	0.984753	1
2	ocu03013	Nucleocytoplasmic transport	KEGG PATHWAY	2/316	105/5434	0.986742	1
1	ocu04723	Retrograde endocannabinoid signaling	KEGG PATHWAY	1/316	72/5434	0.987002	1
3	ocu04621	NOD-like receptor signaling pathway	KEGG PATHWAY	3/316	135/5434	0.987329	1
1	ocu04725	Cholinergic synapse	KEGG PATHWAY	1/316	78/5434	0.990973	1
2	ocu04114	Oocyte meiosis	KEGG PATHWAY	2/316	113/5434	0.991323	1
2	ocu04660	T cell receptor signaling pathway	KEGG PATHWAY	2/316	115/5434	0.992201	1
1	ocu04370	VEGF signaling pathway	KEGG PATHWAY	1/316	81/5434	0.992479	1
3	ocu05207	Chemical carcinogenesis - receptor activation	KEGG PATHWAY	3/316	147/5434	0.992922	1
1	ocu04115	p53 signaling pathway	KEGG PATHWAY	1/316	82/5434	0.992923	1
4	ocu05161	Hepatitis B	KEGG PATHWAY	4/316	181/5434	0.99465	1
5	ocu05203	Viral carcinogenesis	KEGG PATHWAY	5/316	212/5434	0.995542	1
4	ocu03040	Spliceosome	KEGG PATHWAY	4/316	187/5434	0.995956	1
2	ocu04152	AMPK signaling pathway	KEGG PATHWAY	2/316	128/5434	0.996127	1
2	ocu03010	Ribosome	KEGG PATHWAY	2/316	128/5434	0.996127	1
1	ocu05212	Pancreatic cancer	KEGG PATHWAY	1/316	93/5434	0.996379	1
4	ocu04141	Protein processing in endoplasmic reticulum	KEGG PATHWAY	4/316	190/5434	0.996488	1
1	ocu04935	Growth hormone synthesis, secretion and action	KEGG PATHWAY	1/316	94/5434	0.996593	1
2	ocu05162	Measles	KEGG PATHWAY	2/316	138/5434	0.997756	1
14	ocu05022	Pathways of neurodegeneration - multiple diseases	KEGG PATHWAY	14/316	455/5434	0.998292	1
34	ocu01100	Metabolic pathways	KEGG PATHWAY	34/316	883/5434	0.99833	1
1	ocu04110	Cell cycle	KEGG PATHWAY	1/316	106/5434	0.998363	1
5	ocu05132	Salmonella infection	KEGG PATHWAY	5/316	251/5434	0.999253	1
5	ocu05020	Prion disease	KEGG PATHWAY	5/316	253/5434	0.999321	1
3	ocu05170	Human immunodeficiency virus 1 infection	KEGG PATHWAY	3/316	203/5434	0.999595	1
4	ocu05012	Parkinson disease	KEGG PATHWAY	4/316	250/5434	0.999817	1
7	ocu05014	Amyotrophic lateral sclerosis	KEGG PATHWAY	7/316	372/5434	0.999965	1
5	ocu05016	Huntington disease	KEGG PATHWAY	5/316	315/5434	0.999968	1
